# Supplementary material for: Human REV1 interacts with DHX36 to promote replication and tolerance of G-quadruplex DNA
Source: Nucleic Acids Res. 2026 Jun 8;54(11):gkag562. doi: 10.1093/nar/gkag562 (PMC13244153; doi:10.1093/nar/gkag562)
Supplement: gkag562_Supplemental_Files [file gkag562_supplemental_files.zip]

Archive with 2 entries (2 files):
- 260430 Rev1 interacts with DHX36 SI v2.pdf
- Table S1 iPOND-MS results.xlsx
