# Supplementary material for: Human REV1 interacts with DHX36 to promote replication and tolerance of G-quadruplex DNA
Source: Nucleic Acids Res. 2026 Jun 8;54(11):gkag562. doi: 10.1093/nar/gkag562 (PMC13244153; doi:10.1093/nar/gkag562)
Supplement: gkag562_Supplemental_Files [file gkag562_supplemental_files.zip › Table S1 iPOND-MS results.xlsx]

## Sheet: Protein Results
Protein Annotation											Log2 Cyclic Loess Normalized Intensities																																WT_15min_vs_WT_pulse
id	Protein Name	Accession Number	Molecular Weight	Protein Group Score	Identified Peptide Count	Total Unique Peptide Count	Exclusivity	UniProt ID	Gene Name	Description	n1_WT_EdU	n1_WT_PD_15	n1_WT_PD_60	n1_WT_Thym	n1_KO_EdU	n1_KO_PD_15	n1_KO_PD_60	n1_KO_Thym	n2_WT_EdU	n2_WT_PD_15	n2_WT_PD_60	n2_WT_Thym	n2_KO_EdU	n2_KO_PD_15	n2_KO_PD_60	n2_KO_Thym	n3_WT_EdU	n3_WT_PD_15	n3_WT_PD_60	n3_WT_Thym	n3_KO_EdU	n3_KO_PD_15	n3_KO_PD_60	n3_KO_Thym	n4_WT_EdU	n4_WT_PD_15	n4_WT_PD_60	n4_WT_Thym	n4_KO_EdU	n4_KO_PD_15	n4_KO_PD_60	n4_KO_Thym	logFC	CI.L	CI.R	AveExpr	t	B	P.Value
2678	sp|Q7L590|MCM10_HUMAN Protein MCM10 homolog OS=Homo sapiens OX=9606 GN=MCM10 PE=1 SV=2	sp|Q7L590|MCM10_HUMAN	98 kDa	0.997231	2	2	100%	Q7L590	MCM10	Protein MCM10 homolog	17.8332	17.1502	16.743	13.6246	17.3245	17.6468	17.5892	15.008	17.6331	17.6461	17.8276	12.7698	17.4464	16.8146	16.4054	16.3844	17.8178	17.7569	17.3928	16.5817	16.4183	17.1712	16.5153	15.3919	16.9082	15.3627	17.8553	15.1246	NA	17.1523	16.2694	15.1023	-0.569094	-1.78375	0.645561	16.6022	-0.962875	-4.6449	0.344446
195	sp|P35251|RFC1_HUMAN Replication factor C subunit 1 OS=Homo sapiens OX=9606 GN=RFC1 PE=1 SV=4	sp|P35251|RFC1_HUMAN	128 kDa	0.999903	17	17	100%	P35251	RFC1	Replication factor C subunit 1	24.3212	23.9857	24.5967	20.9534	25.3797	25.5201	25.6149	21.9477	23.7225	23.9643	24.3521	21.046	22.6981	23.3703	22.9712	21.1006	24.4239	24.4738	24.4075	20.8857	23.3451	23.7939	23.7989	20.8135	22.2045	24.2238	23.7704	20.7552	24.5612	24.574	24.2794	21.004	0.493838	-0.641756	1.62943	23.3394	0.892121	-4.66713	0.38018
1042	sp|O94762|RECQ5_HUMAN ATP-dependent DNA helicase Q5 OS=Homo sapiens OX=9606 GN=RECQL5 PE=1 SV=2	sp|O94762|RECQ5_HUMAN	109 kDa	0.999532	6	6	100%	O94762	RECQL5	ATP-dependent DNA helicase Q5	21.4139	20.7777	21.9278	19.5648	22.1963	21.9563	22.4691	19.5207	21.0592	21.0721	21.6726	19.0242	20.3558	20.7369	20.5001	19.3141	22.0714	21.6	21.5589	18.2532	20.0505	20.6221	20.7875	18.6259	20.1902	21.262	21.0986	18.965	21.0129	20.8218	20.6467	18.5565	-0.00574128	-0.96891	0.957427	20.6151	-0.0122257	-4.80544	0.990335
43	sp|P43246|MSH2_HUMAN DNA mismatch repair protein Msh2 OS=Homo sapiens OX=9606 GN=MSH2 PE=1 SV=1	sp|P43246|MSH2_HUMAN	105 kDa	0.999904	30	30	100%	P43246	MSH2	DNA mismatch repair protein Msh2	26.7546	27.0325	27.6951	24.3316	27.3969	27.408	27.628	24.5032	26.6181	26.6343	27.1656	24.2915	25.1268	25.8129	25.1162	23.3483	27.1429	27.0822	27.064	24.3966	25.8611	26.4017	26.4137	23.7251	24.7106	26.9112	26.4967	23.3992	26.8588	26.9439	26.6569	23.8265	0.608473	-0.466496	1.68344	25.9611	1.1612	-4.5749	0.255684
1023	sp|P40938|RFC3_HUMAN Replication factor C subunit 3 OS=Homo sapiens OX=9606 GN=RFC3 PE=1 SV=2	sp|P40938|RFC3_HUMAN	41 kDa	0.999611	6	6	100%	P40938	RFC3	Replication factor C subunit 3	23.377	22.9444	24.3838	20.8911	24.5259	24.6443	24.4788	21.3729	22.855	23.1771	23.353	20.9803	22.0543	22.3921	21.9684	20.9078	23.6508	23.4833	23.7447	20.6096	22.8017	23.1631	23.1897	20.7659	21.4438	22.9049	22.8248	19.5981	24.1823	23.9236	24.0938	20.4665	0.295773	-0.888347	1.47989	22.661	0.51242	-4.75909	0.612508
396	sp|Q13111|CAF1A_HUMAN Chromatin assembly factor 1 subunit A OS=Homo sapiens OX=9606 GN=CHAF1A PE=1 SV=3	sp|Q13111|CAF1A_HUMAN	107 kDa	0.999765	12	12	100%	Q13111	CHAF1A	Chromatin assembly factor 1 subunit A	24.5415	24.2489	25.9045	21.1674	25.8508	26.2332	25.9883	22.1042	23.9448	24.4664	25.0806	21.5946	22.218	23.7146	22.5738	20.6683	25.1695	25.4373	25.2846	21.2693	23.4742	24.5965	24.1207	20.697	22.1108	24.804	23.9759	20.2037	24.37	24.0482	24.412	21.83	0.797471	-0.697109	2.29205	23.6282	1.09461	-4.59968	0.283321
2230	sp|Q9H2D6|TARA_HUMAN TRIO and F-actin-binding protein OS=Homo sapiens OX=9606 GN=TRIOBP PE=1 SV=3	sp|Q9H2D6|TARA_HUMAN	261 kDa	0.994707	3	3	100%	Q9H2D6	TRIOBP	TRIO and F-actin-binding protein	16.6146	16.765	19.3302	19.7681	15.6895	18.382	18.0619	17.5692	15.512	16.0645	17.0032	22.0421	17.4758	17.2812	17.2921	16.7975	17.3952	17.8724	15.7095	18.7604	16.0443	18.0428	17.5556	17.4856	18.0877	17.568	17.9475	18.2089	17.522	18.2191	18.5102	17.995	0.165116	-1.30206	1.6323	17.6429	0.230871	-4.79599	0.819149
513	sp|P35249|RFC4_HUMAN Replication factor C subunit 4 OS=Homo sapiens OX=9606 GN=RFC4 PE=1 SV=2	sp|P35249|RFC4_HUMAN	40 kDa	0.999875	10	10	100%	P35249	RFC4	Replication factor C subunit 4	24.7571	24.8363	25.6803	22.4718	25.9116	26.1668	26.3779	23.532	24.6056	24.7883	25.3986	23.1158	23.9644	24.4809	23.898	22.8641	25.2611	25.3311	25.2176	22.8161	24.4626	24.9295	24.9193	22.8978	23.3708	25.0026	24.621	22.2583	25.2855	25.4832	25.6523	22.3961	0.490884	-0.490199	1.47197	24.4611	1.02628	-4.62379	0.313801
639	sp|P12004|PCNA_HUMAN Proliferating cell nuclear antigen OS=Homo sapiens OX=9606 GN=PCNA PE=1 SV=1	sp|P12004|PCNA_HUMAN	29 kDa	0.999416	9	9	100%	P12004	PCNA	Proliferating cell nuclear antigen	26.3509	26.4831	26.7748	23.7355	27.3674	27.4823	27.5575	23.6711	25.972	26.0578	26.803	23.9057	24.2372	25.5946	24.6004	23.053	26.6816	26.7479	27.0097	23.6858	26.3815	27.2053	26.8344	23.1218	24.3532	26.8363	25.9745	22.4182	27.5264	27.21	27.2416	24.1661	0.691814	-0.624314	2.00794	25.72	1.07834	-4.60554	0.290387
489	sp|Q13112|CAF1B_HUMAN Chromatin assembly factor 1 subunit B OS=Homo sapiens OX=9606 GN=CHAF1B PE=1 SV=1	sp|Q13112|CAF1B_HUMAN	61 kDa	0.999545	11	11	100%	Q13112	CHAF1B	Chromatin assembly factor 1 subunit B	24.8866	24.8522	26.4166	22.8532	25.9499	26.2568	26.4325	23.064	24.849	25.0601	25.7696	23.1068	23.702	24.6782	23.6538	22.0777	26.1322	25.902	26.1029	22.6875	24.9608	24.854	25.417	22.4586	23.345	25.2842	24.8486	21.7056	26.4453	25.7457	25.6074	22.5108	0.471413	-0.746371	1.6892	24.613	0.794135	-4.69531	0.434015
1938	sp|Q8N335|GPD1L_HUMAN Glycerol-3-phosphate dehydrogenase 1-like protein OS=Homo sapiens OX=9606 GN=GPD1L PE=1 SV=1	sp|Q8N335|GPD1L_HUMAN	38 kDa	0.999406	3	3	100%	Q8N335	GPD1L	Glycerol-3-phosphate dehydrogenase 1-like protein	19.8551	19.29	17.0591	12.4228	17.9944	16.4261	15.877	16.6326	19.5679	18.6741	17.1256	14.7913	19.042	18.0562	18.2825	17.3492	18.0015	13.2364	18.0152	16.426	18.576	17.2218	17.2604	17.3756	18.3243	17.7968	18.1378	17.6268	17.5098	17.7425	15.2707	17.3774	-1.68785	-3.68749	0.311785	17.3233	-1.73159	-4.31639	0.0947147
856	sp|Q8WVB6|CTF18_HUMAN Chromosome transmission fidelity protein 18 homolog OS=Homo sapiens OX=9606 GN=CHTF18 PE=1 SV=1	sp|Q8WVB6|CTF18_HUMAN	107 kDa	0.999635	7	7	100%	Q8WVB6	CHTF18	Chromosome transmission fidelity protein 18 homolog	21.3385	21.2238	22.1537	19.7832	22.4294	22.4754	22.4638	19.4978	21.3362	21.4438	21.568	17.6848	20.2479	20.4073	20.4401	18.9763	21.5908	21.7144	21.7423	19.7149	21.1481	20.6996	21.4183	19.3774	19.6107	20.8565	21.4407	19.0744	21.3043	21.0493	21.9362	19.1736	0.340551	-0.729932	1.41103	20.7913	0.652627	-4.73061	0.519494
542	sp|P40937|RFC5_HUMAN Replication factor C subunit 5 OS=Homo sapiens OX=9606 GN=RFC5 PE=1 SV=1	sp|P40937|RFC5_HUMAN	38 kDa	0.999628	10	10	100%	P40937	RFC5	Replication factor C subunit 5	24.4987	24.7105	25.2489	22.6698	25.7093	25.8718	26.2485	23.6146	24.6586	24.78	25.3666	23.3257	23.9489	24.4765	24.235	23.0742	25.25	25.4828	25.3115	23.3449	24.6889	24.9482	25.0416	23.1709	23.6203	25.1941	24.8718	22.6022	25.7141	25.4704	25.8624	23.1501	0.534947	-0.334753	1.40465	24.5676	1.26128	-4.53533	0.217855
2258	sp|P56282|DPOE2_HUMAN DNA polymerase epsilon subunit 2 OS=Homo sapiens OX=9606 GN=POLE2 PE=1 SV=2	sp|P56282|DPOE2_HUMAN	60 kDa	0.999871	2	2	100%	P56282	POLE2	DNA polymerase epsilon subunit 2	19.6953	19.5034	20.8263	17.9598	20.6926	20.8018	20.8266	18.5894	19.0503	19.6376	20.5559	15.8164	18.1256	19.0567	18.4438	17.6576	19.7079	20.2885	20.0055	16.7357	19.272	19.4287	19.575	17.7296	18.1322	19.5689	19.6471	17.1823	NA	17.2941	19.5765	17.367	0.6032	-0.667351	1.87375	18.9919	0.975681	-4.64073	0.338178
334	sp|P20585|MSH3_HUMAN DNA mismatch repair protein Msh3 OS=Homo sapiens OX=9606 GN=MSH3 PE=1 SV=4	sp|P20585|MSH3_HUMAN	127 kDa	0.999814	13	13	100%	P20585	MSH3	DNA mismatch repair protein Msh3	22.6747	22.1046	23.1878	20.0973	23.9827	24.0657	23.9853	20.7098	22.2918	22.6345	22.8196	19.8446	20.6381	21.608	21.1736	19.1756	23.1235	23.2926	23.0648	19.9786	22.0392	22.8214	22.5672	19.6508	20.8417	22.7843	22.3803	20.3107	21.7367	22.3955	23.4635	20.2157	0.471071	-0.787961	1.7301	21.9269	0.767559	-4.70243	0.449384
1314	sp|Q15054|DPOD3_HUMAN DNA polymerase delta subunit 3 OS=Homo sapiens OX=9606 GN=POLD3 PE=1 SV=2	sp|Q15054|DPOD3_HUMAN	51 kDa	0.99929	5	5	100%	Q15054	POLD3	DNA polymerase delta subunit 3	21.8046	21.297	22.4724	19.8093	22.9776	23.1076	23.0215	19.7772	20.9707	21.448	21.7381	19.1709	20.608	20.9894	20.234	19.4573	22.139	21.9338	22.174	19.6824	21.1648	21.7219	21.5535	19.4719	20.3397	21.8767	21.6162	19.3194	21.4172	22.0139	22.4904	20.2578	0.325371	-0.744681	1.39542	21.1893	0.623787	-4.737	0.537982
1965	sp|P15927|RFA2_HUMAN Replication protein A 32 kDa subunit OS=Homo sapiens OX=9606 GN=RPA2 PE=1 SV=1	sp|P15927|RFA2_HUMAN	29 kDa	0.999272	3	3	100%	P15927	RPA2	Replication protein A 32 kDa subunit	21.0428	20.8935	19.4819	19.3618	21.4469	21.4179	21.8804	19.9357	21.1064	21.1	21.3914	18.4343	21.0605	20.749	20.7918	20.3221	20.9343	20.7435	21.2638	18.6744	20.8139	21.7374	21.1306	19.3254	19.8947	20.1057	20.8576	19.3574	23.2766	22.5516	21.8636	18.3617	-0.0338427	-1.09153	1.02385	20.6659	-0.0656402	-4.8047	0.948146
30	sp|P52701|MSH6_HUMAN DNA mismatch repair protein Msh6 OS=Homo sapiens OX=9606 GN=MSH6 PE=1 SV=2	sp|P52701|MSH6_HUMAN	153 kDa	0.999894	35	35	100%	P52701	MSH6	DNA mismatch repair protein Msh6	27.5569	27.3757	28.4563	24.866	28.0772	27.7768	27.7739	25.027	26.9409	27.2183	27.3528	25.072	25.0738	25.9999	25.2938	23.7481	27.3627	27.295	27.3015	24.9257	25.6962	26.4976	26.1554	24.1106	25.191	27.409	26.9601	23.9986	25.9393	25.4834	26.1978	24.6183	0.56166	-0.654986	1.77831	26.211	0.947047	-4.65004	0.351982
734	sp|P35250|RFC2_HUMAN Replication factor C subunit 2 OS=Homo sapiens OX=9606 GN=RFC2 PE=1 SV=3	sp|P35250|RFC2_HUMAN	39 kDa	0.999544	8	8	100%	P35250	RFC2	Replication factor C subunit 2	24.2909	23.99	25.4834	22.1171	25.3186	25.4719	25.5254	22.5693	23.6802	24.0315	24.4528	21.7785	23.2084	23.5701	22.9269	22.166	24.5096	24.6465	24.6866	22.2346	23.7212	24.3662	24.0468	22.0465	22.6186	24.2875	23.9054	21.8245	24.8942	25.1323	25.4854	22.2479	0.464067	-0.622197	1.55033	23.7886	0.876411	-4.67185	0.388508
534	sp|P18858|DNLI1_HUMAN DNA ligase 1 OS=Homo sapiens OX=9606 GN=LIG1 PE=1 SV=1	sp|P18858|DNLI1_HUMAN	102 kDa	0.999701	10	10	100%	P18858	LIG1	DNA ligase 1	23.7534	23.7754	24.2625	21.5488	24.9459	25.0507	24.9449	22.3108	23.5811	23.842	24.2756	21.9449	22.2865	23.1316	22.2929	20.6572	24.5194	24.701	24.6421	21.9846	23.732	24.1744	24.0995	21.4164	22.214	23.9379	23.7181	21.2932	23.5587	23.5511	23.8751	22.2886	0.547097	-0.591417	1.68561	23.3222	0.9858	-4.63744	0.33295
2814	sp|Q96Q89|KI20B_HUMAN Kinesin-like protein KIF20B OS=Homo sapiens OX=9606 GN=KIF20B PE=1 SV=3	sp|Q96Q89|KI20B_HUMAN	211 kDa	0.993902	2	2	100%	Q96Q89	KIF20B	Kinesin-like protein KIF20B	19.4249	19.4554	19.299	18.183	19.9584	20.1385	19.7244	19.3203	19.2418	19.0018	19.3262	15.4011	19.3974	18.761	18.8095	18.2444	19.5728	18.1238	19.165	18.6458	18.4121	19.1126	18.8775	18.6244	18.1058	18.6931	17.982	17.0331	20.1563	19.6258	18.5285	18.1899	-0.2678	-1.37301	0.83741	18.8292	-0.497082	-4.76181	0.623139
1642	sp|Q8TDP1|RNH2C_HUMAN Ribonuclease H2 subunit C OS=Homo sapiens OX=9606 GN=RNASEH2C PE=1 SV=1	sp|Q8TDP1|RNH2C_HUMAN	18 kDa	0.999176	4	4	100%	Q8TDP1	RNASEH2C	Ribonuclease H2 subunit C	22.2839	22.5643	22.4634	20.6424	23.0381	23.14	23.2697	20.1509	22.0409	21.9885	22.4829	21.1637	21.2315	21.8499	21.1874	20.1245	22.2606	22.8786	22.2952	20.173	22.1796	22.1329	22.4431	20.0917	21.3409	22.5474	21.9731	20.5011	21.0154	21.8746	22.8316	20.8023	0.513119	-0.348762	1.375	21.7801	1.22079	-4.55166	0.23258
2766.1	sp|Q9UKB1|FBW1B_HUMAN F-box/WD repeat-containing protein 11 OS=Homo sapiens OX=9606 GN=FBXW11 PE=1 SV=1	sp|Q9UKB1|FBW1B_HUMAN	62 kDa	0.995759	2	2	100%	Q9UKB1	FBXW11	F-box/WD repeat-containing protein 11	14.3831	13.7199	15.7818	14.9464	14.4355	13.0327	14.6223	13.4481	15.5579	13.2872	14.0498	17.5455	14.0684	13.6886	13.3565	12.4637	14.5807	14.3647	14.6425	17.8284	14.3779	13.5074	14.1086	14.1394	14.1214	15.2342	15.1244	16.8343	NA	14.2844	16.6079	15.3619	-0.509282	-1.85974	0.841177	14.6292	-0.775024	-4.70038	0.445289
2766.2	sp|Q9Y297|FBW1A_HUMAN F-box/WD repeat-containing protein 1A OS=Homo sapiens OX=9606 GN=BTRC PE=1 SV=1	sp|Q9Y297|FBW1A_HUMAN	69 kDa	0.995759	2	2	100%	Q9Y297	BTRC	F-box/WD repeat-containing protein 1A	14.3831	13.7199	15.7818	14.9464	14.4355	13.0327	14.6223	13.4481	15.5579	13.2872	14.0498	17.5455	14.0684	13.6886	13.3565	12.4637	14.5807	14.3647	14.6425	17.8284	14.3779	13.5074	14.1086	14.1394	14.1214	15.2342	15.1244	16.8343	NA	14.2844	16.6079	15.3619	-0.509282	-1.85974	0.841177	14.6292	-0.775024	-4.70038	0.445289
28	sp|P26358|DNMT1_HUMAN DNA (cytosine-5)-methyltransferase 1 OS=Homo sapiens OX=9606 GN=DNMT1 PE=1 SV=2	sp|P26358|DNMT1_HUMAN	183 kDa	0.99992	36	36	100%	P26358	DNMT1	DNA (cytosine-5)-methyltransferase 1	27.4482	27.2498	28.2076	25.6922	28.755	28.1207	28.4267	26.4761	27.6584	27.1709	27.6412	25.9472	26.2644	27.1186	26.1251	24.9961	28.0409	27.5034	27.9664	25.5252	26.3519	27.4835	27.0006	25.0821	25.5003	27.239	26.9284	24.4823	27.4822	27.4365	27.1609	25.3508	0.128785	-0.993721	1.25129	26.8698	0.235363	-4.79562	0.815696
1591	sp|P37268|FDFT_HUMAN Squalene synthase OS=Homo sapiens OX=9606 GN=FDFT1 PE=1 SV=1	sp|P37268|FDFT_HUMAN	48 kDa	0.999437	4	4	100%	P37268	FDFT1	Squalene synthase	19.5636	19.026	19.0001	19.6667	19.4837	19.5965	19.1739	18.9976	18.495	18.7159	19.1231	20.7512	18.4506	18.6004	18.2755	17.6146	18.1989	19.5146	18.6829	19.9031	19.4626	19.2491	17.8274	19.6322	17.0483	18.1476	19.6471	20.1536	21.8586	19.7143	19.5337	18.906	0.524531	-0.650153	1.69921	19.1255	0.916037	-4.6598	0.367726
1176.1	sp|P0C0S5|H2AZ_HUMAN Histone H2A.Z OS=Homo sapiens OX=9606 GN=H2AFZ PE=1 SV=2	sp|P0C0S5|H2AZ_HUMAN	14 kDa	0.999815	5	5	60%	P0C0S5	H2AFZ	Histone H2A.Z	21.7771	21.9412	23.2182	23.2181	22.8985	23.0969	23.4609	23.6884	21.6557	21.4555	22.0215	24.3444	21.6637	21.7268	21.616	22.0807	22.4654	22.9912	22.988	24.0811	22.4326	23.2548	22.632	23.1422	21.3096	21.8516	21.6993	22.1042	23.5036	22.8007	22.8333	23.7129	0.257918	-0.815197	1.33103	22.6146	0.493058	-4.7625	0.625943
1176.2	sp|Q71UI9|H2AV_HUMAN Histone H2A.V OS=Homo sapiens OX=9606 GN=H2AFV PE=1 SV=3	sp|Q71UI9|H2AV_HUMAN	14 kDa	0.999815	5	5	60%	Q71UI9	H2AFV	Histone H2A.V	21.7771	21.9412	23.2182	23.2181	22.8985	23.0969	23.4609	23.6884	21.6557	21.4555	22.0215	24.3444	21.6637	21.7268	21.616	22.0807	22.4654	22.9912	22.988	24.0811	22.4326	23.2548	22.632	23.1422	21.3096	21.8516	21.6993	22.1042	23.5036	22.8007	22.8333	23.7129	0.257918	-0.815197	1.33103	22.6146	0.493058	-4.7625	0.625943
1448	sp|Q15004|PAF15_HUMAN PCNA-associated factor OS=Homo sapiens OX=9606 GN=PCLAF PE=1 SV=1	sp|Q15004|PAF15_HUMAN	12 kDa	0.999831	4	4	100%	Q15004	PCLAF	PCNA-associated factor	20.8038	20.9831	24.2491	19.2409	22.8507	23.2922	23.3716	19.5829	21.5151	21.5718	22.665	18.1981	19.4909	20.3568	19.7678	18.7265	22.6465	22.8102	22.7622	18.8863	20.8097	21.6997	21.7911	17.6038	19.4787	21.7772	21.3304	17.2089	22.4788	22.6697	23.6225	20.5647	0.674508	-1.12031	2.46933	21.0877	0.770956	-4.70153	0.447402
2178	sp|Q5TBB1|RNH2B_HUMAN Ribonuclease H2 subunit B OS=Homo sapiens OX=9606 GN=RNASEH2B PE=1 SV=1	sp|Q5TBB1|RNH2B_HUMAN	35 kDa	0.996923	3	3	100%	Q5TBB1	RNASEH2B	Ribonuclease H2 subunit B	20.5285	19.9708	21.8965	17.628	21.2641	21.356	21.1708	17.7515	19.5473	19.8571	20.6259	18.3958	18.0511	19.0762	18.0896	17.2201	20.6302	20.6758	20.6225	16.6717	19.3559	20.2756	19.8416	17.0554	18.5039	20.2557	19.9162	17.1357	16.567	18.2308	19.7054	16.9051	0.387355	-1.16841	1.94312	19.2118	0.510772	-4.75939	0.613646
2037	sp|O75792|RNH2A_HUMAN Ribonuclease H2 subunit A OS=Homo sapiens OX=9606 GN=RNASEH2A PE=1 SV=2	sp|O75792|RNH2A_HUMAN	33 kDa	0.998928	3	3	100%	O75792	RNASEH2A	Ribonuclease H2 subunit A	20.9427	20.3715	21.9076	18.869	21.4636	21.1469	21.3007	18.3028	20.1395	20.0463	20.4368	18.8888	19.6479	19.4708	19.1125	16.2453	20.8665	20.5213	20.7165	18.6002	20.4064	20.6248	20.3976	17.8435	18.7792	20.0634	20.004	17.272	20.1069	20.4375	20.5811	18.8763	0.0686784	-1.11135	1.24871	19.8247	0.119396	-4.80293	0.905842
1485	sp|Q7Z2T5|TRM1L_HUMAN TRMT1-like protein OS=Homo sapiens OX=9606 GN=TRMT1L PE=1 SV=2	sp|Q7Z2T5|TRM1L_HUMAN	82 kDa	0.999768	4	4	100%	Q7Z2T5	TRMT1L	TRMT1-like protein	20.1556	19.5674	20.6712	18.6944	19.9697	19.7781	20.1539	19.3539	20.0362	19.576	19.321	18.8457	20.9059	20.0963	20.3215	20.1423	19.5739	19.2283	19.5621	18.9485	18.8599	19.427	19.3031	18.9673	20.0192	19.47	19.6535	18.787	20.0768	19.7323	19.0769	18.7502	-0.485809	-1.24562	0.274007	19.5945	-1.31107	-4.51466	0.200729
63	sp|Q9Y5B9|SP16H_HUMAN FACT complex subunit SPT16 OS=Homo sapiens OX=9606 GN=SUPT16H PE=1 SV=1	sp|Q9Y5B9|SP16H_HUMAN	120 kDa	0.999924	27	27	100%	Q9Y5B9	SUPT16H	FACT complex subunit SPT16	26.3131	25.999	26.6908	24.9772	27.2123	27.31	27.4485	25.7062	26.2996	25.9756	26.3997	25.0027	26.404	26.0986	26.559	25.5657	26.3015	26.5034	26.4627	25.2557	25.5134	26.2299	25.8897	24.8775	25.4197	26.1473	25.9925	24.6796	26.9756	26.0651	26.116	25.5168	0.072826	-0.677092	0.822744	26.0596	0.199132	-4.79842	0.843631
1481	sp|Q14671|PUM1_HUMAN Pumilio homolog 1 OS=Homo sapiens OX=9606 GN=PUM1 PE=1 SV=3	sp|Q14671|PUM1_HUMAN	126 kDa	0.999778	4	4	100%	Q14671	PUM1	Pumilio homolog 1	19.2867	19.3097	20.3382	20.0237	19.9212	20.0583	19.981	20.3279	19.7528	19.8413	19.9537	20.971	19.2887	20.1728	19.591	19.4584	20.0682	20.4792	20.0585	20.2637	20.3092	20.2422	20.2392	20.1328	19.1793	20.1227	19.4099	20.7733	20.3344	20.4904	19.9875	20.0766	0.366517	-0.269503	1.00254	20.0139	1.18166	-4.56702	0.247508
2302	sp|Q9H2Y7|ZN106_HUMAN Zinc finger protein 106 OS=Homo sapiens OX=9606 GN=ZNF106 PE=1 SV=1	sp|Q9H2Y7|ZN106_HUMAN	209 kDa	0.999712	2	2	100%	Q9H2Y7	ZNF106	Zinc finger protein 106	16.966	16.9288	14.9897	16.2714	16.367	17.2431	14.5447	14.4039	18.5975	17.7093	17.0381	14.8871	18.5467	16.8319	17.9246	17.5907	17.5741	16.2483	15.4643	14.847	15.3998	15.5959	16.2799	15.6606	17.1773	16.0605	14.7178	15.493	NA	15.9244	16.3855	16.9862	-0.841995	-2.34665	0.662664	16.3437	-1.15003	-4.57917	0.260557
2496	sp|Q6GMV2|SMYD5_HUMAN SET and MYND domain-containing protein 5 OS=Homo sapiens OX=9606 GN=SMYD5 PE=1 SV=2	sp|Q6GMV2|SMYD5_HUMAN	47 kDa	0.998844	2	2	100%	Q6GMV2	SMYD5	SET and MYND domain-containing protein 5	20.081	20.8397	18.9548	21.9717	26.8917	20.597	21.0723	20.408	20.5404	20.1519	21.2824	28.0266	19.5497	19.016	20.8553	20.3346	21.2457	22.2143	23.9199	27.119	20.21	20.7776	23.5252	21.2651	20.5491	21.9499	21.2978	21.2272	21.4592	19.6097	23.837	20.4708	0.684885	-2.06128	3.43105	21.6016	0.511628	-4.75923	0.613055
1862	sp|Q8IZ83|A16A1_HUMAN Aldehyde dehydrogenase family 16 member A1 OS=Homo sapiens OX=9606 GN=ALDH16A1 PE=1 SV=2	sp|Q8IZ83|A16A1_HUMAN	85 kDa	0.999661	3	3	100%	Q8IZ83	ALDH16A1	Aldehyde dehydrogenase family 16 member A1	15.1107	16.5513	17.3611	16.3299	14.542	16.134	17.0731	16.8087	16.925	15.6921	16.9246	21.9592	16.2667	16.777	17.3308	16.1859	15.5803	17.6528	17.7551	20.7953	14.9581	15.1298	15.1953	15.7023	17.3471	16.9394	16.4341	17.4263	19.3284	17.0149	15.1451	17.4717	0.468142	-1.53012	2.4664	16.8078	0.480605	-4.76463	0.634654
2354	sp|Q9NPF4|OSGEP_HUMAN Probable tRNA N6-adenosine threonylcarbamoyltransferase OS=Homo sapiens OX=9606 GN=OSGEP PE=1 SV=1	sp|Q9NPF4|OSGEP_HUMAN	36 kDa	0.999515	2	2	100%	Q9NPF4	OSGEP	Probable tRNA N6-adenosine threonylcarbamoyltransferase	19.2627	18.894	19.0587	19.0253	19.686	19.1595	19.369	19.1248	18.6238	18.0681	18.8387	17.191	19.1215	18.9084	18.2335	18.0337	19.3476	18.6826	19.3544	18.6202	19.4239	18.86	19.1645	19.0204	18.9967	18.0358	18.4816	16.7626	19.2208	19.5098	18.7729	19.2108	-0.637561	-1.44596	0.170838	18.8145	-1.61721	-4.3741	0.117304
633	sp|O60934|NBN_HUMAN Nibrin OS=Homo sapiens OX=9606 GN=NBN PE=1 SV=1	sp|O60934|NBN_HUMAN	85 kDa	0.999486	9	9	100%	O60934	NBN	Nibrin	22.1499	21.6471	22.6765	20.6554	22.944	22.5754	22.7263	21.2715	21.7345	21.7403	22.2168	20.7306	21.4884	21.5073	21.345	20.5522	22.3431	21.9291	22.4766	20.9958	21.298	21.4886	21.653	21.1054	21.009	21.7287	21.6153	20.2564	21.5254	21.3893	21.0321	20.2241	-0.0478295	-0.858152	0.762493	21.5635	-0.121034	-4.80286	0.904548
1203	sp|Q5RKV6|EXOS6_HUMAN Exosome complex component MTR3 OS=Homo sapiens OX=9606 GN=EXOSC6 PE=1 SV=1	sp|Q5RKV6|EXOS6_HUMAN	28 kDa	0.999761	5	5	100%	Q5RKV6	EXOSC6	Exosome complex component MTR3	22.6014	22.0584	21.5022	21.2485	21.6921	21.7273	21.1808	21.3802	22.9663	22.1284	21.1817	20.0394	23.2186	22.1051	22.9021	22.2263	21.4146	20.6799	21.3753	20.8218	21.0272	21.0176	21.071	21.3135	21.9621	20.9063	21.754	21.2154	22.2136	21.1856	21.3763	20.4234	-0.792856	-1.78998	0.204272	21.5599	-1.63102	-4.36737	0.114426
949	sp|Q9P2S5|WRP73_HUMAN WD repeat-containing protein WRAP73 OS=Homo sapiens OX=9606 GN=WRAP73 PE=1 SV=1	sp|Q9P2S5|WRP73_HUMAN	52 kDa	0.999836	6	6	100%	Q9P2S5	WRAP73	WD repeat-containing protein WRAP73	21.2558	21.1937	22.6219	18.5142	21.5976	21.8758	21.945	19.3035	21.4745	21.2276	21.8153	19.9269	20.825	20.7494	20.9994	20.3814	21.6798	21.8335	21.7126	19.6421	20.453	20.9128	20.6808	18.9856	19.9499	20.9947	21.1722	19.1895	19.4711	24.1047	23.2732	19.0043	0.222373	-1.04548	1.49022	20.899	0.359812	-4.78251	0.721776
1757	sp|P42858|HD_HUMAN Huntingtin OS=Homo sapiens OX=9606 GN=HTT PE=1 SV=2	sp|P42858|HD_HUMAN	348 kDa	0.997416	4	4	100%	P42858	HTT	Huntingtin	21.1009	20.9564	19.2063	19.5757	20.3326	20.3601	20.5717	20.6317	21.8169	20.9126	20.4939	18.8542	21.5958	21.2857	21.458	21.2333	20.6966	20.328	20.1028	20.3267	19.7242	19.8096	20.0739	19.9673	21.1179	19.8604	20.1013	20.3359	18.9232	20.3741	20.44	19.3966	-0.668734	-1.67909	0.341626	20.3739	-1.35769	-4.49476	0.185737
107	sp|Q96QE3|ATAD5_HUMAN ATPase family AAA domain-containing protein 5 OS=Homo sapiens OX=9606 GN=ATAD5 PE=1 SV=4	sp|Q96QE3|ATAD5_HUMAN	208 kDa	0.99992	22	22	100%	Q96QE3	ATAD5	ATPase family AAA domain-containing protein 5	23.4657	23.261	24.4904	21.5925	24.9103	25.3264	25.3268	22.7897	23.2543	23.9815	24.7376	22.8274	21.8453	23.211	22.3186	21.0689	24.4057	24.7521	24.5491	21.4164	22.7188	23.5629	23.3609	21.5531	22.4559	23.8523	23.2658	20.3423	23.7463	23.953	24.0909	21.6005	0.566327	-0.774583	1.90724	23.251	0.866423	-4.67481	0.393863
1342	sp|Q13356|PPIL2_HUMAN RING-type E3 ubiquitin-protein ligase PPIL2 OS=Homo sapiens OX=9606 GN=PPIL2 PE=1 SV=1	sp|Q13356|PPIL2_HUMAN	59 kDa	0.999116	5	5	100%	Q13356	PPIL2	RING-type E3 ubiquitin-protein ligase PPIL2	19.755	19.7172	19.7532	18.9456	20.4049	20.4312	20.4274	20.0268	20.0484	19.9087	19.5489	19.5992	19.7412	19.6843	19.7198	19.5967	20.045	19.5971	19.979	18.9939	18.7387	19.0029	19.5384	19.2737	20.4108	19.2185	19.4747	18.5302	19.9172	20.7187	19.1817	18.8864	-0.454422	-1.21475	0.305905	19.6505	-1.22554	-4.54977	0.230814
2524	sp|O95429|BAG4_HUMAN BAG family molecular chaperone regulator 4 OS=Homo sapiens OX=9606 GN=BAG4 PE=1 SV=1	sp|O95429|BAG4_HUMAN	50 kDa	0.998646	2	2	100%	O95429	BAG4	BAG family molecular chaperone regulator 4	18.4107	17.3882	15.1833	16.2145	16.4761	15.8877	15.7093	15.6362	17.8925	17.4917	16.6176	15.6467	18.3398	17.3019	17.9122	16.4429	17.4109	16.8254	17.0533	16.0755	16.9636	16.4366	16.636	16.5716	16.2271	13.6909	16.2597	14.5418	16.6737	15.5383	16.8331	16.0051	-1.13622	-2.50803	0.235584	16.5092	-1.69916	-4.33307	0.100741
677	sp|P39748|FEN1_HUMAN Flap endonuclease 1 OS=Homo sapiens OX=9606 GN=FEN1 PE=1 SV=1	sp|P39748|FEN1_HUMAN	43 kDa	0.999826	8	8	100%	P39748	FEN1	Flap endonuclease 1	24.4665	24.3749	24.9536	23.0916	25.0903	25.2814	25.444	23.7702	24.4881	24.1766	24.3293	23.6522	24.5081	24.1744	24.098	23.5795	24.8048	24.6079	24.5927	23.3775	23.6347	24.4266	23.9714	23.1034	23.4012	23.9785	23.8461	22.6755	23.7513	24.7599	24.5598	22.4811	-0.00567252	-0.811995	0.80065	24.1078	-0.0144257	-4.80543	0.988595
2140	sp|Q9UQ84|EXO1_HUMAN Exonuclease 1 OS=Homo sapiens OX=9606 GN=EXO1 PE=1 SV=2	sp|Q9UQ84|EXO1_HUMAN	94 kDa	0.997625	3	3	100%	Q9UQ84	EXO1	Exonuclease 1	18.7116	18.0363	17.1581	15.7408	19.3458	19.6957	20.102	17.5757	18.7027	18.6948	18.8604	16.3573	17.5419	18.2487	17.4871	16.2963	18.8686	18.7708	18.5419	16.8904	17.0795	18.3889	18.0151	16.6882	17.4389	17.7624	17.1767	17.9564	17.2728	17.4352	19.6914	16.0759	-0.114368	-1.37733	1.1486	17.894	-0.185771	-4.79933	0.854008
2468.1	sp|Q7L9L4|MOB1B_HUMAN MOB kinase activator 1B OS=Homo sapiens OX=9606 GN=MOB1B PE=1 SV=3	sp|Q7L9L4|MOB1B_HUMAN	25 kDa	0.998958	2	2	100%	Q7L9L4	MOB1B	MOB kinase activator 1B	18.0537	18.1734	17.1502	15.9432	17.7864	18.0656	15.6731	17.3692	18.484	18.175	17.4385	16.9694	18.3342	17.0455	17.6784	17.9418	18.0479	17.6855	18.0884	17.6104	17.6149	18.3625	17.1432	18.0319	18.2108	18.4085	17.942	17.5876	NA	18.8229	NA	18.5396	-0.0884989	-0.963554	0.786556	17.7459	-0.20814	-4.79775	0.836782
2468.2	sp|Q9H8S9|MOB1A_HUMAN MOB kinase activator 1A OS=Homo sapiens OX=9606 GN=MOB1A PE=1 SV=4	sp|Q9H8S9|MOB1A_HUMAN	25 kDa	0.998958	2	2	100%	Q9H8S9	MOB1A	MOB kinase activator 1A	18.0537	18.1734	17.1502	15.9432	17.7864	18.0656	15.6731	17.3692	18.484	18.175	17.4385	16.9694	18.3342	17.0455	17.6784	17.9418	18.0479	17.6855	18.0884	17.6104	17.6149	18.3625	17.1432	18.0319	18.2108	18.4085	17.942	17.5876	NA	18.8229	NA	18.5396	-0.0884989	-0.963554	0.786556	17.7459	-0.20814	-4.79775	0.836782
2219	sp|Q8N1I0|DOCK4_HUMAN Dedicator of cytokinesis protein 4 OS=Homo sapiens OX=9606 GN=DOCK4 PE=1 SV=3	sp|Q8N1I0|DOCK4_HUMAN	225 kDa	0.995076	3	3	100%	Q8N1I0	DOCK4	Dedicator of cytokinesis protein 4	NA	13.0033	16.0967	17.2782	NA	NA	NA	14.5061	12.6137	13.154	NA	17.7114	12.9198	12.0838	11.0233	12.9811	NA	13.9586	NA	14.0407	13.8358	NA	18.674	14.2655	10.483	13.4426	14.1609	NA	NA	NA	NA	NA	1.84128	-1.48025	5.16281	14.0122	1.18813	-4.56492	0.254405
2014	sp|Q86YT6|MIB1_HUMAN E3 ubiquitin-protein ligase MIB1 OS=Homo sapiens OX=9606 GN=MIB1 PE=1 SV=1	sp|Q86YT6|MIB1_HUMAN	110 kDa	0.999027	3	3	100%	Q86YT6	MIB1	E3 ubiquitin-protein ligase MIB1	18.5132	18.7976	18.0673	16.0212	16.2811	17.1111	17.4376	16.8715	19.3876	18.8663	17.1788	16.5811	20.1737	18.8776	19.2077	17.3805	17.7567	16.7143	16.7502	16.0752	18.2026	17.1201	18.257	17.5862	18.1598	15.8613	17.7545	17.3119	18.4348	17.5559	16.9913	15.223	-0.894488	-2.36378	0.574807	17.5784	-1.2489	-4.5404	0.22238
147	sp|Q93009|UBP7_HUMAN Ubiquitin carboxyl-terminal hydrolase 7 OS=Homo sapiens OX=9606 GN=USP7 PE=1 SV=2	sp|Q93009|UBP7_HUMAN	128 kDa	0.999862	20	20	100%	Q93009	USP7	Ubiquitin carboxyl-terminal hydrolase 7	22.3684	22.5966	23.4326	21.7269	23.3619	23.5355	23.6614	22.3351	22.6916	22.7124	22.8473	21.5728	23.2489	22.7009	23.0686	22.2781	22.9233	22.8598	22.857	21.6058	21.9641	22.5331	22.1626	21.7549	21.9673	22.1517	22.2805	21.3606	23.1753	22.7881	22.6184	21.7301	0.0924899	-0.61327	0.79825	22.5272	0.268724	-4.79264	0.790157
2371	sp|Q9BVW5|TIPIN_HUMAN TIMELESS-interacting protein OS=Homo sapiens OX=9606 GN=TIPIN PE=1 SV=2	sp|Q9BVW5|TIPIN_HUMAN	35 kDa	0.999444	2	2	100%	Q9BVW5	TIPIN	TIMELESS-interacting protein	16.0991	16.4496	18.289	14.5266	16.6284	17.3025	17.4765	16.5525	16.2532	16.5792	18.246	16.8994	16.0267	17.2819	15.9565	15.4676	17.9892	16.4031	17.7664	14.56	17.245	14.4506	16.2867	15.3767	16.9798	17.0589	16.6366	13.7661	17.7158	19.2131	17.3381	16.1796	-0.207603	-1.65758	1.24237	16.5938	-0.293722	-4.79015	0.771208
747	sp|P23193|TCEA1_HUMAN Transcription elongation factor A protein 1 OS=Homo sapiens OX=9606 GN=TCEA1 PE=1 SV=2	sp|P23193|TCEA1_HUMAN	34 kDa	0.999369	8	8	100%	P23193	TCEA1	Transcription elongation factor A protein 1	21.9291	22.2072	20.7454	20.5397	22.4472	22.3313	22.8099	21.727	22.1036	21.8508	21.1193	20.3614	22.756	22.1786	22.6043	21.8591	21.6584	21.8139	21.8214	21.2356	21.2773	21.7054	21.4888	21.4504	21.3865	20.8181	21.2173	20.8453	21.9825	22.0581	21.2171	20.7001	-0.0969095	-0.88504	0.691221	21.6327	-0.252138	-4.79417	0.802819
227	sp|Q07864|DPOE1_HUMAN DNA polymerase epsilon catalytic subunit A OS=Homo sapiens OX=9606 GN=POLE PE=1 SV=5	sp|Q07864|DPOE1_HUMAN	262 kDa	0.999832	16	16	100%	Q07864	POLE	DNA polymerase epsilon catalytic subunit A	22.0222	21.8572	23.2532	20.2951	23.3382	23.5499	23.6269	21.0462	21.8631	22.3571	22.7237	21.0493	20.9231	21.5809	21.4636	20.2399	22.2503	22.4515	22.3108	20.5097	21.5256	21.9506	21.7373	20.4895	20.8694	22.3747	21.9878	19.6619	22.3702	21.0729	21.8461	20.7002	0.50886	-0.557102	1.57482	21.7281	0.979308	-4.63958	0.336089
114	sp|Q71U36|TBA1A_HUMAN Tubulin alpha-1A chain OS=Homo sapiens OX=9606 GN=TUBA1A PE=1 SV=1	sp|Q71U36|TBA1A_HUMAN	50 kDa	0.999795	22	22	9%	Q71U36	TUBA1A	Tubulin alpha-1A chain	16.2195	18.7858	17.7836	19.7109	17.3158	17.7926	18.277	19.1648	14.5213	17.5647	18.6313	18.7146	16.6584	16.5635	17.2097	19.1541	17.5178	19.4432	16.1732	19.4067	18.9546	18.0446	19.3299	19.107	19.9391	19.4626	18.5387	20.2586	18.8407	17.1552	21.6403	22.2649	1.76465	-0.162544	3.69184	18.442	1.87843	-4.23832	0.0711182
2545	sp|Q3B726|RPA43_HUMAN DNA-directed RNA polymerase I subunit RPA43 OS=Homo sapiens OX=9606 GN=TWISTNB PE=1 SV=1	sp|Q3B726|RPA43_HUMAN	37 kDa	0.99847	2	2	100%	Q3B726	TWISTNB	DNA-directed RNA polymerase I subunit RPA43	18.1996	17.6895	18.417	16.1096	18.0229	17.9555	18.5584	17.7532	19.1813	17.7476	16.9846	17.1303	19.2486	18.0811	18.9013	18.9416	18.6428	18.0618	18.7422	17.9739	17.7093	17.5486	16.6195	18.1895	19.1969	17.6694	18.2242	17.5243	21.7082	18.5999	18.5301	17.4529	-1.01308	-2.28401	0.257844	18.1661	-1.63526	-4.3653	0.113556
1834	sp|P49005|DPOD2_HUMAN DNA polymerase delta subunit 2 OS=Homo sapiens OX=9606 GN=POLD2 PE=1 SV=1	sp|P49005|DPOD2_HUMAN	51 kDa	0.999724	3	3	100%	P49005	POLD2	DNA polymerase delta subunit 2	22.8644	22.5895	23.6677	21.2926	23.9311	24.0149	23.8752	21.8733	22.4695	22.8459	23.0353	21.5957	21.9105	22.2685	22.0541	21.3414	23.1035	23.1553	23.2514	21.6551	22.256	22.8479	22.7072	21.5771	21.5279	22.5617	22.687	20.6758	23.109	22.1138	22.0757	21.4971	0.296771	-0.636692	1.23023	22.451	0.651984	-4.73077	0.519862
2257	sp|Q8N6T3|ARFG1_HUMAN ADP-ribosylation factor GTPase-activating protein 1 OS=Homo sapiens OX=9606 GN=ARFGAP1 PE=1 SV=2	sp|Q8N6T3|ARFG1_HUMAN	45 kDa	0.999873	2	2	100%	Q8N6T3	ARFGAP1	ADP-ribosylation factor GTPase-activating protein 1	19.4254	18.834	19.1144	19.0419	19.0061	18.4951	18.3461	18.0783	18.4551	19.1906	18.6527	14.5331	19.2478	19.4442	19.4208	19.3817	19.5809	19.2719	19.2006	18.0251	19.3847	19.2841	18.1769	19.3468	19.236	19.4881	18.3896	18.4905	17.109	18.4809	18.8544	18.2983	0.0218269	-1.27872	1.32238	18.7277	0.0344293	-4.80526	0.972787
1944	sp|Q14241|ELOA1_HUMAN Elongin-A OS=Homo sapiens OX=9606 GN=ELOA PE=1 SV=2	sp|Q14241|ELOA1_HUMAN	90 kDa	0.999383	3	3	100%	Q14241	ELOA	Elongin-A	19.5626	19.6051	17.1892	19.08	19.6421	19.5282	20.8126	19.9566	20.7034	19.838	19.5978	18.0559	21.489	20.6632	20.8426	20.5764	20.3956	19.9307	19.7482	17.0235	18.837	19.4804	19.5291	19.0431	20.4688	19.3502	20.5472	19.3454	21.1331	20.5959	18.2398	17.1469	-0.601616	-2.10941	0.906175	19.6237	-0.818542	-4.68857	0.420186
1931	sp|Q1ED39|KNOP1_HUMAN Lysine-rich nucleolar protein 1 OS=Homo sapiens OX=9606 GN=KNOP1 PE=1 SV=1	sp|Q1ED39|KNOP1_HUMAN	52 kDa	0.999437	3	3	100%	Q1ED39	KNOP1	Lysine-rich nucleolar protein 1	20.5812	20.6524	20.0459	19.6847	18.8458	19.587	19.7351	19.7314	21.8398	20.8472	20.1368	18.393	22.1403	21.0577	21.7649	21.154	20.1038	19.6221	19.6988	19.3322	18.8793	19.8483	19.0445	19.634	21.3524	20.423	20.6565	20.1101	20.6607	19.9542	19.8912	19.4543	-0.583119	-1.85563	0.689394	20.152	-0.940064	-4.65227	0.355487
529	sp|Q8TEQ6|GEMI5_HUMAN Gem-associated protein 5 OS=Homo sapiens OX=9606 GN=GEMIN5 PE=1 SV=3	sp|Q8TEQ6|GEMI5_HUMAN	169 kDa	0.99972	10	10	100%	Q8TEQ6	GEMIN5	Gem-associated protein 5	20.3421	20.4201	22.8815	21.0314	20.897	21.0918	20.9076	21.5523	20.8347	20.6201	21.2033	23.3761	21.2527	21.0202	21.0706	21.2012	21.1868	21.3035	21.3798	21.6075	21.6489	21.4597	21.5911	21.6286	20.881	21.0487	21.2047	21.4033	21.0409	21.5533	21.7679	20.7922	0.0369361	-0.79928	0.873152	21.2875	0.0905736	-4.80401	0.928491
149	sp|P49916|DNLI3_HUMAN DNA ligase 3 OS=Homo sapiens OX=9606 GN=LIG3 PE=1 SV=2	sp|P49916|DNLI3_HUMAN	113 kDa	0.99982	20	20	100%	P49916	LIG3	DNA ligase 3	24.241	24.1386	24.3248	22.5649	25.0056	25.2491	25.3223	23.3115	24.0136	24.193	24.3459	23.6172	23.4169	23.832	23.6554	23.4672	24.2699	24.6624	24.5293	23.082	23.3224	24.2099	23.6398	22.9661	23.5225	24.3134	23.8317	22.5401	23.6915	23.2047	23.3552	23.018	0.31511	-0.548943	1.17916	23.8393	0.74781	-4.70759	0.460953
1769	sp|O95819|M4K4_HUMAN Mitogen-activated protein kinase kinase kinase kinase 4 OS=Homo sapiens OX=9606 GN=MAP4K4 PE=1 SV=2	sp|O95819|M4K4_HUMAN	142 kDa	0.997004	4	4	100%	O95819	MAP4K4	Mitogen-activated protein kinase kinase kinase kinase 4	20.5105	20.973	18.1883	25.7187	21.0092	21.0184	20.8983	20.963	21.1379	21.1936	25.6595	26.1776	20.6636	21.2433	21.2868	21.6439	21.2215	21.3171	20.8824	21.4639	20.7843	20.9539	20.5562	21.2424	21.1589	21.3528	20.888	21.2809	19.5407	24.1085	20.6005	21.0135	0.201945	-1.96995	2.37384	21.4578	0.190747	-4.799	0.850146
484	sp|P27694|RFA1_HUMAN Replication protein A 70 kDa DNA-binding subunit OS=Homo sapiens OX=9606 GN=RPA1 PE=1 SV=2	sp|P27694|RFA1_HUMAN	68 kDa	0.999646	11	11	100%	P27694	RPA1	Replication protein A 70 kDa DNA-binding subunit	24.7416	24.7177	25.2025	23.3869	25.5657	25.7203	25.7083	24.1904	24.8067	24.9714	25.2258	23.8866	23.7717	24.6181	24.6338	24.0637	25.2698	25.514	25.4201	24.3586	24.6643	24.5573	24.9012	23.7714	24.0476	25.1015	25.0269	23.7581	24.4251	25.068	24.9152	24.4557	0.359735	-0.352075	1.07154	24.7021	1.03631	-4.62035	0.30913
1766	sp|Q86UE8|TLK2_HUMAN Serine/threonine-protein kinase tousled-like 2 OS=Homo sapiens OX=9606 GN=TLK2 PE=1 SV=2	sp|Q86UE8|TLK2_HUMAN	88 kDa	0.997085	4	4	100%	Q86UE8	TLK2	Serine/threonine-protein kinase tousled-like 2	19.6395	19.5952	20.0504	18.9134	21.1765	21.5463	21.38	19.3807	20.0559	20.1874	20.4628	18.3436	17.9696	20.0146	18.9921	18.3183	20.7305	20.5835	20.7948	17.9138	19.7538	20.0031	20.3552	18.9518	18.9716	20.5437	20.2221	18.5834	21.2837	21.0544	19.3907	18.6863	0.378067	-0.788507	1.54464	19.8078	0.664844	-4.72782	0.511768
1047	sp|P12931|SRC_HUMAN Proto-oncogene tyrosine-protein kinase Src OS=Homo sapiens OX=9606 GN=SRC PE=1 SV=3	sp|P12931|SRC_HUMAN	60 kDa	0.9995	6	6	33%	P12931	SRC	Proto-oncogene tyrosine-protein kinase Src	21.5138	20.9328	22.5435	22.4817	23.1172	21.7372	21.2318	21.1198	21.5279	21.3769	22.1816	23.2039	22.0397	21.8215	21.9732	21.7284	21.9325	21.3864	22.0562	21.9606	21.6836	21.1889	21.5962	21.7682	20.8157	22.3272	22.0285	21.9807	21.102	21.4243	21.8949	22.562	0.0583416	-0.735464	0.852147	21.82	0.150707	-4.80143	0.881312
1740	sp|Q9BQ04|RBM4B_HUMAN RNA-binding protein 4B OS=Homo sapiens OX=9606 GN=RBM4B PE=1 SV=1	sp|Q9BQ04|RBM4B_HUMAN	40 kDa	0.998067	4	4	25%	Q9BQ04	RBM4B	RNA-binding protein 4B	13.8768	14.507	17.6005	18.6467	NA	13.5046	NA	NA	13.9567	13.8499	16.818	19.2198	14.8906	14.8438	15.2852	13.84	NA	12.9744	NA	12.8454	12.7591	14.8289	11.5229	13.9499	11.9924	14.8253	14.1146	15.2366	NA	12.5271	NA	NA	0.763864	-1.88984	3.41757	14.5173	0.602248	-4.72218	0.55409
2446	sp|P54840|GYS2_HUMAN Glycogen [starch] synthase, liver OS=Homo sapiens OX=9606 GN=GYS2 PE=1 SV=2	sp|P54840|GYS2_HUMAN	81 kDa	0.999035	2	2	50%	P54840	GYS2	Glycogen [starch] synthase, liver	17.4099	18.4377	19.0528	18.0821	18.0963	18.0782	18.7353	19.2514	17.6746	17.5017	18.2525	19.5198	18.2155	18.6122	18.7097	18.8739	18.3203	18.9333	18.9408	19.8877	20.2489	19.8084	19.9927	19.2107	18.1019	19.1481	19.3143	19.2889	17.0893	19.176	20.4892	19.5397	0.628572	-0.470139	1.72728	18.8123	1.17364	-4.57013	0.25075
2224	sp|Q01167|FOXK2_HUMAN Forkhead box protein K2 OS=Homo sapiens OX=9606 GN=FOXK2 PE=1 SV=3	sp|Q01167|FOXK2_HUMAN	69 kDa	0.994936	3	3	67%	Q01167	FOXK2	Forkhead box protein K2	16.358	15.5512	15.4386	13.9586	16.3244	17.2741	16.9931	15.2944	15.306	16.34	15.5758	13.4385	14.2243	14.9512	14.786	14.4786	15.139	16.1005	16.2733	14.2124	14.092	15.1073	15.3942	14.9188	15.0104	14.6428	15.713	14.2154	NA	13.7538	NA	NA	0.205302	-1.04035	1.45095	15.2023	0.340084	-4.78487	0.736739
1199	sp|Q9BRX5|PSF3_HUMAN DNA replication complex GINS protein PSF3 OS=Homo sapiens OX=9606 GN=GINS3 PE=1 SV=1	sp|Q9BRX5|PSF3_HUMAN	25 kDa	0.99977	5	5	100%	Q9BRX5	GINS3	DNA replication complex GINS protein PSF3	21.1341	21.179	21.0444	20.2016	21.8434	22.173	22.6684	20.9581	20.8101	21.3074	21.6607	20.4424	20.9974	21.2773	20.6461	20.4568	21.2068	20.8911	21.0239	19.494	20.6248	21.3174	21.1473	19.8276	20.4771	21.5155	20.5505	19.6494	22.1155	21.3318	21.8946	20.0682	0.316239	-0.487415	1.11989	20.998	0.806893	-4.69183	0.426686
22	sp|P09874|PARP1_HUMAN Poly [ADP-ribose] polymerase 1 OS=Homo sapiens OX=9606 GN=PARP1 PE=1 SV=4	sp|P09874|PARP1_HUMAN	113 kDa	0.999909	39	39	100%	P09874	PARP1	Poly [ADP-ribose] polymerase 1	28.9391	28.8288	28.303	27.748	28.9843	28.2758	28.4557	27.8535	29.1443	28.6773	28.4837	27.5655	29.2547	28.9633	29.4959	28.774	28.199	28.2258	28.2359	27.749	27.6879	28.0634	27.7384	27.9428	28.4721	28.2715	28.3182	27.6448	27.7014	27.3674	27.2636	27.6208	-0.187722	-1.0359	0.660454	28.2578	-0.453836	-4.76904	0.653526
492	sp|P49643|PRI2_HUMAN DNA primase large subunit OS=Homo sapiens OX=9606 GN=PRIM2 PE=1 SV=2	sp|P49643|PRI2_HUMAN	59 kDa	0.999511	11	11	100%	P49643	PRIM2	DNA primase large subunit	21.2471	21.4914	22.6395	19.6541	22.2634	22.6593	23.1117	20.4914	21.2089	21.7074	21.8875	20.4608	20.5452	20.9526	20.7195	19.7261	21.2747	21.6098	21.573	19.2008	20.4773	21.4354	21.0674	19.5045	19.5687	21.6289	21.2852	18.8762	20.1523	21.1251	21.0758	19.3617	0.784537	-0.287763	1.85684	20.937	1.50093	-4.43019	0.144934
992	sp|P18887|XRCC1_HUMAN DNA repair protein XRCC1 OS=Homo sapiens OX=9606 GN=XRCC1 PE=1 SV=2	sp|P18887|XRCC1_HUMAN	69 kDa	0.999712	6	6	100%	P18887	XRCC1	DNA repair protein XRCC1	23.568	23.6193	22.8996	22.5369	24.6237	24.7552	24.8082	22.68	23.4393	23.724	23.7444	22.2374	22.8367	23.1255	23.1264	22.4708	23.7052	24.1621	23.9234	22.5017	22.7919	23.4747	23.2549	22.4706	22.6332	23.7573	23.295	22.0549	22.8976	23.5587	23.0061	22.2383	0.479248	-0.367478	1.32597	23.2475	1.16061	-4.57511	0.255824
373.1	sp|P68104|EF1A1_HUMAN Elongation factor 1-alpha 1 OS=Homo sapiens OX=9606 GN=EEF1A1 PE=1 SV=1	sp|P68104|EF1A1_HUMAN	50 kDa	0.99992	12	12	100%	P68104	EEF1A1	Elongation factor 1-alpha 1	29.22	29.6802	28.5716	28.1794	29.1607	28.16	28.2849	28.3582	29.5719	29.111	28.9077	27.9881	29.3908	29.2057	29.7074	29.1718	29.0379	29.1909	29.2542	28.4979	29.6256	28.8506	29.2261	29.1193	29.5818	29.3803	29.0639	29.4255	28.4874	28.9558	29.0366	28.3174	-0.0122688	-0.715564	0.691026	28.9913	-0.0357712	-4.80524	0.971724
373.2	sp|Q5VTE0|EF1A3_HUMAN Putative elongation factor 1-alpha-like 3 OS=Homo sapiens OX=9606 GN=EEF1A1P5 PE=5 SV=1	sp|Q5VTE0|EF1A3_HUMAN	50 kDa	0.99992	12	12	100%	Q5VTE0	EEF1A1P5	Putative elongation factor 1-alpha-like 3	29.22	29.6802	28.5716	28.1794	29.1607	28.16	28.2849	28.3582	29.5719	29.111	28.9077	27.9881	29.3908	29.2057	29.7074	29.1718	29.0379	29.1909	29.2542	28.4979	29.6256	28.8506	29.2261	29.1193	29.5818	29.3803	29.0639	29.4255	28.4874	28.9558	29.0366	28.3174	-0.0122688	-0.715564	0.691026	28.9913	-0.0357712	-4.80524	0.971724
1648	sp|Q13131|AAPK1_HUMAN 5'-AMP-activated protein kinase catalytic subunit alpha-1 OS=Homo sapiens OX=9606 GN=PRKAA1 PE=1 SV=4	sp|Q13131|AAPK1_HUMAN	64 kDa	0.999121	4	4	100%	Q13131	PRKAA1	5'-AMP-activated protein kinase catalytic subunit alpha-1	20.087	20.4021	19.9288	20.0531	20.6433	20.7237	20.6923	20.7052	20.5071	20.6988	20.1677	21.6265	20.782	20.6864	20.7647	20.2358	20.0776	20.8558	20.774	20.9112	20.6599	20.6439	20.8543	20.761	20.3445	20.4795	20.8754	21.0702	20.2402	20.8048	20.5938	20.707	0.355009	-0.206314	0.916333	20.6049	1.29687	-4.52062	0.205505
1516	sp|Q96B26|EXOS8_HUMAN Exosome complex component RRP43 OS=Homo sapiens OX=9606 GN=EXOSC8 PE=1 SV=1	sp|Q96B26|EXOS8_HUMAN	30 kDa	0.999693	4	4	100%	Q96B26	EXOSC8	Exosome complex component RRP43	21.0041	20.8249	20.2996	19.9197	20.4834	20.5872	20.2627	19.7499	21.8677	20.8624	20.6709	19.0972	22.0543	21.2507	21.665	21.4304	19.7159	19.7942	20.1494	20.0143	19.9612	20.1187	19.595	20.0607	21.1387	19.9851	20.8835	19.9656	20.8962	20.6774	19.6845	20.4494	-0.564929	-1.57018	0.440319	20.4725	-1.15275	-4.57811	0.259054
1780	sp|Q9Y4C2|TCAF1_HUMAN TRPM8 channel-associated factor 1 OS=Homo sapiens OX=9606 GN=TCAF1 PE=1 SV=3	sp|Q9Y4C2|TCAF1_HUMAN	102 kDa	0.995969	4	4	100%	Q9Y4C2	TCAF1	TRPM8 channel-associated factor 1	17.0606	16.3231	18.8214	21.3672	19.4235	18.7017	17.638	18.3716	17.9426	18.4617	17.0584	21.2963	18.0116	17.7121	18.3262	16.9503	16.9319	17.4935	15.99	18.0032	16.909	17.9359	16.9842	17.2124	17.2584	19.8409	18.028	18.1212	21.0228	19.6283	22.2319	18.2899	0.731442	-1.31428	2.77716	18.2921	0.733493	-4.71123	0.469555
2043	sp|Q9NXV6|CARF_HUMAN CDKN2A-interacting protein OS=Homo sapiens OX=9606 GN=CDKN2AIP PE=1 SV=3	sp|Q9NXV6|CARF_HUMAN	61 kDa	0.998904	3	3	100%	Q9NXV6	CDKN2AIP	CDKN2A-interacting protein	15.9306	16.8169	16.3244	18.1459	16.5654	16.3912	17.5685	17.6806	16.7048	15.7779	16.2315	17.8854	17.8085	16.3905	16.3887	16.624	16.8216	15.6263	17.1585	15.841	17.0971	18.308	16.974	17.4571	15.3578	15.5649	15.294	19.0727	18.3044	17.3131	16.957	14.5785	-0.257182	-1.56839	1.05403	16.78	-0.402376	-4.77678	0.690563
2635	sp|P82914|RT15_HUMAN 28S ribosomal protein S15, mitochondrial OS=Homo sapiens OX=9606 GN=MRPS15 PE=1 SV=1	sp|P82914|RT15_HUMAN	30 kDa	0.997687	2	2	100%	P82914	MRPS15	28S ribosomal protein S15, mitochondrial	17.8548	17.079	18.945	18.209	18.0042	17.778	18.386	18.1472	17.6286	17.6461	18.2424	19.9771	17.4087	17.6383	17.7042	17.5464	17.1551	18.1555	17.3666	18.8931	17.8657	17.399	17.5973	18.4185	19.0503	19.366	19.2861	19.7034	16.3972	16.1583	17.9838	19.2194	0.139433	-0.95244	1.23131	18.0691	0.261972	-4.79327	0.795323
1206	sp|P49642|PRI1_HUMAN DNA primase small subunit OS=Homo sapiens OX=9606 GN=PRIM1 PE=1 SV=1	sp|P49642|PRI1_HUMAN	50 kDa	0.999751	5	5	100%	P49642	PRIM1	DNA primase small subunit	20.8573	21.1475	21.5082	19.7624	22.0604	22.2449	22.4128	19.9574	21.2088	21.3966	21.9074	20.0198	20.3584	20.8854	20.693	20.1662	21.3642	21.6975	21.643	20.5842	21.1886	21.3405	21.3885	20.0463	19.7616	21.368	21.1401	18.8259	21.054	21.6653	22.2035	19.7503	0.604434	-0.25354	1.46241	20.9877	1.44459	-4.4561	0.159927
386	sp|O75717|WDHD1_HUMAN WD repeat and HMG-box DNA-binding protein 1 OS=Homo sapiens OX=9606 GN=WDHD1 PE=1 SV=1	sp|O75717|WDHD1_HUMAN	126 kDa	0.999825	12	12	100%	O75717	WDHD1	WD repeat and HMG-box DNA-binding protein 1	22.6593	22.4893	23.5439	20.2124	23.8376	23.8569	24.0436	21.9441	22.0982	22.72	23.2718	20.1514	21.2091	22.0017	21.4778	19.7627	23.0915	23.1588	22.9808	22.0944	22.2167	22.432	22.4527	20.7027	21.0866	23.1647	22.899	20.0164	23.7944	23.6325	23.9753	22.8618	0.649304	-0.738216	2.03682	22.37	0.96	-4.64588	0.345541
200	sp|P09884|DPOLA_HUMAN DNA polymerase alpha catalytic subunit OS=Homo sapiens OX=9606 GN=POLA1 PE=1 SV=2	sp|P09884|DPOLA_HUMAN	166 kDa	0.999847	17	17	100%	P09884	POLA1	DNA polymerase alpha catalytic subunit	22.4985	22.5762	23.8656	20.7655	24.0188	24.2653	24.4827	21.9072	22.6129	22.9103	23.3587	21.5805	22.0349	22.3575	21.8293	21.4174	23.1071	23.3726	23.3377	21.5726	22.3974	23.3026	22.853	21.0744	21.1804	23.2502	22.5195	20.4872	23.7495	23.1261	23.6632	20.9282	0.677645	-0.396445	1.75174	22.5751	1.29427	-4.52174	0.206492
1986	sp|P40692|MLH1_HUMAN DNA mismatch repair protein Mlh1 OS=Homo sapiens OX=9606 GN=MLH1 PE=1 SV=1	sp|P40692|MLH1_HUMAN	85 kDa	0.999175	3	3	100%	P40692	MLH1	DNA mismatch repair protein Mlh1	19.2929	20.3479	18.6799	19.0634	21.4394	21.3359	22.0592	19.3691	20.0624	20.3814	20.9326	16.421	19.6869	19.7946	19.6074	18.5694	20.7537	21.1548	21.1695	17.188	20.353	20.288	20.0627	19.9029	18.409	19.702	19.9556	19.2258	20.5313	20.6937	18.3204	19.0127	0.767034	-0.658424	2.19249	19.8052	1.10388	-4.5963	0.279348
363	sp|O75367|H2AY_HUMAN Core histone macro-H2A.1 OS=Homo sapiens OX=9606 GN=H2AFY PE=1 SV=4	sp|O75367|H2AY_HUMAN	40 kDa	0.999501	13	13	85%	O75367	H2AFY	Core histone macro-H2A.1	24.2988	24.7954	25.7031	25.6815	25.7567	25.9113	26.609	26.4673	24.7449	24.0941	24.6427	26.8332	24.3029	24.3405	24.4144	24.7673	25.613	26.0545	26.0121	26.7716	25.3504	25.6526	25.5291	25.7358	24.0099	24.4234	24.2009	24.959	26.5875	25.4004	25.1088	26.6416	0.175211	-1.02649	1.37692	25.3567	0.299107	-4.78958	0.76714
1271	sp|Q8WWY3|PRP31_HUMAN U4/U6 small nuclear ribonucleoprotein Prp31 OS=Homo sapiens OX=9606 GN=PRPF31 PE=1 SV=2	sp|Q8WWY3|PRP31_HUMAN	55 kDa	0.999542	5	5	100%	Q8WWY3	PRPF31	U4/U6 small nuclear ribonucleoprotein Prp31	22.0126	22.1621	21.38	21.8306	22.138	22.0586	22.0796	22.1509	22.9038	22.5164	21.9789	20.8671	22.6103	22.429	22.7335	22.279	22.2155	21.7979	22.1697	21.8108	21.9689	21.8367	21.8031	21.878	22.1175	21.6612	21.8328	21.5967	21.3869	22.0797	21.2551	21.3588	-0.277983	-0.956643	0.400677	21.9656	-0.839916	-4.68253	0.408234
1449	sp|P49756|RBM25_HUMAN RNA-binding protein 25 OS=Homo sapiens OX=9606 GN=RBM25 PE=1 SV=3	sp|P49756|RBM25_HUMAN	100 kDa	0.999831	4	4	100%	P49756	RBM25	RNA-binding protein 25	18.4735	16.9317	17.0428	16.6765	18.3109	17.8881	15.8208	15.74	17.5833	18.2487	16.2522	NA	17.6448	17.046	16.9357	15.8164	18.3179	16.4147	17.7838	16.7561	17.5585	16.162	17.309	17.9012	16.3865	16.7612	16.8355	14.8544	15.9209	16.9206	15.5168	NA	-0.601207	-1.88151	0.6791	16.927	-0.966914	-4.64354	0.34281
2521	sp|Q08257|QOR_HUMAN Quinone oxidoreductase OS=Homo sapiens OX=9606 GN=CRYZ PE=1 SV=1	sp|Q08257|QOR_HUMAN	35 kDa	0.998666	2	2	100%	Q08257	CRYZ	Quinone oxidoreductase	16.5153	14.5688	16.0867	15.5059	14.254	14.1773	15.1375	15.7059	15.4354	16.2635	15.3653	13.041	14.2438	NA	NA	14.8797	15.9855	15.4622	NA	15.5008	14.3006	NA	NA	14.4326	16.059	15.3854	14.2196	NA	NA	14.0532	15.7421	15.0488	-0.578822	-1.63339	0.475749	15.0948	-1.1445	-4.58145	0.265852
2416	sp|O75964|ATP5L_HUMAN ATP synthase subunit g, mitochondrial OS=Homo sapiens OX=9606 GN=ATP5MG PE=1 SV=3	sp|O75964|ATP5L_HUMAN	11 kDa	0.999188	2	2	100%	O75964	ATP5MG	ATP synthase subunit g, mitochondrial	18.4809	18.4117	18.7414	19.2762	18.8152	18.9493	17.8433	18.7624	18.1943	18.1016	19.2028	18.7959	17.5064	18.1706	17.8413	18.4791	16.8538	18.0261	17.8714	18.537	18.5421	17.7653	17.4399	18.5967	18.9237	19.4036	19.0504	19.7878	18.8017	18.1103	17.0661	19.0364	0.372562	-0.486001	1.23112	18.4183	0.889807	-4.66785	0.381325
2308	sp|P13051|UNG_HUMAN Uracil-DNA glycosylase OS=Homo sapiens OX=9606 GN=UNG PE=1 SV=2	sp|P13051|UNG_HUMAN	35 kDa	0.999695	2	2	100%	P13051	UNG	Uracil-DNA glycosylase	21.5732	21.2737	22.2269	19.5914	22.5	22.6531	22.3734	19.3179	21.5327	21.3022	21.769	20.0418	19.1165	20.4796	19.8232	19.3698	22.3875	22.7156	22.5145	20.2002	20.9551	21.3442	21.772	19.3984	19.7247	21.0238	20.7539	18.7375	19.6139	19.6236	20.3546	20.4342	0.274316	-1.17591	1.72454	20.8281	0.388041	-4.77878	0.701016
721	sp|Q9BY44|EIF2A_HUMAN Eukaryotic translation initiation factor 2A OS=Homo sapiens OX=9606 GN=EIF2A PE=1 SV=3	sp|Q9BY44|EIF2A_HUMAN	65 kDa	0.999626	8	8	100%	Q9BY44	EIF2A	Eukaryotic translation initiation factor 2A	20.1395	20.455	19.9233	20.857	20.3922	19.8275	20.1169	20.7321	20.6078	20.7939	21.0093	21.6198	20.937	20.628	20.6386	20.4164	20.8111	20.6254	20.8866	21.3994	21.4219	20.6109	21.1731	21.0027	20.1987	20.3105	20.2851	20.9694	21.551	21.0145	21.4	20.4696	0.106906	-0.568212	0.782024	20.7258	0.324707	-4.78676	0.747872
2520	sp|Q86VM9|ZCH18_HUMAN Zinc finger CCCH domain-containing protein 18 OS=Homo sapiens OX=9606 GN=ZC3H18 PE=1 SV=2	sp|Q86VM9|ZCH18_HUMAN	106 kDa	0.998676	2	2	100%	Q86VM9	ZC3H18	Zinc finger CCCH domain-containing protein 18	20.3075	19.6183	19.1368	17.8074	20.3471	20.3645	19.8755	19.8757	20.0065	19.9478	19.8451	18.9925	20.1074	19.6289	19.7534	19.4529	19.766	19.8139	19.9958	20.0313	20.1912	18.3313	19.712	19.6908	19.6349	19.4581	19.5452	19.4457	20.1853	18.947	19.6032	19.6489	-0.219202	-0.977886	0.539481	19.6584	-0.592453	-4.74365	0.558411
238	sp|Q08945|SSRP1_HUMAN FACT complex subunit SSRP1 OS=Homo sapiens OX=9606 GN=SSRP1 PE=1 SV=1	sp|Q08945|SSRP1_HUMAN	81 kDa	0.999595	16	16	100%	Q08945	SSRP1	FACT complex subunit SSRP1	26.5149	26.8352	27.539	25.4261	27.8745	27.5489	27.6933	26.0309	26.7467	26.5431	26.6955	25.865	26.6396	27.164	27.7695	26.4159	26.5996	26.8999	26.8506	25.5821	25.9175	26.5278	26.2558	25.5094	26.0004	26.4484	26.1645	25.0149	25.3612	26.4849	26.4392	25.7335	0.21627	-0.662987	1.09553	26.4716	0.50437	-4.76054	0.618038
1724	sp|Q9H3S7|PTN23_HUMAN Tyrosine-protein phosphatase non-receptor type 23 OS=Homo sapiens OX=9606 GN=PTPN23 PE=1 SV=1	sp|Q9H3S7|PTN23_HUMAN	179 kDa	0.998329	4	4	100%	Q9H3S7	PTPN23	Tyrosine-protein phosphatase non-receptor type 23	17.5755	15.4698	17.5029	16.3838	15.9197	16.4864	16.7512	16.8235	15.9228	16.4922	16.5554	19.4217	17.9023	16.0045	17.5393	17.0999	15.6082	18.3628	17.0694	16.7618	18.1346	17.2395	16.8497	17.5187	15.501	18.1477	18.5163	18.3673	17.6267	17.1637	15.7479	15.7872	0.966249	-0.436923	2.36942	17.0079	1.41267	-4.47057	0.169133
2217	sp|P31751|AKT2_HUMAN RAC-beta serine/threonine-protein kinase OS=Homo sapiens OX=9606 GN=AKT2 PE=1 SV=2	sp|P31751|AKT2_HUMAN	56 kDa	0.995156	3	3	100%	P31751	AKT2	RAC-beta serine/threonine-protein kinase	18.444	18.7557	14.7779	16.1233	19.1982	19.2804	19.3816	19.3941	18.9389	18.9542	18.9035	12.8141	18.4119	18.9446	18.6374	18.8866	18.4408	18.7406	18.8526	18.5053	18.0063	18.5104	18.2277	18.6344	18.626	19.0265	18.21	18.9428	18.2098	17.475	17.7214	19.3653	0.256824	-1.53699	2.05064	18.2919	0.293711	-4.79015	0.771216
571	sp|P26583|HMGB2_HUMAN High mobility group protein B2 OS=Homo sapiens OX=9606 GN=HMGB2 PE=1 SV=2	sp|P26583|HMGB2_HUMAN	24 kDa	0.999903	9	9	78%	P26583	HMGB2	High mobility group protein B2	23.1038	22.9523	23.0771	22.6327	23.1811	23.2168	23.9486	23.4256	23.4281	22.6427	22.7568	23.2016	24.2818	23.6771	23.7271	23.5844	23.4189	22.8246	23.1652	22.5769	22.9677	23.4239	23.4782	23.2939	23.6452	22.8518	23.2201	22.5016	22.5434	23.4654	22.9345	23.0385	-0.581154	-1.17916	0.0168558	23.1934	-1.99275	-4.17443	0.0563484
936	sp|P35269|T2FA_HUMAN General transcription factor IIF subunit 1 OS=Homo sapiens OX=9606 GN=GTF2F1 PE=1 SV=2	sp|P35269|T2FA_HUMAN	58 kDa	0.99988	6	6	100%	P35269	GTF2F1	General transcription factor IIF subunit 1	21.733	21.6792	21.7264	21.2756	21.9836	22.2207	22.0923	21.5776	21.9873	21.5473	21.4412	20.9132	21.555	21.741	22.2773	21.7342	21.7811	21.5925	21.7805	21.4821	21.3632	21.1135	21.1841	21.039	21.6274	21.2657	21.4206	20.8599	22.2082	21.3367	21.3558	21.5196	-0.261054	-0.840308	0.3182	21.5755	-0.924125	-4.6573	0.363499
1377	sp|Q15047|SETB1_HUMAN Histone-lysine N-methyltransferase SETDB1 OS=Homo sapiens OX=9606 GN=SETDB1 PE=1 SV=1	sp|Q15047|SETB1_HUMAN	143 kDa	0.998754	5	5	100%	Q15047	SETDB1	Histone-lysine N-methyltransferase SETDB1	19.3616	18.1447	20.2948	19.9106	19.0188	19.2643	19.3891	16.7289	18.9799	16.9401	16.9697	20.6363	17.4591	16.1064	15.1167	17.6922	16.7943	16.983	19.7814	19.817	18.7162	17.6914	19.4494	15.9973	15.226	16.0712	17.2265	19.3692	17.9067	19.588	17.8662	20.2659	-0.555721	-2.65071	1.53927	18.1488	-0.544172	-4.75322	0.590772
579	sp|Q92541|RTF1_HUMAN RNA polymerase-associated protein RTF1 homolog OS=Homo sapiens OX=9606 GN=RTF1 PE=1 SV=4	sp|Q92541|RTF1_HUMAN	80 kDa	0.99986	9	9	100%	Q92541	RTF1	RNA polymerase-associated protein RTF1 homolog	21.3355	21.1716	20.9392	20.386	22.0083	21.9275	22.2438	21.2698	21.3615	21.2883	20.9076	19.9426	21.4332	21.1256	21.3881	20.689	21.4172	20.7338	21.2142	20.5093	20.3875	20.9279	20.6761	20.4522	20.7376	20.0265	20.8443	19.708	23.5563	20.8524	20.5315	19.8454	-0.407889	-1.37567	0.559887	20.9949	-0.864457	-4.6754	0.394891
1634	sp|Q9P0M6|H2AW_HUMAN Core histone macro-H2A.2 OS=Homo sapiens OX=9606 GN=H2AFY2 PE=1 SV=3	sp|Q9P0M6|H2AW_HUMAN	40 kDa	0.999221	4	4	50%	Q9P0M6	H2AFY2	Core histone macro-H2A.2	21.3741	21.3922	22.1886	22.8763	22.9888	22.8626	23.4957	23.5882	21.6062	21.157	21.2631	23.8429	20.9824	21.3566	21.0452	21.6443	22.6163	22.9362	22.6454	23.7969	21.4353	21.9872	21.9026	22.4883	20.8851	21.0595	21.0639	21.7015	23.2494	21.525	21.2203	23.6249	0.0158463	-1.28115	1.31285	22.1188	0.025064	-4.80536	0.980188
2234	sp|O14757|CHK1_HUMAN Serine/threonine-protein kinase Chk1 OS=Homo sapiens OX=9606 GN=CHEK1 PE=1 SV=2	sp|O14757|CHK1_HUMAN	54 kDa	0.994489	3	3	100%	O14757	CHEK1	Serine/threonine-protein kinase Chk1	11.3792	15.3831	19.5549	18.0175	16.2518	14.7329	16.2235	13.9536	16.0887	12.9039	12.768	18.8324	15.4182	12.7578	14.1273	14.2777	16.8384	15.4709	15.6046	16.1163	13.288	15.6033	14.7925	14.0588	NA	15.9384	15.5956	17.1284	15.5576	13.9247	16.2671	15.5399	0.15533	-2.34666	2.65732	15.3031	0.127587	-4.7777	0.899453
287	sp|P63244|RACK1_HUMAN Receptor of activated protein C kinase 1 OS=Homo sapiens OX=9606 GN=RACK1 PE=1 SV=3	sp|P63244|RACK1_HUMAN	35 kDa	0.999875	14	14	100%	P63244	RACK1	Receptor of activated protein C kinase 1	25.7115	25.3234	26.2576	26.3009	26.0335	25.8973	25.8571	26.0503	25.5386	25.5586	26.1669	26.3883	25.4689	25.607	25.9115	25.7019	25.9526	26.0331	26.031	26.2143	26.0759	25.9083	26.1029	26.1304	25.6261	25.9916	25.9578	26.2492	26.6524	26.0521	26.6366	26.5813	0.0195103	-0.508794	0.547815	25.999	0.0757269	-4.80445	0.940187
1727	sp|Q92547|TOPB1_HUMAN DNA topoisomerase 2-binding protein 1 OS=Homo sapiens OX=9606 GN=TOPBP1 PE=1 SV=3	sp|Q92547|TOPB1_HUMAN	171 kDa	0.998288	4	4	100%	Q92547	TOPBP1	DNA topoisomerase 2-binding protein 1	16.4722	18.0701	16.2634	18.1006	18.5216	18.1968	20.9967	17.3628	17.64	18.1081	18.1734	19.6678	18.6045	16.5944	18.4182	18.2818	17.4966	17.8224	18.8673	19.132	17.3873	19.4727	19.1744	19.7376	18.2647	18.6711	19.5747	19.0682	18.8858	18.2788	20.323	19.9289	0.699546	-0.687563	2.08666	18.4862	1.03459	-4.62093	0.310003
2041	sp|Q9Y315|DEOC_HUMAN Deoxyribose-phosphate aldolase OS=Homo sapiens OX=9606 GN=DERA PE=1 SV=2	sp|Q9Y315|DEOC_HUMAN	35 kDa	0.998915	3	3	100%	Q9Y315	DERA	Deoxyribose-phosphate aldolase	18.6198	17.7883	18.5546	19.6751	17.8138	18.2619	17.3939	18.0832	17.5608	18.0381	18.1473	19.8707	18.0893	17.99	18.1196	18.2395	17.8117	18.0751	18.2256	18.0843	17.946	18.2361	17.2199	17.331	18.6028	19.1413	18.7989	19.0144	20.0562	17.2908	16.8583	17.4445	0.111932	-0.814298	1.03816	18.1995	0.247819	-4.79456	0.806127
675	sp|Q49A26|GLYR1_HUMAN Putative oxidoreductase GLYR1 OS=Homo sapiens OX=9606 GN=GLYR1 PE=1 SV=4	sp|Q49A26|GLYR1_HUMAN	61 kDa	0.999827	8	8	100%	Q49A26	GLYR1	Putative oxidoreductase GLYR1	21.0201	20.6625	21.3456	22.1472	21.3514	22.1544	22.0034	21.8914	20.4985	20.6893	21.2343	23.007	20.6781	20.3244	20.7409	21.4858	21.5895	21.9058	21.6556	22.2026	20.8381	21.6508	20.8384	21.3902	20.9116	21.2895	20.5803	21.3433	19.3444	19.3806	20.9021	23.0215	0.131875	-0.938655	1.20241	21.2525	0.252712	-4.79412	0.802397
1391	sp|Q9NUQ3|TXLNG_HUMAN Gamma-taxilin OS=Homo sapiens OX=9606 GN=TXLNG PE=1 SV=2	sp|Q9NUQ3|TXLNG_HUMAN	61 kDa	0.998255	5	5	100%	Q9NUQ3	TXLNG	Gamma-taxilin	20.0228	19.9483	20.7502	20.9097	20.6632	20.8442	20.6422	20.5928	20.2602	20.4205	20.544	21.3021	20.3469	20.3297	20.3773	20.7734	20.5178	20.6935	20.6398	21.0619	20.5259	20.8654	20.8627	20.609	19.9914	20.1859	20.0402	20.0643	21.15	19.8832	20.2862	20.6019	0.113995	-0.469146	0.697136	20.5221	0.400851	-4.77701	0.691643
1520	sp|Q9Y3B2|EXOS1_HUMAN Exosome complex component CSL4 OS=Homo sapiens OX=9606 GN=EXOSC1 PE=1 SV=1	sp|Q9Y3B2|EXOS1_HUMAN	21 kDa	0.999675	4	4	100%	Q9Y3B2	EXOSC1	Exosome complex component CSL4	18.3534	19.4784	16.196	16.6264	17.9915	17.9231	19.0746	18.4812	20.1402	18.954	18.9492	16.2162	20.6863	19.7082	20.4272	20.1502	18.5735	16.7284	17.6507	17.3279	17.3599	17.1543	17.7357	18.0764	20.2435	18.7155	19.4359	19.4498	18.8268	17.8986	18.8057	16.7839	-0.8586	-2.63309	0.915885	18.4413	-0.992616	-4.63517	0.329676
982.1	sp|Q6FI13|H2A2A_HUMAN Histone H2A type 2-A OS=Homo sapiens OX=9606 GN=HIST2H2AA3 PE=1 SV=3	sp|Q6FI13|H2A2A_HUMAN	14 kDa	0.999749	6	6	33%	Q6FI13	HIST2H2AA3	Histone H2A type 2-A	19.896	22.151	21.4659	22.5034	21.9758	21.5479	22.6492	22.5197	19.5945	20.3052	22.4601	23.5453	21.8462	20.7993	21.586	20.6717	19.6712	21.0793	19.4466	22.2959	18.3249	21.6767	19.4292	20.9298	22.694	20.2365	19.8756	21.1512	21.1411	22.7879	23.0804	21.0344	0.47907	-1.28432	2.24246	21.2616	0.55733	-4.75069	0.581876
982.2	sp|Q16777|H2A2C_HUMAN Histone H2A type 2-C OS=Homo sapiens OX=9606 GN=HIST2H2AC PE=1 SV=4	sp|Q16777|H2A2C_HUMAN	14 kDa	0.999749	6	6	33%	Q16777	HIST2H2AC	Histone H2A type 2-C	19.896	22.151	21.4659	22.5034	21.9758	21.5479	22.6492	22.5197	19.5945	20.3052	22.4601	23.5453	21.8462	20.7993	21.586	20.6717	19.6712	21.0793	19.4466	22.2959	18.3249	21.6767	19.4292	20.9298	22.694	20.2365	19.8756	21.1512	21.1411	22.7879	23.0804	21.0344	0.47907	-1.28432	2.24246	21.2616	0.55733	-4.75069	0.581876
2281	sp|O43303|CP110_HUMAN Centriolar coiled-coil protein of 110 kDa OS=Homo sapiens OX=9606 GN=CCP110 PE=1 SV=3	sp|O43303|CP110_HUMAN	113 kDa	0.999783	2	2	100%	O43303	CCP110	Centriolar coiled-coil protein of 110 kDa	19.1112	19.6064	13.3928	16.2287	16.8962	16.0131	15.9908	16.7292	19.2655	19.1283	18.0758	15.3181	18.4482	18.9591	18.7037	18.377	16.5962	15.4688	15.4981	15.4108	14.8332	16.5666	15.6772	16.5033	18.3047	15.7549	15.2802	16.2194	13.6691	16.1705	13.7273	14.8645	-0.829807	-3.16165	1.50204	16.5872	-0.73003	-4.7121	0.471635
1493	sp|P30038|AL4A1_HUMAN Delta-1-pyrroline-5-carboxylate dehydrogenase, mitochondrial OS=Homo sapiens OX=9606 GN=ALDH4A1 PE=1 SV=3	sp|P30038|AL4A1_HUMAN	62 kDa	0.999752	4	4	100%	P30038	ALDH4A1	Delta-1-pyrroline-5-carboxylate dehydrogenase, mitochondrial	21.0753	20.3602	23.4299	23.6541	19.6019	24.1559	20.1117	19.9155	19.492	19.8811	20.3206	24.1758	19.602	19.8747	19.4454	19.12	20.4729	20.9897	20.3901	20.5603	21.9445	20.7416	21.8215	21.3302	21.3437	21.7081	21.8773	21.9984	20.5176	22.4997	22.3522	21.8118	0.13882	-1.72614	2.00378	21.143	0.152702	-4.80132	0.879765
1287	sp|Q9Y6V7|DDX49_HUMAN Probable ATP-dependent RNA helicase DDX49 OS=Homo sapiens OX=9606 GN=DDX49 PE=1 SV=1	sp|Q9Y6V7|DDX49_HUMAN	54 kDa	0.99947	5	5	80%	Q9Y6V7	DDX49	Probable ATP-dependent RNA helicase DDX49	21.3396	21.0849	20.1797	19.3875	19.2132	19.8929	19.7934	20.1601	22.1449	21.2116	20.3453	18.9886	21.79	21.3916	22.0188	21.6153	19.9908	19.9587	19.8007	19.514	17.5312	19.2535	19.1643	19.4845	21.655	19.8818	20.5982	20.7353	19.9956	19.9979	19.0712	18.6127	-0.748339	-2.2703	0.773623	20.1813	-1.00869	-4.62978	0.322044
1	sp|P78527|PRKDC_HUMAN DNA-dependent protein kinase catalytic subunit OS=Homo sapiens OX=9606 GN=PRKDC PE=1 SV=3	sp|P78527|PRKDC_HUMAN	469 kDa	0.999959	124	124	100%	P78527	PRKDC	DNA-dependent protein kinase catalytic subunit	28.6535	29.3522	28.4695	27.8958	28.8993	28.2281	28.8534	28.4514	29.3643	28.8371	28.7494	27.8591	29.4984	29.3674	29.842	29.468	28.5891	28.5544	28.3407	28.0159	28.2632	28.5472	28.2237	28.4863	29.0084	28.8681	28.7826	28.4975	28.2408	28.4213	27.8214	27.9545	-0.000924236	-0.785315	0.783466	28.6376	-0.00241613	-4.80547	0.99809
1961	sp|P07305|H10_HUMAN Histone H1.0 OS=Homo sapiens OX=9606 GN=H1F0 PE=1 SV=3	sp|P07305|H10_HUMAN	21 kDa	0.999297	3	3	100%	P07305	H1F0	Histone H1.0	18.7283	19.7346	20.072	20.9567	20.2525	20.7611	21.507	21.8914	18.4668	18.9322	19.1035	21.5847	18.7247	18.1606	17.4284	20.5394	19.9559	20.7256	20.8176	20.6288	19.7999	21.1301	20.0372	19.4322	18.1668	18.9659	18.7671	19.2335	22.3802	20.7169	19.4238	21.2984	0.760088	-0.902234	2.42241	19.9476	0.938019	-4.65291	0.356519
2747	sp|O60508|PRP17_HUMAN Pre-mRNA-processing factor 17 OS=Homo sapiens OX=9606 GN=CDC40 PE=1 SV=1	sp|O60508|PRP17_HUMAN	66 kDa	0.996087	2	2	100%	O60508	CDC40	Pre-mRNA-processing factor 17	18.3878	18.116	18.0557	17.1207	17.368	18.1786	18.5146	17.3678	19.1412	18.7393	18.0849	17.9613	19.2277	18.3782	17.8808	18.1646	18.6716	17.5451	17.9942	18.5941	17.7553	18.5773	17.9569	17.2196	18.2673	17.9314	18.3737	16.95	19.7448	17.8819	16.9385	17.2687	-0.534044	-1.43746	0.369374	18.0737	-1.21215	-4.55509	0.235815
1036	sp|Q92947|GCDH_HUMAN Glutaryl-CoA dehydrogenase, mitochondrial OS=Homo sapiens OX=9606 GN=GCDH PE=1 SV=1	sp|Q92947|GCDH_HUMAN	48 kDa	0.99956	6	6	100%	Q92947	GCDH	Glutaryl-CoA dehydrogenase, mitochondrial	20.4999	20.6163	22.4245	21.6225	20.8254	21.2537	21.6399	21.3399	20.0985	20.9967	21.2453	21.9188	20.2327	20.8145	20.1486	20.5862	20.16	21.7845	21.2231	23.4683	22.4853	22.2143	22.6191	21.7439	21.8619	22.7567	22.0182	22.1058	23.0431	22.9862	24.2891	23.2751	0.883451	-0.649804	2.41671	21.6968	1.18204	-4.56689	0.247458
2705.1	sp|P52435|RPB11_HUMAN DNA-directed RNA polymerase II subunit RPB11-a OS=Homo sapiens OX=9606 GN=POLR2J PE=1 SV=1	sp|P52435|RPB11_HUMAN	13 kDa	0.996845	2	2	100%	P52435	POLR2J	DNA-directed RNA polymerase II subunit RPB11-a	15.3869	16.5691	15.6121	16.9271	15.4708	15.9238	16.325	16.5549	14.7843	16.2485	16.1883	16.1973	15.3984	16.2754	15.7493	17.4616	15.162	16.1952	16.5763	16.2083	16.8894	16.4101	15.6281	15.9836	17.0856	17.7556	15.022	18.4517	18.5731	16.7406	14.8186	17.4794	1.08741	-0.179343	2.35416	16.3141	1.76102	-4.30107	0.0895147
2705.2	sp|Q9GZM3|RPB1B_HUMAN DNA-directed RNA polymerase II subunit RPB11-b1 OS=Homo sapiens OX=9606 GN=POLR2J2 PE=1 SV=2	sp|Q9GZM3|RPB1B_HUMAN	13 kDa	0.996845	2	2	100%	Q9GZM3	POLR2J2	DNA-directed RNA polymerase II subunit RPB11-b1	15.3869	16.5691	15.6121	16.9271	15.4708	15.9238	16.325	16.5549	14.7843	16.2485	16.1883	16.1973	15.3984	16.2754	15.7493	17.4616	15.162	16.1952	16.5763	16.2083	16.8894	16.4101	15.6281	15.9836	17.0856	17.7556	15.022	18.4517	18.5731	16.7406	14.8186	17.4794	1.08741	-0.179343	2.35416	16.3141	1.76102	-4.30107	0.0895147
2705.3	sp|Q9H1A7|RPB1C_HUMAN DNA-directed RNA polymerase II subunit RPB11-b2 OS=Homo sapiens OX=9606 GN=POLR2J3 PE=3 SV=1	sp|Q9H1A7|RPB1C_HUMAN	13 kDa	0.996845	2	2	100%	Q9H1A7	POLR2J3	DNA-directed RNA polymerase II subunit RPB11-b2	15.3869	16.5691	15.6121	16.9271	15.4708	15.9238	16.325	16.5549	14.7843	16.2485	16.1883	16.1973	15.3984	16.2754	15.7493	17.4616	15.162	16.1952	16.5763	16.2083	16.8894	16.4101	15.6281	15.9836	17.0856	17.7556	15.022	18.4517	18.5731	16.7406	14.8186	17.4794	1.08741	-0.179343	2.35416	16.3141	1.76102	-4.30107	0.0895147
62	sp|Q14152|EIF3A_HUMAN Eukaryotic translation initiation factor 3 subunit A OS=Homo sapiens OX=9606 GN=EIF3A PE=1 SV=1	sp|Q14152|EIF3A_HUMAN	167 kDa	0.999944	27	27	100%	Q14152	EIF3A	Eukaryotic translation initiation factor 3 subunit A	24.6656	24.5616	25.2338	25.3823	25.0653	25.2235	25.0575	25.3495	24.7667	24.7328	25.1665	25.7705	24.3773	24.7701	24.6853	24.6573	25.188	25.3718	25.3304	25.4383	25.4145	25.1307	25.2851	25.5001	25.0767	25.3634	25.1118	25.5404	25.7452	24.5741	25.1401	25.416	0.0831479	-0.492909	0.659205	25.1279	0.295975	-4.78992	0.769484
208	sp|P28370|SMCA1_HUMAN Probable global transcription activator SNF2L1 OS=Homo sapiens OX=9606 GN=SMARCA1 PE=1 SV=2	sp|P28370|SMCA1_HUMAN	123 kDa	0.999529	17	17	47%	P28370	SMARCA1	Probable global transcription activator SNF2L1	22.4673	22.4127	20.7673	21.3666	23.3744	23.4838	23.8693	22.4718	22.7559	22.2243	22.4319	21.0312	22.2821	22.4397	22.2271	21.4728	23.5256	23.4365	23.4731	21.8049	22.0097	22.5153	22.4869	21.5617	21.3804	22.3365	22.6685	21.675	22.8388	23.1203	22.6718	21.4399	0.0702094	-0.93906	1.07948	22.3757	0.142695	-4.80185	0.887584
1586	sp|P48634|PRC2A_HUMAN Protein PRRC2A OS=Homo sapiens OX=9606 GN=PRRC2A PE=1 SV=3	sp|P48634|PRC2A_HUMAN	229 kDa	0.999454	4	4	100%	P48634	PRRC2A	Protein PRRC2A	18.4896	17.7222	16.6031	19.1169	17.659	20.1576	19.873	18.7952	17.5597	17.5179	18.6871	20.757	18.5792	17.2293	17.8721	17.9617	18.4763	18.0353	19.2863	19.2799	18.7085	19.0331	17.9455	18.3406	19.0096	18.2322	18.0109	19.35	19.587	19.4737	18.6208	18.4473	-0.506882	-1.69002	0.676258	18.5755	-0.878888	-4.67111	0.387187
531	sp|P49959|MRE11_HUMAN Double-strand break repair protein MRE11 OS=Homo sapiens OX=9606 GN=MRE11 PE=1 SV=3	sp|P49959|MRE11_HUMAN	81 kDa	0.999708	10	10	100%	P49959	MRE11	Double-strand break repair protein MRE11	23.2186	23.2369	24.3001	23.0692	23.9963	23.8997	24.0379	23.0904	23.458	23.4274	23.3839	22.6764	23.5093	23.349	23.5722	23.1568	23.8369	23.5035	23.7266	22.5361	23.2717	23.3656	23.4971	23.197	23.2335	23.5744	23.5703	22.8007	22.731	22.9499	22.7894	22.1902	-0.00121759	-0.636037	0.633602	23.3174	-0.00393297	-4.80547	0.99689
894	sp|P08240|SRPRA_HUMAN Signal recognition particle receptor subunit alpha OS=Homo sapiens OX=9606 GN=SRPRA PE=1 SV=2	sp|P08240|SRPRA_HUMAN	70 kDa	0.999207	7	7	100%	P08240	SRPRA	Signal recognition particle receptor subunit alpha	19.6701	19.6484	19.9373	19.9242	19.007	17.8774	19.0606	19.4131	19.4986	19.9044	20.264	21.1734	19.7075	19.3365	19.9576	20.12	18.8005	19.3557	19.6386	19.8787	19.3788	19.8134	19.288	19.4079	18.4572	19.2738	18.123	19.3975	18.9046	20.1484	18.976	19.6752	0.438986	-0.502041	1.38001	19.4693	0.956706	-4.64695	0.347117
1309	sp|Q16204|CCDC6_HUMAN Coiled-coil domain-containing protein 6 OS=Homo sapiens OX=9606 GN=CCDC6 PE=1 SV=2	sp|Q16204|CCDC6_HUMAN	53 kDa	0.999303	5	5	100%	Q16204	CCDC6	Coiled-coil domain-containing protein 6	19.8715	19.944	21.4876	21.0359	20.1354	20.4207	20.2468	19.9697	19.8383	20.211	20.5426	21.1657	19.5895	19.98	19.9946	20.37	20.1604	20.458	20.471	20.7133	20.2205	19.978	19.9346	20.0481	20.1481	20.5336	20.1647	20.3182	20.7069	22.1903	20.3316	20.7265	0.282087	-0.485423	1.0496	20.3721	0.753649	-4.70609	0.457496
1030	sp|Q4G0J3|LARP7_HUMAN La-related protein 7 OS=Homo sapiens OX=9606 GN=LARP7 PE=1 SV=1	sp|Q4G0J3|LARP7_HUMAN	67 kDa	0.999585	6	6	100%	Q4G0J3	LARP7	La-related protein 7	20.8116	20.3219	20.6849	19.6332	20.3527	20.7115	20.3328	20.1463	20.7561	20.3534	20.0673	19.9188	21.4369	20.2396	21.1595	20.0159	20.4003	20.316	19.8582	19.6669	19.2696	19.6568	19.5625	19.9375	20.1626	19.9345	19.8683	19.8141	21.0049	20.5688	20.1968	19.8059	-0.301201	-1.04086	0.43846	20.2177	-0.835013	-4.68394	0.410941
977	sp|P30050|RL12_HUMAN 60S ribosomal protein L12 OS=Homo sapiens OX=9606 GN=RPL12 PE=1 SV=1	sp|P30050|RL12_HUMAN	18 kDa	0.999765	6	6	100%	P30050	RPL12	60S ribosomal protein L12	23.7247	24.5669	23.9206	24.4547	24.4586	24.6577	24.9739	24.8205	24.8844	24.0811	24.5211	24.9946	25.3759	24.5829	25.2893	24.7259	24.0909	24.729	24.6312	25.1144	24.8851	24.6102	24.8584	24.6366	24.3973	24.589	24.8085	24.8764	25.3067	25.1585	25.0405	24.8386	0.217183	-0.342614	0.776979	24.7064	0.795545	-4.69494	0.433143
981	sp|Q9HB71|CYBP_HUMAN Calcyclin-binding protein OS=Homo sapiens OX=9606 GN=CACYBP PE=1 SV=2	sp|Q9HB71|CYBP_HUMAN	26 kDa	0.999752	6	6	100%	Q9HB71	CACYBP	Calcyclin-binding protein	20.9012	21.3582	22.514	22.0965	22.0873	21.8211	22.1281	21.9769	21.1325	21.355	23.3821	23.9485	20.8191	21.5372	21.0444	21.6068	21.8064	21.4896	22.1397	22.89	22.3172	22.0523	22.2242	21.7825	21.6509	22.8452	21.5306	21.1231	20.9362	22.2881	23.6354	22.2977	0.389288	-0.703883	1.48246	21.9599	0.730542	-4.71197	0.471327
426	sp|Q9BXJ9|NAA15_HUMAN N-alpha-acetyltransferase 15, NatA auxiliary subunit OS=Homo sapiens OX=9606 GN=NAA15 PE=1 SV=1	sp|Q9BXJ9|NAA15_HUMAN	101 kDa	0.999506	12	12	100%	Q9BXJ9	NAA15	N-alpha-acetyltransferase 15, NatA auxiliary subunit	21.4922	21.7561	20.8107	21.5779	21.9359	21.6653	21.9157	21.6314	21.424	21.6241	21.819	22.332	21.5573	21.5415	21.533	22.1183	21.6409	21.7496	21.6351	22.342	21.9498	22.0511	21.9798	21.7061	21.4668	21.2752	21.6044	21.9443	21.368	21.7546	21.9018	22.2886	0.0952741	-0.425487	0.616035	21.731	0.375151	-4.78053	0.71044
2566	sp|P62861|RS30_HUMAN 40S ribosomal protein S30 OS=Homo sapiens OX=9606 GN=FAU PE=1 SV=1	sp|P62861|RS30_HUMAN	7 kDa	0.99835	2	2	100%	P62861	FAU	40S ribosomal protein S30	22.5524	22.7811	23.5192	23.301	23.5088	23.2128	23.2179	23.3704	23.0044	23.0666	23.1069	24.3811	22.3437	23.1745	23.285	23.0213	22.966	23.2855	23.3122	23.5835	23.3518	22.9321	23.1736	23.0179	22.5327	23.0556	22.6672	22.8803	22.7003	21.3243	22.7985	23.6217	0.283327	-0.459825	1.02648	23.0641	0.781772	-4.69867	0.44106
262	sp|P11940|PABP1_HUMAN Polyadenylate-binding protein 1 OS=Homo sapiens OX=9606 GN=PABPC1 PE=1 SV=2	sp|P11940|PABP1_HUMAN	71 kDa	0.999776	15	15	73%	P11940	PABPC1	Polyadenylate-binding protein 1	25.3713	25.2649	25.4585	25.9283	25.9736	26.0897	25.9641	26.2634	25.2939	25.4904	25.8642	26.3595	25.1017	25.264	25.2709	25.4253	25.7675	25.9374	25.8769	26.0877	25.8722	25.8149	25.7991	26.1025	25.1695	25.6455	25.3579	25.7914	24.6876	24.9598	25.4718	26.0325	0.184	-0.436196	0.804195	25.6487	0.608357	-4.74033	0.547967
523	sp|P45880|VDAC2_HUMAN Voltage-dependent anion-selective channel protein 2 OS=Homo sapiens OX=9606 GN=VDAC2 PE=1 SV=2	sp|P45880|VDAC2_HUMAN	32 kDa	0.999771	10	10	100%	P45880	VDAC2	Voltage-dependent anion-selective channel protein 2	24.8931	24.8102	25.1586	25.4383	25.3368	25.076	25.3289	25.5949	24.8312	24.9373	25.5961	25.9524	24.7464	24.992	24.8186	25.1192	25.2133	25.5174	25.3124	25.6099	25.7945	25.6162	25.5751	25.7065	25.4886	26.1445	25.7527	26.202	24.2618	25.7115	25.74	25.564	0.245819	-0.429753	0.921392	25.37	0.746129	-4.70803	0.461952
2147	sp|Q12972|PP1R8_HUMAN Nuclear inhibitor of protein phosphatase 1 OS=Homo sapiens OX=9606 GN=PPP1R8 PE=1 SV=2	sp|Q12972|PP1R8_HUMAN	38 kDa	0.997506	3	3	100%	Q12972	PPP1R8	Nuclear inhibitor of protein phosphatase 1	19.1836	19.2569	17.5266	18.4772	18.8272	19.0297	19.5121	18.9084	18.7628	18.9499	18.3818	16.1485	19.2151	18.977	18.9703	18.6433	19.4722	19.1677	19.2561	18.9642	18.9198	19.1287	19.224	19.0552	18.6108	18.5905	19.0046	18.3615	18.8874	19.6854	17.6749	17.3909	-0.0160764	-1.01072	0.978568	18.7551	-0.033154	-4.80527	0.973794
1202	sp|Q9NZM5|NOP53_HUMAN Ribosome biogenesis protein NOP53 OS=Homo sapiens OX=9606 GN=NOP53 PE=1 SV=2	sp|Q9NZM5|NOP53_HUMAN	54 kDa	0.999763	5	5	100%	Q9NZM5	NOP53	Ribosome biogenesis protein NOP53	22.0642	21.8331	20.4987	19.6606	19.5417	21.4896	25.9462	19.6176	22.6496	21.5414	20.739	20.0788	22.7247	22.1642	22.7746	22.5098	23.1533	22.1519	19.4219	21.5867	22.8767	19.397	25.2394	19.4828	22.1451	20.5679	21.1396	20.7209	20.9082	19.4305	25.8005	25.0707	-0.979489	-2.92474	0.965757	21.7165	-1.03297	-4.62149	0.310747
384	sp|Q07065|CKAP4_HUMAN Cytoskeleton-associated protein 4 OS=Homo sapiens OX=9606 GN=CKAP4 PE=1 SV=2	sp|Q07065|CKAP4_HUMAN	66 kDa	0.999836	12	12	100%	Q07065	CKAP4	Cytoskeleton-associated protein 4	20.6356	20.7333	21.1256	21.2967	21.2703	20.6065	20.9589	21.3336	20.5895	20.7551	20.6059	20.9931	21.247	21.2338	20.5802	20.5904	20.8084	20.6108	21.1335	21.3649	21.6278	21.605	21.358	21.603	20.2694	20.4498	20.4892	21.0522	21.0043	20.9561	21.6633	20.4898	0.061552	-0.526066	0.64917	20.97	0.214791	-4.79727	0.831523
1882	sp|Q14011|CIRBP_HUMAN Cold-inducible RNA-binding protein OS=Homo sapiens OX=9606 GN=CIRBP PE=1 SV=1	sp|Q14011|CIRBP_HUMAN	19 kDa	0.9996	3	3	100%	Q14011	CIRBP	Cold-inducible RNA-binding protein	18.4287	18.2536	18.157	17.7468	18.0275	17.5341	16.8774	17.398	17.9613	18.3024	17.8781	18.3488	18.5962	18.3311	18.9698	18.1123	18.0638	19.1091	17.2297	16.7219	18.7928	18.2812	17.4989	17.6697	18.4001	17.9502	17.9274	16.2245	19.775	17.6701	18.4248	18.6481	0.190343	-0.741661	1.12235	18.041	0.418822	-4.77441	0.678622
2433	sp|P49840|GSK3A_HUMAN Glycogen synthase kinase-3 alpha OS=Homo sapiens OX=9606 GN=GSK3A PE=1 SV=2	sp|P49840|GSK3A_HUMAN	51 kDa	0.999109	2	2	100%	P49840	GSK3A	Glycogen synthase kinase-3 alpha	20.3717	19.9764	18.2103	19.2296	18.3709	17.6725	17.7616	18.6414	20.7593	17.5528	17.9272	17.6932	18.8146	18.1981	18.2835	17.3406	20.4937	18.1777	16.695	18.4796	18.8688	18.2199	18.6153	21.2146	17.7493	17.5877	17.7553	18.0589	18.4739	18.1313	18.1521	21.5282	-1.51983	-2.96568	-0.0739827	18.5939	-2.15643	-4.0804	0.040083
1654	sp|O95714|HERC2_HUMAN E3 ubiquitin-protein ligase HERC2 OS=Homo sapiens OX=9606 GN=HERC2 PE=1 SV=2	sp|O95714|HERC2_HUMAN	527 kDa	0.999076	4	4	100%	O95714	HERC2	E3 ubiquitin-protein ligase HERC2	18.4755	17.2946	18.4136	18.6988	18.4377	17.4391	17.3041	18.3533	17.819	18.5485	17.6299	17.7628	17.2466	18.8644	18.6088	18.795	18.7582	17.6551	17.8776	16.9082	16.7558	17.2721	16.9062	18.1	18.4578	18.0522	16.7043	15.2849	18.3266	18.7068	18.9809	17.6396	-0.490028	-1.68537	0.705311	17.8774	-0.840994	-4.68221	0.40771
2634	sp|O95551|TYDP2_HUMAN Tyrosyl-DNA phosphodiesterase 2 OS=Homo sapiens OX=9606 GN=TDP2 PE=1 SV=1	sp|O95551|TYDP2_HUMAN	41 kDa	0.997691	2	2	100%	O95551	TDP2	Tyrosyl-DNA phosphodiesterase 2	18.3148	18.4958	18.9565	15.1075	19.0983	18.7223	19.4321	18.286	18.3945	18.309	17.2138	18.0329	17.7977	18.3469	18.3512	17.7172	18.3012	18.2466	18.432	18.6091	17.5355	18.2585	17.5845	17.5277	17.7154	16.9045	17.9152	15.7077	20.0378	17.7571	19.6938	17.4144	-0.192505	-1.49021	1.1052	18.0693	-0.30432	-4.78903	0.763209
2379	sp|P35080|PROF2_HUMAN Profilin-2 OS=Homo sapiens OX=9606 GN=PFN2 PE=1 SV=3	sp|P35080|PROF2_HUMAN	15 kDa	0.999396	2	2	100%	P35080	PFN2	Profilin-2	22.2916	21.6979	21.6876	21.8395	21.6282	21.7125	20.7932	20.8368	21.5826	21.4076	21.3493	20.7216	21.4704	21.2301	21.3059	21.0939	21.87	21.4788	21.6095	21.227	21.7173	21.1632	21.4441	21.6246	21.4045	20.9233	21.1968	21.0843	21.4196	21.7695	20.9353	21.4573	-0.410279	-0.97328	0.152722	21.4054	-1.49431	-4.43319	0.146538
646	sp|Q9H9Y6|RPA2_HUMAN DNA-directed RNA polymerase I subunit RPA2 OS=Homo sapiens OX=9606 GN=POLR1B PE=1 SV=2	sp|Q9H9Y6|RPA2_HUMAN	128 kDa	0.999198	9	9	100%	Q9H9Y6	POLR1B	DNA-directed RNA polymerase I subunit RPA2	20.106	20.2118	19.4418	18.1972	19.6073	19.6861	20.3212	19.475	21.7352	20.3278	19.9441	18.9148	21.6702	20.5682	21.6096	21.4164	20.295	20.0064	19.7983	19.7239	18.7815	20.366	18.9084	20.0801	21.0452	19.0484	20.166	20.4912	18.3619	19.7107	17.4555	18.9999	-0.89674	-2.35417	0.560692	19.8897	-1.26224	-4.53497	0.217617
2519	sp|Q9Y2Z9|COQ6_HUMAN Ubiquinone biosynthesis monooxygenase COQ6, mitochondrial OS=Homo sapiens OX=9606 GN=COQ6 PE=1 SV=2	sp|Q9Y2Z9|COQ6_HUMAN	51 kDa	0.998677	2	2	100%	Q9Y2Z9	COQ6	Ubiquinone biosynthesis monooxygenase COQ6, mitochondrial	15.259	15.2348	15.3625	21.6732	15.7367	16.0263	15.7526	15.7329	15.0104	13.7629	15.7837	16.1921	14.7988	14.4061	12.6736	15.1407	16.755	14.7156	14.3543	17.1372	17.2357	15.7462	17.1314	16.2086	15.99	17.0402	17.2946	16.4446	NA	15.7619	17.564	17.1676	-0.565268	-2.67006	1.53952	15.9707	-0.551931	-4.75168	0.58569
683	sp|Q13283|G3BP1_HUMAN Ras GTPase-activating protein-binding protein 1 OS=Homo sapiens OX=9606 GN=G3BP1 PE=1 SV=1	sp|Q13283|G3BP1_HUMAN	52 kDa	0.999817	8	8	100%	Q13283	G3BP1	Ras GTPase-activating protein-binding protein 1	21.909	22.2098	23.0156	22.2722	22.839	22.9945	23.0681	23.3599	22.4619	22.2789	22.6992	23.3837	22.2162	22.3477	22.2845	22.3978	22.4135	22.9849	22.8421	23.7416	23.0886	23.0674	23.1247	22.7931	21.8449	22.4953	22.2044	22.4668	21.3793	21.5618	23.0019	23.4323	0.33487	-0.472638	1.14238	22.6306	0.850353	-4.67953	0.402508
1745	sp|Q7Z460|CLAP1_HUMAN CLIP-associating protein 1 OS=Homo sapiens OX=9606 GN=CLASP1 PE=1 SV=1	sp|Q7Z460|CLAP1_HUMAN	169 kDa	0.997939	4	4	75%	Q7Z460	CLASP1	CLIP-associating protein 1	18.0505	18.2308	18.1374	18.3841	18.3464	18.2327	20.3664	17.7948	18.6742	18.2769	18.82	20.2806	18.0411	18.5225	18.5598	18.5158	18.9987	18.4576	18.8641	20.5183	19.7235	18.6026	18.5188	19.1384	18.2697	18.7447	18.7999	19.0204	18.0824	20.0592	18.3782	19.7592	-0.0707579	-1.12392	0.9824	18.7866	-0.137829	-4.80209	0.891394
2661	sp|Q6PHR2|ULK3_HUMAN Serine/threonine-protein kinase ULK3 OS=Homo sapiens OX=9606 GN=ULK3 PE=1 SV=2	sp|Q6PHR2|ULK3_HUMAN	53 kDa	0.997386	2	2	100%	Q6PHR2	ULK3	Serine/threonine-protein kinase ULK3	16.8623	14.7682	13.8771	15.8627	17.035	16.7545	16.8895	15.6931	16.7492	16.6371	16.0374	14.9986	16.7782	16.907	16.4887	16.1822	17.8975	17.4243	16.8705	15.9768	15.9001	15.0083	16.5036	17.4128	17.9003	16.5758	16.3449	17.1106	NA	16.0897	14.1576	16.6196	-1.00098	-2.36736	0.365402	16.3327	-1.50554	-4.42845	0.144191
1964	sp|Q9Y3B4|SF3B6_HUMAN Splicing factor 3B subunit 6 OS=Homo sapiens OX=9606 GN=SF3B6 PE=1 SV=1	sp|Q9Y3B4|SF3B6_HUMAN	15 kDa	0.999275	3	3	100%	Q9Y3B4	SF3B6	Splicing factor 3B subunit 6	20.892	21.1293	21.1449	20.6183	20.8211	20.8521	20.4469	20.693	21.1417	21.1725	20.4727	17.4615	21.1308	20.4946	20.2134	19.4784	20.9739	20.579	21.1411	20.9672	21.3022	20.2895	20.9742	20.9282	20.5795	20.0382	20.3687	20.37	22.3291	21.0947	20.143	20.3008	-0.167019	-1.21271	0.878676	20.6419	-0.327656	-4.78642	0.745689
760	sp|Q86U86|PB1_HUMAN Protein polybromo-1 OS=Homo sapiens OX=9606 GN=PBRM1 PE=1 SV=1	sp|Q86U86|PB1_HUMAN	193 kDa	0.998934	8	8	100%	Q86U86	PBRM1	Protein polybromo-1	20.7751	20.8868	21.4084	22.1217	22.1402	22.2061	22.8848	23.0104	20.837	20.8463	21.2546	22.5765	20.9168	20.8571	20.4649	21.0089	21.3851	21.4647	21.8032	21.9076	20.7645	21.4215	20.8879	21.7829	20.2234	20.5763	20.4297	20.926	19.7687	20.4491	20.9992	22.1318	0.13841	-0.943457	1.22028	21.2849	0.262456	-4.79323	0.794954
2533	sp|O75312|ZPR1_HUMAN Zinc finger protein ZPR1 OS=Homo sapiens OX=9606 GN=ZPR1 PE=1 SV=1	sp|O75312|ZPR1_HUMAN	51 kDa	0.998584	2	2	100%	O75312	ZPR1	Zinc finger protein ZPR1	18.337	17.699	17.7894	17.8777	18.7031	18.5192	NA	16.7373	17.4904	17.2717	16.9335	14.5142	17.3039	17.1522	16.7157	16.1378	18.2495	17.0308	18.4058	17.3835	17.4318	16.9167	17.5564	17.2685	17.3514	17.1408	17.6722	17.1811	17.0381	17.9733	17.4487	17.8628	-0.571463	-1.69976	0.556836	17.3901	-1.04088	-4.61873	0.307474
1929	sp|Q9BQ75|CMS1_HUMAN Protein CMSS1 OS=Homo sapiens OX=9606 GN=CMSS1 PE=1 SV=2	sp|Q9BQ75|CMS1_HUMAN	32 kDa	0.999438	3	3	100%	Q9BQ75	CMSS1	Protein CMSS1	19.3411	19.2073	16.903	17.4105	17.2637	17.5431	17.4287	17.0465	20.136	19.0795	18.7999	16.897	20.6557	19.1371	20.1359	19.5415	17.6834	17.7505	17.0394	16.2597	16.2555	17.4049	16.6099	17.5992	19.7573	17.9908	19.0141	18.96	16.5367	17.1722	16.8073	15.3994	-0.722395	-2.60894	1.16416	17.9615	-0.785541	-4.69764	0.43895
783	sp|Q9UMS4|PRP19_HUMAN Pre-mRNA-processing factor 19 OS=Homo sapiens OX=9606 GN=PRPF19 PE=1 SV=1	sp|Q9UMS4|PRP19_HUMAN	55 kDa	0.999898	7	7	100%	Q9UMS4	PRPF19	Pre-mRNA-processing factor 19	23.0536	23.1424	23.2896	22.7706	22.881	22.9856	23.3301	23.2486	23.3317	23.3721	23.1389	22.9015	23.315	23.6541	23.2831	23.328	23.6813	23.0446	23.3957	23.1047	23.3869	23.2802	23.2977	23.3961	23.4251	23.1764	23.1465	22.9598	22.8558	23.7338	23.4218	22.9592	-0.189021	-0.637201	0.259159	23.2279	-0.864824	-4.6753	0.394653
1246	sp|Q9NRX1|PNO1_HUMAN RNA-binding protein PNO1 OS=Homo sapiens OX=9606 GN=PNO1 PE=1 SV=1	sp|Q9NRX1|PNO1_HUMAN	28 kDa	0.999637	5	5	100%	Q9NRX1	PNO1	RNA-binding protein PNO1	21.3133	21.3572	20.459	20.5485	19.8645	19.4559	20.064	20.3232	22.3352	21.3246	21.3261	20.1082	22.222	21.6142	22.1307	21.7574	20.6492	20.032	20.4833	19.8198	20.264	19.7726	19.8378	19.9801	21.9801	20.7548	21.1602	21.1803	21.3275	20.753	19.995	19.9292	-0.702313	-1.8826	0.477971	20.7538	-1.22069	-4.55172	0.232715
1787	sp|O75874|IDHC_HUMAN Isocitrate dehydrogenase [NADP] cytoplasmic OS=Homo sapiens OX=9606 GN=IDH1 PE=1 SV=2	sp|O75874|IDHC_HUMAN	47 kDa	0.994579	4	4	75%	O75874	IDH1	Isocitrate dehydrogenase [NADP] cytoplasmic	17.4858	17.6504	15.7087	17.5907	16.3285	17.5523	17.522	17.4806	17.2702	17.5407	16.8759	16.6803	18.1445	16.6563	17.6628	17.7441	14.6371	18.0518	17.2215	18.1329	16.8719	17.2615	16.832	17.0208	16.3041	17.8944	16.2772	17.2664	16.2138	17.8026	17.0263	16.6928	1.36004	0.344965	2.37511	17.1063	2.7484	-3.71198	0.0105148
491	sp|P35232|PHB_HUMAN Prohibitin OS=Homo sapiens OX=9606 GN=PHB PE=1 SV=1	sp|P35232|PHB_HUMAN	30 kDa	0.999516	11	11	100%	P35232	PHB	Prohibitin	24.1602	23.78	24.5587	24.5179	24.5281	24.1894	24.1265	24.4335	23.5065	23.9869	24.2522	24.8563	23.8821	23.7103	23.7525	23.8437	23.6343	24.0533	24.049	24.3225	24.9519	24.4435	24.6364	24.6888	24.6527	24.9658	24.3552	24.8676	24.4725	23.2047	24.3805	24.4849	0.208097	-0.461841	0.878034	24.2578	0.636943	-4.73414	0.529454
2349	sp|O14880|MGST3_HUMAN Microsomal glutathione S-transferase 3 OS=Homo sapiens OX=9606 GN=MGST3 PE=1 SV=1	sp|O14880|MGST3_HUMAN	17 kDa	0.999541	2	2	100%	O14880	MGST3	Microsomal glutathione S-transferase 3	17.2691	17.7072	18.5425	18.9148	18.0352	17.2771	16.9908	16.9013	17.6328	17.7262	17.9388	19.5834	16.6456	17.9508	18.2003	17.4346	16.579	16.4342	16.0568	16.8108	16.3563	15.734	16.3442	17.41	17.9062	19.2195	18.1838	19.3578	17.7736	16.0276	NA	16.3068	0.42502	-0.931906	1.78195	17.4597	0.643712	-4.73255	0.525378
1734	sp|P78345|RPP38_HUMAN Ribonuclease P protein subunit p38 OS=Homo sapiens OX=9606 GN=RPP38 PE=1 SV=2	sp|P78345|RPP38_HUMAN	32 kDa	0.998174	4	4	100%	P78345	RPP38	Ribonuclease P protein subunit p38	18.787	19.7668	17.7382	17.6185	18.3733	18.8529	19.2242	19.301	20.6426	19.3617	18.7364	17.4279	20.8024	19.9834	20.7686	19.9903	18.9925	18.8242	18.5208	18.2088	18.6441	18.3866	18.5139	18.1978	19.3558	18.3111	19.6154	19.5481	19.8682	20.0126	20.4488	17.9354	-0.378508	-1.66001	0.902993	19.0862	-0.605925	-4.74083	0.549606
481.1	sp|B5ME19|EIFCL_HUMAN Eukaryotic translation initiation factor 3 subunit C-like protein OS=Homo sapiens OX=9606 GN=EIF3CL PE=3 SV=1	sp|B5ME19|EIFCL_HUMAN	105 kDa	0.99967	11	11	100%	B5ME19	EIF3CL	Eukaryotic translation initiation factor 3 subunit C-like protein	22.5721	22.3953	23.1422	23.3594	23.2268	23.2464	23.409	23.4702	22.835	22.9058	23.1844	23.791	22.6155	22.8513	22.8251	22.4192	23.3469	23.5406	23.4904	23.4486	23.3276	23.3872	23.3407	23.4043	22.8974	23.3031	23.1387	23.4407	22.5235	22.3848	23.3289	23.5166	0.123367	-0.493512	0.740245	23.1271	0.410079	-4.77569	0.684941
481.2	sp|Q99613|EIF3C_HUMAN Eukaryotic translation initiation factor 3 subunit C OS=Homo sapiens OX=9606 GN=EIF3C PE=1 SV=1	sp|Q99613|EIF3C_HUMAN	105 kDa	0.99967	11	11	100%	Q99613	EIF3C	Eukaryotic translation initiation factor 3 subunit C	22.5721	22.3953	23.1422	23.3594	23.2268	23.2464	23.409	23.4702	22.835	22.9058	23.1844	23.791	22.6155	22.8513	22.8251	22.4192	23.3469	23.5406	23.4904	23.4486	23.3276	23.3872	23.3407	23.4043	22.8974	23.3031	23.1387	23.4407	22.5235	22.3848	23.3289	23.5166	0.123367	-0.493512	0.740245	23.1271	0.410079	-4.77569	0.684941
1547	sp|P46783|RS10_HUMAN 40S ribosomal protein S10 OS=Homo sapiens OX=9606 GN=RPS10 PE=1 SV=1	sp|P46783|RS10_HUMAN	19 kDa	0.999584	4	4	100%	P46783	RPS10	40S ribosomal protein S10	20.2206	20.17	21.1288	20.7043	20.6518	21.0492	20.9651	20.8969	20.3483	20.7978	20.8619	21.7975	20.6565	20.0267	20.351	20.2397	20.4547	20.4942	20.8047	21.2618	20.7403	20.2648	20.4734	20.4619	19.5673	20.8722	20.0871	20.2512	23.1603	19.9954	20.1365	20.5104	0.435798	-0.449143	1.32074	20.6376	1.00981	-4.62941	0.321431
188	sp|A3KMH1|VWA8_HUMAN von Willebrand factor A domain-containing protein 8 OS=Homo sapiens OX=9606 GN=VWA8 PE=1 SV=2	sp|A3KMH1|VWA8_HUMAN	215 kDa	0.999663	18	18	100%	A3KMH1	VWA8	von Willebrand factor A domain-containing protein 8	22.4635	22.0855	23.0496	22.7659	22.0015	22.8249	22.4188	22.2485	21.7564	22.1749	22.207	23.0459	21.6901	22.6248	21.8454	22.1641	22.3902	22.5689	22.6556	25.7305	23.0216	22.4361	22.1568	22.3399	22.9243	23.2944	23.0459	23.2312	23.0699	22.1798	25.9646	23.7226	0.14735	-1.20706	1.50176	22.7531	0.223184	-4.79661	0.825066
117	sp|Q92878|RAD50_HUMAN DNA repair protein RAD50 OS=Homo sapiens OX=9606 GN=RAD50 PE=1 SV=1	sp|Q92878|RAD50_HUMAN	154 kDa	0.999722	22	22	100%	Q92878	RAD50	DNA repair protein RAD50	24.2601	24.0114	24.4011	23.2335	24.6572	24.597	24.6538	23.6139	23.8698	23.8843	24.1208	22.9717	24.2719	23.9993	24.3162	23.5895	24.1247	23.8636	24.0722	23.4341	23.4288	23.7662	23.6428	23.3942	23.6155	24.1127	23.9835	23.2383	22.0641	23.6721	23.4514	22.8762	0.000432315	-0.773972	0.774836	23.7873	0.00114473	-4.80547	0.999095
1446	sp|O95235|KI20A_HUMAN Kinesin-like protein KIF20A OS=Homo sapiens OX=9606 GN=KIF20A PE=1 SV=1	sp|O95235|KI20A_HUMAN	100 kDa	0.999832	4	4	100%	O95235	KIF20A	Kinesin-like protein KIF20A	17.8193	15.3296	22.6804	17.9826	19.7251	18.5068	19.0053	16.3098	14.9352	15.3493	16.583	21.6016	15.5102	15.459	16.5047	18.1355	16.3539	19.6564	19.2058	20.3416	18.436	18.3457	18.2864	16.3639	19.0912	19.5437	19.7391	19.2104	13.2727	14.8688	18.0423	19.9089	0.419841	-2.4147	3.25438	17.8783	0.303854	-4.78908	0.763559
821	sp|P24941|CDK2_HUMAN Cyclin-dependent kinase 2 OS=Homo sapiens OX=9606 GN=CDK2 PE=1 SV=2	sp|P24941|CDK2_HUMAN	34 kDa	0.999781	7	7	71%	P24941	CDK2	Cyclin-dependent kinase 2	19.9631	20.0363	19.8714	19.3244	20.2915	20.6595	20.2223	19.879	19.3408	19.9848	19.4936	18.7765	19.9243	19.2393	19.7119	19.6656	20.1327	19.4239	19.2122	19.1108	19.4552	19.595	19.7432	19.662	19.2256	19.1085	19.6309	18.8378	19.409	20.5907	19.3098	19.0864	-0.0271417	-0.70494	0.650656	19.6224	-0.0821119	-4.80427	0.935155
6	sp|P49327|FAS_HUMAN Fatty acid synthase OS=Homo sapiens OX=9606 GN=FASN PE=1 SV=3	sp|P49327|FAS_HUMAN	273 kDa	0.99993	68	68	100%	P49327	FASN	Fatty acid synthase	28.5156	28.4301	27.8746	27.786	28.1334	27.7058	27.7298	27.8168	28.7212	28.6325	28.5391	27.7202	28.9894	28.6533	29.0435	28.5803	28.4526	28.1834	28.2626	27.9726	28.4516	28.3179	28.1601	28.2625	28.4144	28.4022	28.3554	28.3357	28.4247	27.9611	28.0133	27.5853	-0.113902	-0.709105	0.481301	28.2633	-0.392405	-4.77819	0.697799
2325	sp|Q9H9Y2|RPF1_HUMAN Ribosome production factor 1 OS=Homo sapiens OX=9606 GN=RPF1 PE=1 SV=2	sp|Q9H9Y2|RPF1_HUMAN	40 kDa	0.999629	2	2	100%	Q9H9Y2	RPF1	Ribosome production factor 1	20.3488	20.0286	17.3221	17.9937	18.3262	18.1054	18.568	18.9641	21.3175	20.0232	19.6111	17.7019	21.4145	20.276	20.9089	20.956	18.2304	18.105	18.3796	18.2213	16.677	18.2536	17.17	18.2334	20.6398	19.9048	19.7634	19.4807	18.9116	19.127	19.2471	17.1015	-0.618743	-2.4851	1.24762	19.041	-0.680107	-4.72426	0.502205
996	sp|Q8IUE6|H2A2B_HUMAN Histone H2A type 2-B OS=Homo sapiens OX=9606 GN=HIST2H2AB PE=1 SV=3	sp|Q8IUE6|H2A2B_HUMAN	14 kDa	0.999695	6	6	50%	Q8IUE6	HIST2H2AB	Histone H2A type 2-B	21.7308	22.801	23.1343	23.7411	23.3992	23.6964	24.174	23.8829	22.3752	21.4449	22.4728	25.5304	22.4642	22.7958	21.38	22.9402	23.4261	22.9843	23.5882	23.3408	22.8662	23.3215	23.1844	22.7711	22.9618	22.5326	22.0558	22.991	21.2809	22.7166	25.5834	23.6838	-0.18276	-1.51902	1.1535	23.0391	-0.280577	-4.79149	0.781165
2435	sp|Q9Y294|ASF1A_HUMAN Histone chaperone ASF1A OS=Homo sapiens OX=9606 GN=ASF1A PE=1 SV=1	sp|Q9Y294|ASF1A_HUMAN	23 kDa	0.9991	2	2	100%	Q9Y294	ASF1A	Histone chaperone ASF1A	16.0098	16.6754	17.1132	16.288	18.3645	17.0308	17.8443	16.5066	17.7103	17.9281	18.2658	15.7451	15.6155	16.9807	17.3737	15.2975	19.0537	18.5488	18.8165	16.2998	17.6029	17.567	18.0444	17.4684	16.0853	15.9828	16.3588	15.0166	16.1788	17.5222	16.8245	17.9833	0.0690388	-1.37368	1.51175	17.0657	0.0981691	-4.80375	0.92252
110	sp|Q9UIG0|BAZ1B_HUMAN Tyrosine-protein kinase BAZ1B OS=Homo sapiens OX=9606 GN=BAZ1B PE=1 SV=2	sp|Q9UIG0|BAZ1B_HUMAN	171 kDa	0.999902	22	22	100%	Q9UIG0	BAZ1B	Tyrosine-protein kinase BAZ1B	24.3494	24.1456	25.8004	22.6728	25.5506	25.9381	26.1431	23.5167	24.1297	23.9977	25.0286	23.5323	22.8297	23.8499	22.8047	21.6348	25.4676	25.616	25.5457	23.2109	23.8845	24.9032	24.568	21.8815	22.5419	24.3832	24.1228	21.4413	24.9166	24.8281	25.5368	23.8194	0.413482	-1.06491	1.89188	24.1435	0.573758	-4.74744	0.570862
2486	sp|Q9BS26|ERP44_HUMAN Endoplasmic reticulum resident protein 44 OS=Homo sapiens OX=9606 GN=ERP44 PE=1 SV=1	sp|Q9BS26|ERP44_HUMAN	47 kDa	0.998884	2	2	100%	Q9BS26	ERP44	Endoplasmic reticulum resident protein 44	20.3252	20.7258	19.5859	20.4442	20.7298	20.8752	20.656	20.9922	19.1161	20.3521	19.8234	20.4944	20.5331	20.3684	20.7046	20.1996	20.5367	21.1674	20.6456	21.2925	20.9898	20.8352	20.7961	20.8757	20.305	20.2369	20.7593	20.7332	21.0445	21.5549	21.473	20.4895	0.549804	-0.157557	1.25716	20.6144	1.59381	-4.38561	0.122465
2655	sp|O95396|MOCS3_HUMAN Adenylyltransferase and sulfurtransferase MOCS3 OS=Homo sapiens OX=9606 GN=MOCS3 PE=1 SV=1	sp|O95396|MOCS3_HUMAN	50 kDa	0.99746	2	2	100%	O95396	MOCS3	Adenylyltransferase and sulfurtransferase MOCS3	14.8741	16.0564	15.0362	15.3917	14.6552	16.5492	16.6741	16.3195	12.0144	14.7213	13.9926	NA	16.1846	15.8198	16.5655	14.7742	NA	NA	14.172	15.675	13.6538	14.1515	13.4128	13.8892	14.0259	15.3688	NA	NA	14.7444	15.5164	NA	14.5799	1.74405	-0.050049	3.53816	14.9546	2.02099	-4.24376	0.0561479
1331	sp|P18615|NELFE_HUMAN Negative elongation factor E OS=Homo sapiens OX=9606 GN=NELFE PE=1 SV=3	sp|P18615|NELFE_HUMAN	43 kDa	0.999183	5	5	100%	P18615	NELFE	Negative elongation factor E	19.6228	18.5278	18.9454	17.7942	19.3556	19.75	19.5909	18.7722	18.9671	18.6307	19.0698	18.8659	19.2171	19.0824	19.1643	19.0208	18.7875	19.2034	19.2019	18.5944	18.7069	18.5731	19.0532	18.4864	18.4695	18.4259	18.628	17.9195	19.3312	18.3137	18.0758	18.4826	-0.264758	-0.971616	0.4421	18.8322	-0.768045	-4.70232	0.449037
404	sp|Q9Y262|EIF3L_HUMAN Eukaryotic translation initiation factor 3 subunit L OS=Homo sapiens OX=9606 GN=EIF3L PE=1 SV=1	sp|Q9Y262|EIF3L_HUMAN	67 kDa	0.999724	12	12	100%	Q9Y262	EIF3L	Eukaryotic translation initiation factor 3 subunit L	22.9726	22.7733	23.1931	23.6795	23.5577	23.4933	23.1876	23.5905	22.803	23.0115	23.2765	23.6923	22.2306	22.7287	22.7498	22.8042	23.2814	23.5558	23.4292	23.5404	23.309	23.1886	23.2452	23.5331	23.1115	23.6836	23.3512	23.586	23.4334	22.2989	23.5051	23.5851	0.21393	-0.402428	0.830289	23.2307	0.711718	-4.71667	0.482663
775	sp|Q15436|SC23A_HUMAN Protein transport protein Sec23A OS=Homo sapiens OX=9606 GN=SEC23A PE=1 SV=2	sp|Q15436|SC23A_HUMAN	86 kDa	0.999929	7	7	57%	Q15436	SEC23A	Protein transport protein Sec23A	21.2308	20.9592	18.7241	20.0607	18.1461	19.0897	17.5984	17.909	21.6311	21.0301	20.0758	19.4492	21.1965	21.0732	21.2528	20.9294	19.4599	18.8763	19.4683	18.2103	17.8092	19.101	18.3572	19.2805	19.7861	17.5536	19.6475	17.4894	20.877	19.233	18.6372	19.0632	-0.922182	-2.74828	0.903916	19.4752	-1.03599	-4.62045	0.309362
415	sp|P55196|AFAD_HUMAN Afadin OS=Homo sapiens OX=9606 GN=AFDN PE=1 SV=3	sp|P55196|AFAD_HUMAN	207 kDa	0.999656	12	12	100%	P55196	AFDN	Afadin	20.5034	21.3824	23.615	23.7541	19.7187	19.9547	19.7962	20.208	21.2124	21.3474	23.5887	23.926	22.3101	22.4903	22.9446	23.0924	20.1834	19.649	20.3516	21.1785	20.8891	21.0761	20.5301	20.5032	21.1936	20.9384	20.9543	21.0429	22.9321	21.6621	21.1501	19.9862	0.0560997	-1.74724	1.85944	21.377	0.0638184	-4.80474	0.949583
574	sp|Q9NYF8|BCLF1_HUMAN Bcl-2-associated transcription factor 1 OS=Homo sapiens OX=9606 GN=BCLAF1 PE=1 SV=2	sp|Q9NYF8|BCLF1_HUMAN	106 kDa	0.999888	9	9	89%	Q9NYF8	BCLAF1	Bcl-2-associated transcription factor 1	22.9075	22.8825	21.5969	22.2293	21.8287	21.9476	22.2528	22.2891	22.8961	22.9976	22.596	21.5841	23.2189	23.0249	22.6388	22.6388	22.735	21.7378	22.4279	22.1209	22.4781	22.6854	22.4563	22.6022	21.9757	21.3455	21.7447	21.2927	22.2499	22.7744	21.306	21.0473	-0.387708	-1.25885	0.48343	22.2659	-0.912614	-4.66088	0.369415
1194	sp|Q15637|SF01_HUMAN Splicing factor 1 OS=Homo sapiens OX=9606 GN=SF1 PE=1 SV=4	sp|Q15637|SF01_HUMAN	68 kDa	0.999781	5	5	100%	Q15637	SF1	Splicing factor 1	23.6658	23.866	20.3661	23.2325	23.5924	23.2944	23.4433	23.2305	23.9821	24.0156	23.8522	20.2755	23.8142	23.9789	23.7711	23.6725	23.7871	23.0202	23.4346	22.6998	22.4179	23.4151	23.0348	23.763	23.1297	22.9861	23.0299	22.337	20.3512	22.2958	20.2194	22.7108	-0.169222	-1.7647	1.42626	22.9589	-0.217584	-4.79705	0.829383
2098	sp|O14578|CTRO_HUMAN Citron Rho-interacting kinase OS=Homo sapiens OX=9606 GN=CIT PE=1 SV=2	sp|O14578|CTRO_HUMAN	231 kDa	0.99844	3	3	100%	O14578	CIT	Citron Rho-interacting kinase	19.7404	18.1514	18.1321	18.9292	18.9085	19.3541	19.8723	19.8062	18.571	18.6487	18.2658	14.2705	19.3373	18.2389	18.8764	18.4461	19.2318	18.7562	17.4111	18.2237	16.8577	17.8299	16.4883	19.3606	18.244	17.2129	19.1702	18.0793	16.1885	17.4126	18.2238	18.3444	-0.754504	-2.42251	0.913501	18.2682	-0.927955	-4.65609	0.361621
1081	sp|Q9H4L7|SMRCD_HUMAN SWI/SNF-related matrix-associated actin-dependent regulator of chromatin subfamily A containing DEAD/H box 1 OS=Homo sapiens OX=9606 GN=SMARCAD1 PE=1 SV=2	sp|Q9H4L7|SMRCD_HUMAN	117 kDa	0.999233	6	6	100%	Q9H4L7	SMARCAD1	SWI/SNF-related matrix-associated actin-dependent regulator of chromatin subfamily A containing DEAD/H box 1	19.8585	20.7317	21.9615	17.3725	22.4501	22.7289	22.9028	19.3715	20.5155	20.8112	21.4462	19.7432	18.3134	19.6945	19.5702	18.1146	21.0496	21.7475	21.6222	18.3912	19.9577	20.762	20.631	17.9721	18.0332	20.8408	20.7114	17.6828	20.4713	19.2069	19.76	18.5753	1.16861	-0.496065	2.83329	20.0938	1.44014	-4.4582	0.161281
867.1	sp|O60814|H2B1K_HUMAN Histone H2B type 1-K OS=Homo sapiens OX=9606 GN=HIST1H2BK PE=1 SV=3	sp|O60814|H2B1K_HUMAN	14 kDa	0.999552	7	7	57%	O60814	HIST1H2BK	Histone H2B type 1-K	26.1123	26.6371	27.2117	28.3683	27.6471	28.747	27.9998	28.0785	27.2788	27.488	28.2877	28.5155	26.1264	26.4258	26.4785	27.9255	27.638	27.6955	27.7539	28.8115	27.0794	27.0845	27.3097	27.4829	27.4162	26.6704	27.9204	27.009	25.5402	25.5608	27.5177	28.8525	0.0114078	-1.12187	1.14469	27.396	0.0206503	-4.80539	0.983676
867.2	sp|P57053|H2BFS_HUMAN Histone H2B type F-S OS=Homo sapiens OX=9606 GN=H2BFS PE=1 SV=2	sp|P57053|H2BFS_HUMAN	14 kDa	0.999552	7	7	57%	P57053	H2BFS	Histone H2B type F-S	26.1123	26.6371	27.2117	28.3683	27.6471	28.747	27.9998	28.0785	27.2788	27.488	28.2877	28.5155	26.1264	26.4258	26.4785	27.9255	27.638	27.6955	27.7539	28.8115	27.0794	27.0845	27.3097	27.4829	27.4162	26.6704	27.9204	27.009	25.5402	25.5608	27.5177	28.8525	0.0114078	-1.12187	1.14469	27.396	0.0206503	-4.80539	0.983676
867.3	sp|P58876|H2B1D_HUMAN Histone H2B type 1-D OS=Homo sapiens OX=9606 GN=HIST1H2BD PE=1 SV=2	sp|P58876|H2B1D_HUMAN	14 kDa	0.999552	7	7	57%	P58876	HIST1H2BD	Histone H2B type 1-D	26.1123	26.6371	27.2117	28.3683	27.6471	28.747	27.9998	28.0785	27.2788	27.488	28.2877	28.5155	26.1264	26.4258	26.4785	27.9255	27.638	27.6955	27.7539	28.8115	27.0794	27.0845	27.3097	27.4829	27.4162	26.6704	27.9204	27.009	25.5402	25.5608	27.5177	28.8525	0.0114078	-1.12187	1.14469	27.396	0.0206503	-4.80539	0.983676
867.4	sp|P62807|H2B1C_HUMAN Histone H2B type 1-C/E/F/G/I OS=Homo sapiens OX=9606 GN=HIST1H2BC PE=1 SV=4	sp|P62807|H2B1C_HUMAN	14 kDa	0.999552	7	7	57%	P62807	HIST1H2BC	Histone H2B type 1-C/E/F/G/I	26.1123	26.6371	27.2117	28.3683	27.6471	28.747	27.9998	28.0785	27.2788	27.488	28.2877	28.5155	26.1264	26.4258	26.4785	27.9255	27.638	27.6955	27.7539	28.8115	27.0794	27.0845	27.3097	27.4829	27.4162	26.6704	27.9204	27.009	25.5402	25.5608	27.5177	28.8525	0.0114078	-1.12187	1.14469	27.396	0.0206503	-4.80539	0.983676
867.5	sp|Q5QNW6|H2B2F_HUMAN Histone H2B type 2-F OS=Homo sapiens OX=9606 GN=HIST2H2BF PE=1 SV=3	sp|Q5QNW6|H2B2F_HUMAN	14 kDa	0.999552	7	7	57%	Q5QNW6	HIST2H2BF	Histone H2B type 2-F	26.1123	26.6371	27.2117	28.3683	27.6471	28.747	27.9998	28.0785	27.2788	27.488	28.2877	28.5155	26.1264	26.4258	26.4785	27.9255	27.638	27.6955	27.7539	28.8115	27.0794	27.0845	27.3097	27.4829	27.4162	26.6704	27.9204	27.009	25.5402	25.5608	27.5177	28.8525	0.0114078	-1.12187	1.14469	27.396	0.0206503	-4.80539	0.983676
867.6	sp|Q93079|H2B1H_HUMAN Histone H2B type 1-H OS=Homo sapiens OX=9606 GN=HIST1H2BH PE=1 SV=3	sp|Q93079|H2B1H_HUMAN	14 kDa	0.999552	7	7	57%	Q93079	HIST1H2BH	Histone H2B type 1-H	26.1123	26.6371	27.2117	28.3683	27.6471	28.747	27.9998	28.0785	27.2788	27.488	28.2877	28.5155	26.1264	26.4258	26.4785	27.9255	27.638	27.6955	27.7539	28.8115	27.0794	27.0845	27.3097	27.4829	27.4162	26.6704	27.9204	27.009	25.5402	25.5608	27.5177	28.8525	0.0114078	-1.12187	1.14469	27.396	0.0206503	-4.80539	0.983676
867.7	sp|Q99877|H2B1N_HUMAN Histone H2B type 1-N OS=Homo sapiens OX=9606 GN=HIST1H2BN PE=1 SV=3	sp|Q99877|H2B1N_HUMAN	14 kDa	0.999552	7	7	57%	Q99877	HIST1H2BN	Histone H2B type 1-N	26.1123	26.6371	27.2117	28.3683	27.6471	28.747	27.9998	28.0785	27.2788	27.488	28.2877	28.5155	26.1264	26.4258	26.4785	27.9255	27.638	27.6955	27.7539	28.8115	27.0794	27.0845	27.3097	27.4829	27.4162	26.6704	27.9204	27.009	25.5402	25.5608	27.5177	28.8525	0.0114078	-1.12187	1.14469	27.396	0.0206503	-4.80539	0.983676
867.8	sp|Q99879|H2B1M_HUMAN Histone H2B type 1-M OS=Homo sapiens OX=9606 GN=HIST1H2BM PE=1 SV=3	sp|Q99879|H2B1M_HUMAN	14 kDa	0.999552	7	7	57%	Q99879	HIST1H2BM	Histone H2B type 1-M	26.1123	26.6371	27.2117	28.3683	27.6471	28.747	27.9998	28.0785	27.2788	27.488	28.2877	28.5155	26.1264	26.4258	26.4785	27.9255	27.638	27.6955	27.7539	28.8115	27.0794	27.0845	27.3097	27.4829	27.4162	26.6704	27.9204	27.009	25.5402	25.5608	27.5177	28.8525	0.0114078	-1.12187	1.14469	27.396	0.0206503	-4.80539	0.983676
867.9	sp|Q99880|H2B1L_HUMAN Histone H2B type 1-L OS=Homo sapiens OX=9606 GN=HIST1H2BL PE=1 SV=3	sp|Q99880|H2B1L_HUMAN	14 kDa	0.999552	7	7	57%	Q99880	HIST1H2BL	Histone H2B type 1-L	26.1123	26.6371	27.2117	28.3683	27.6471	28.747	27.9998	28.0785	27.2788	27.488	28.2877	28.5155	26.1264	26.4258	26.4785	27.9255	27.638	27.6955	27.7539	28.8115	27.0794	27.0845	27.3097	27.4829	27.4162	26.6704	27.9204	27.009	25.5402	25.5608	27.5177	28.8525	0.0114078	-1.12187	1.14469	27.396	0.0206503	-4.80539	0.983676
653	sp|P57678|GEMI4_HUMAN Gem-associated protein 4 OS=Homo sapiens OX=9606 GN=GEMIN4 PE=1 SV=2	sp|P57678|GEMI4_HUMAN	120 kDa	0.998513	9	9	100%	P57678	GEMIN4	Gem-associated protein 4	19.8127	19.5919	20.4567	20.0745	20.749	20.2095	20.7049	19.5841	19.3785	20.6118	19.4916	20.6727	19.8845	20.1296	19.9052	20.041	20.427	19.6637	19.9171	20.9016	19.915	20.3423	20.6717	20.5459	20.1081	21.0487	19.7965	20.7499	20.5801	19.5809	20.9477	20.2	0.297471	-0.413643	1.00858	20.2092	0.857778	-4.67737	0.398465
2393	sp|Q15427|SF3B4_HUMAN Splicing factor 3B subunit 4 OS=Homo sapiens OX=9606 GN=SF3B4 PE=1 SV=1	sp|Q15427|SF3B4_HUMAN	44 kDa	0.999329	2	2	100%	Q15427	SF3B4	Splicing factor 3B subunit 4	16.5347	16.5362	15.8039	16.0448	16.9026	16.9218	17.2484	16.7691	16.6735	16.6349	15.7185	15.1154	15.9797	16.3818	16.3932	15.939	15.8971	15.6161	16.3341	13.8652	15.7361	15.8593	16.076	16.0289	15.9473	16.0831	16.4219	15.4927	NA	15.8684	12.9304	16.3064	-0.0455739	-1.25658	1.16543	16.002	-0.0773407	-4.8044	0.938942
809	sp|Q9UHB9|SRP68_HUMAN Signal recognition particle subunit SRP68 OS=Homo sapiens OX=9606 GN=SRP68 PE=1 SV=2	sp|Q9UHB9|SRP68_HUMAN	71 kDa	0.999808	7	7	100%	Q9UHB9	SRP68	Signal recognition particle subunit SRP68	21.0115	20.9968	21.2334	21.8155	21.2174	21.311	21.2159	21.5202	21.2337	21.3187	21.4494	21.8026	21.4449	21.0516	21.0131	20.9065	21.6452	21.5743	21.6511	21.7771	21.8003	21.6224	21.6218	21.7096	21.2029	21.6784	21.2653	21.5398	21.6421	21.5526	21.4164	21.5126	0.11872	-0.373128	0.610568	21.4298	0.494951	-4.76219	0.624585
429	sp|Q13310|PABP4_HUMAN Polyadenylate-binding protein 4 OS=Homo sapiens OX=9606 GN=PABPC4 PE=1 SV=1	sp|Q13310|PABP4_HUMAN	71 kDa	0.999451	12	12	67%	Q13310	PABPC4	Polyadenylate-binding protein 4	23.5743	23.3272	24.4325	24.1665	24.0467	23.9065	23.969	24.162	23.3671	23.5132	23.7993	24.8079	23.0668	23.293	23.1282	23.4959	24.1807	24.2646	24.2154	24.5742	24.2776	23.9976	24.1423	24.1853	23.3331	23.6387	23.3922	23.8319	22.2239	23.1776	24.1187	24.2305	0.0721196	-0.709692	0.853931	23.8075	0.189156	-4.79911	0.851366
1100	sp|P13807|GYS1_HUMAN Glycogen [starch] synthase, muscle OS=Homo sapiens OX=9606 GN=GYS1 PE=1 SV=2	sp|P13807|GYS1_HUMAN	84 kDa	0.999035	6	6	83%	P13807	GYS1	Glycogen [starch] synthase, muscle	19.7016	19.5517	20.0344	19.9174	20.1963	19.8452	19.8015	20.3252	19.2045	19.3163	19.3873	20.387	19.2141	20.0267	19.7731	19.9978	20.0598	20.1548	20.1182	20.5099	20.7733	20.7458	20.7263	20.4439	19.275	20.1979	20.0966	20.5035	18.1239	19.7745	20.7243	20.3109	0.244915	-0.5789	1.06873	19.9756	0.609614	-4.74006	0.547146
2131	sp|Q8WTW3|COG1_HUMAN Conserved oligomeric Golgi complex subunit 1 OS=Homo sapiens OX=9606 GN=COG1 PE=1 SV=1	sp|Q8WTW3|COG1_HUMAN	109 kDa	0.99775	3	3	100%	Q8WTW3	COG1	Conserved oligomeric Golgi complex subunit 1	15.8976	17.3999	16.2375	17.4459	17.318	17.8109	17.3957	17.8536	16.232	17.225	15.327	16.7913	17.9357	16.746	16.994	16.252	17.6137	17.7433	16.8769	18.171	16.3912	16.3289	15.9967	15.6035	15.745	16.4696	17.0371	17.9656	18.4825	19.4589	17.5595	18.3236	0.837398	-0.473365	2.14816	17.0822	1.3106	-4.51489	0.20099
2484	sp|Q9UM00|TMCO1_HUMAN Calcium load-activated calcium channel OS=Homo sapiens OX=9606 GN=TMCO1 PE=1 SV=2	sp|Q9UM00|TMCO1_HUMAN	27 kDa	0.998893	2	2	100%	Q9UM00	TMCO1	Calcium load-activated calcium channel	19.7402	20.4467	21.3589	21.0423	20.6712	20.5054	21.2674	21.5541	21.047	20.7289	21.1781	21.3592	20.8592	20.9899	20.761	21.0833	20.9493	21.1249	20.9415	20.9408	21.2065	20.7897	21.2133	21.1954	20.5578	21.0179	20.6723	21.0316	21.2855	20.9372	20.6433	21.2926	0.256034	-0.301887	0.813955	20.9498	0.94101	-4.65198	0.354933
1116	sp|P39656|OST48_HUMAN Dolichyl-diphosphooligosaccharide--protein glycosyltransferase 48 kDa subunit OS=Homo sapiens OX=9606 GN=DDOST PE=1 SV=4	sp|P39656|OST48_HUMAN	51 kDa	0.998634	6	6	100%	P39656	DDOST	Dolichyl-diphosphooligosaccharide--protein glycosyltransferase 48 kDa subunit	22.7823	22.7661	23.0315	23.3295	23.0716	22.9097	22.97	23.1996	22.8397	22.8193	23.1172	23.6862	22.7144	22.9282	22.9779	23.027	22.4245	22.7521	22.8076	23.1399	22.8559	22.4785	22.7636	22.8735	22.694	23.1971	22.5837	23.0085	21.1728	21.7892	22.713	23.3786	0.198527	-0.451884	0.848938	22.8376	0.625894	-4.73656	0.53657
827	sp|Q9H9B1|EHMT1_HUMAN Histone-lysine N-methyltransferase EHMT1 OS=Homo sapiens OX=9606 GN=EHMT1 PE=1 SV=4	sp|Q9H9B1|EHMT1_HUMAN	141 kDa	0.999772	7	7	100%	Q9H9B1	EHMT1	Histone-lysine N-methyltransferase EHMT1	22.5535	22.4767	22.5035	21.1146	24.2959	24.5292	24.2143	21.5178	22.0796	22.598	22.9871	21.2498	20.42	22.0354	20.939	19.5892	23.3284	23.5858	23.416	20.6934	21.4091	22.2024	22.3005	20.512	20.0991	22.8116	22.1859	19.2109	21.8027	22.5616	22.5997	21.3007	0.852904	-0.703559	2.40937	22.0351	1.12415	-4.58884	0.270807
649	sp|Q13618|CUL3_HUMAN Cullin-3 OS=Homo sapiens OX=9606 GN=CUL3 PE=1 SV=2	sp|Q13618|CUL3_HUMAN	89 kDa	0.998901	9	9	100%	Q13618	CUL3	Cullin-3	20.6729	20.9449	21.7327	21.5417	21.4391	21.2201	21.8495	21.1312	20.9055	20.9795	21.2875	22.103	20.597	21.0732	20.8693	20.9107	21.0236	21.6297	21.5441	22.1914	20.9235	21.2912	20.9155	20.8005	20.6614	21.3019	20.8247	20.3405	22.3685	21.2114	20.0286	20.9131	0.398162	-0.391546	1.18787	21.1634	1.03386	-4.62119	0.310251
2342	sp|Q9H444|CHM4B_HUMAN Charged multivesicular body protein 4b OS=Homo sapiens OX=9606 GN=CHMP4B PE=1 SV=1	sp|Q9H444|CHM4B_HUMAN	25 kDa	0.999571	2	2	100%	Q9H444	CHMP4B	Charged multivesicular body protein 4b	17.7768	17.8482	16.4524	17.2489	17.0428	17.3872	16.1676	17.0016	17.62	16.693	17.0184	14.2706	18.2896	17	16.2638	16.087	17.4176	17.048	17.1515	16.7662	18.4901	17.7814	17.8804	17.8496	16.1891	16.5378	16.9358	16.4384	18.4023	18.3643	18.4044	16.751	-0.219112	-1.37938	0.941151	17.143	-0.387412	-4.77887	0.701477
2400	sp|P61160|ARP2_HUMAN Actin-related protein 2 OS=Homo sapiens OX=9606 GN=ACTR2 PE=1 SV=1	sp|P61160|ARP2_HUMAN	45 kDa	0.999297	2	2	100%	P61160	ACTR2	Actin-related protein 2	20.3929	20.3367	19.3335	20.7966	20.1373	19.7478	20.1038	19.8855	20.5431	20.4741	20.4737	17.4602	20.8755	20.5568	21.2573	20.8391	20.4698	19.7891	20.1346	19.4035	20.2731	20.4716	20.1985	20.2714	20.5245	19.9056	20.7757	20.5287	21.2019	20.6478	21.2393	19.4634	-0.356227	-1.37285	0.660399	20.266	-0.718775	-4.71492	0.47842
993	sp|Q5T3I0|GPTC4_HUMAN G patch domain-containing protein 4 OS=Homo sapiens OX=9606 GN=GPATCH4 PE=1 SV=2	sp|Q5T3I0|GPTC4_HUMAN	50 kDa	0.999712	6	6	100%	Q5T3I0	GPATCH4	G patch domain-containing protein 4	20.7594	20.2636	19.34	19.1726	19.1627	19.0666	19.0047	19.0695	21.6259	20.8393	20.1461	19.1969	22.1178	20.9004	21.6532	20.8716	19.1485	18.3091	18.9404	18.2645	17.6798	18.0985	18.1289	18.0428	20.6405	19.3025	19.7254	19.3333	18.8033	19.6618	20.7466	18.8772	-0.864948	-2.55217	0.822278	19.5904	-1.05167	-4.61499	0.302237
279.1	sp|P60709|ACTB_HUMAN Actin, cytoplasmic 1 OS=Homo sapiens OX=9606 GN=ACTB PE=1 SV=1	sp|P60709|ACTB_HUMAN	42 kDa	0.999157	15	15	33%	P60709	ACTB	Actin, cytoplasmic 1	24.8186	25.1214	25.2568	24.881	24.7664	24.4186	24.4674	24.7132	25.0402	25.3582	24.8236	27.6906	25.5131	25.7499	25.6281	25.8018	25.1028	24.7671	25.0217	25.2203	25.2744	25.0991	24.9461	25.3092	24.9292	25.1809	25.1535	25.266	25.1831	24.6733	24.7565	24.8121	0.13419	-0.72892	0.9973	25.1483	0.318804	-4.78743	0.752296
279.2	sp|P63261|ACTG_HUMAN Actin, cytoplasmic 2 OS=Homo sapiens OX=9606 GN=ACTG1 PE=1 SV=1	sp|P63261|ACTG_HUMAN	42 kDa	0.999157	15	15	33%	P63261	ACTG1	Actin, cytoplasmic 2	24.8186	25.1214	25.2568	24.881	24.7664	24.4186	24.4674	24.7132	25.0402	25.3582	24.8236	27.6906	25.5131	25.7499	25.6281	25.8018	25.1028	24.7671	25.0217	25.2203	25.2744	25.0991	24.9461	25.3092	24.9292	25.1809	25.1535	25.266	25.1831	24.6733	24.7565	24.8121	0.13419	-0.72892	0.9973	25.1483	0.318804	-4.78743	0.752296
801	sp|Q8WWM7|ATX2L_HUMAN Ataxin-2-like protein OS=Homo sapiens OX=9606 GN=ATXN2L PE=1 SV=2	sp|Q8WWM7|ATX2L_HUMAN	113 kDa	0.999841	7	7	100%	Q8WWM7	ATXN2L	Ataxin-2-like protein	22.2688	22.1322	22.596	22.9969	22.7226	22.8855	22.7357	23.0674	22.4957	22.4201	22.6853	23.305	22.8846	22.5372	22.4947	22.4574	23.2511	23.1095	23.2629	23.2736	23.1317	23.1302	23.2248	23.3836	22.7101	22.8913	22.8427	23.1866	22.7106	23.0083	22.8509	23.0917	-0.0431718	-0.598698	0.512355	22.867	-0.159355	-4.80095	0.87456
2384	sp|O15078|CE290_HUMAN Centrosomal protein of 290 kDa OS=Homo sapiens OX=9606 GN=CEP290 PE=1 SV=2	sp|O15078|CE290_HUMAN	290 kDa	0.999367	2	2	100%	O15078	CEP290	Centrosomal protein of 290 kDa	NA	16.0984	18.03	12.5732	11.2045	16.3604	14.9222	18.2599	16.3932	NA	16.6903	15.4609	16.9952	14.3294	16.7075	15.715	14.7719	NA	14.4335	14.639	13.0757	NA	15.0482	13.8542	17.3976	14.8717	15.7336	13.0874	NA	15.391	14.3839	13.9474	-0.70251	-3.64202	2.237	15.1991	-0.495495	-4.70124	0.625141
1313	sp|O15228|GNPAT_HUMAN Dihydroxyacetone phosphate acyltransferase OS=Homo sapiens OX=9606 GN=GNPAT PE=1 SV=1	sp|O15228|GNPAT_HUMAN	77 kDa	0.999293	5	5	100%	O15228	GNPAT	Dihydroxyacetone phosphate acyltransferase	19.4838	20.0649	17.5567	18.0541	16.3122	16.7288	16.9482	16.718	20.4713	19.648	19.4096	17.8083	19.9742	20.3143	19.7705	20.3547	18.0655	17.5982	17.7213	16.2553	17.342	16.4488	18.8091	17.4941	18.4408	17.8613	18.0636	17.269	17.3928	19.2747	15.7933	18.2739	-0.322248	-2.26829	1.62379	18.1788	-0.339703	-4.78499	0.736698
1616	sp|Q14320|FA50A_HUMAN Protein FAM50A OS=Homo sapiens OX=9606 GN=FAM50A PE=1 SV=2	sp|Q14320|FA50A_HUMAN	40 kDa	0.999313	4	4	100%	Q14320	FAM50A	Protein FAM50A	19.1716	19.3961	19.6976	18.724	19.2371	18.8238	19.1613	18.9347	19.4757	18.6158	19.5941	18.3552	19.4798	19.0301	19.5177	19.2307	19.3051	19.0945	20.2216	18.3951	18.5101	19.3818	19.0566	18.6972	18.9143	17.7411	18.6038	18.3687	17.2117	18.5905	19.0964	18.0846	-0.504794	-1.33752	0.327933	18.9287	-1.24303	-4.54275	0.224402
2382	sp|Q9Y4X5|ARI1_HUMAN E3 ubiquitin-protein ligase ARIH1 OS=Homo sapiens OX=9606 GN=ARIH1 PE=1 SV=2	sp|Q9Y4X5|ARI1_HUMAN	64 kDa	0.999381	2	2	100%	Q9Y4X5	ARIH1	E3 ubiquitin-protein ligase ARIH1	15.8846	15.3893	NA	16.4659	16.9339	16.0961	15.9318	16.0761	16.7387	14.5411	16.1737	14.3125	16.5991	14.7853	16.1171	15.7246	15.7608	16.3696	15.8092	16.157	16.8025	16.259	16.8803	15.5136	16.9217	15.4626	17.3578	14.8919	NA	15.2034	15.9836	15.7283	-0.885796	-1.84432	0.0727303	15.9624	-1.90235	-4.22794	0.068595
2141	sp|Q9UEG4|ZN629_HUMAN Zinc finger protein 629 OS=Homo sapiens OX=9606 GN=ZNF629 PE=1 SV=2	sp|Q9UEG4|ZN629_HUMAN	97 kDa	0.997618	3	3	100%	Q9UEG4	ZNF629	Zinc finger protein 629	18.4701	16.8269	18.3323	20.0765	19.2167	19.2927	19.6973	17.3197	16.2942	16.5404	17.5551	19.8601	16.2915	18.935	16.4705	18.733	18.0059	18.0377	20.2797	19.2284	14.6793	18.0622	16.7056	19.824	20.0072	19.9079	19.6573	20.9119	NA	16.3484	19.7989	18.2005	-0.366143	-2.38858	1.6563	18.3731	-0.372061	-4.7809	0.712851
1080	sp|Q9Y2A7|NCKP1_HUMAN Nck-associated protein 1 OS=Homo sapiens OX=9606 GN=NCKAP1 PE=1 SV=1	sp|Q9Y2A7|NCKP1_HUMAN	129 kDa	0.999267	6	6	100%	Q9Y2A7	NCKAP1	Nck-associated protein 1	19.3242	20.8715	21.534	21.1273	20.7796	20.4909	21.8249	21.72	20.4456	20.9947	21.4905	22.9101	22.4143	21.9303	21.3484	21.2937	19.8822	20.5092	21.3764	20.2783	21.4932	22.2009	21.8101	20.2351	20.8961	21.1957	20.8274	20.0795	22.3191	22.0589	22.2643	19.8806	0.75575	-0.312967	1.82447	21.1815	1.4507	-4.4534	0.158338
844	sp|Q5C9Z4|NOM1_HUMAN Nucleolar MIF4G domain-containing protein 1 OS=Homo sapiens OX=9606 GN=NOM1 PE=1 SV=1	sp|Q5C9Z4|NOM1_HUMAN	96 kDa	0.999693	7	7	100%	Q5C9Z4	NOM1	Nucleolar MIF4G domain-containing protein 1	19.8009	19.3675	17.7172	17.9545	18.4654	18.7976	19.2379	18.6691	20.5506	19.6393	19.3602	17.7745	20.89	20.1134	20.6373	21.201	18.8602	17.642	18.8984	18.2281	18.7542	17.8671	17.3154	18.1436	19.8933	19.5338	18.7046	19.683	21.4933	19.3959	18.9552	18.9974	-0.73059	-2.25263	0.791453	19.1419	-0.984713	-4.6378	0.333474
148	sp|Q13428|TCOF_HUMAN Treacle protein OS=Homo sapiens OX=9606 GN=TCOF1 PE=1 SV=3	sp|Q13428|TCOF_HUMAN	152 kDa	0.999858	20	20	100%	Q13428	TCOF1	Treacle protein	24.5645	24.4518	24.3325	23.6698	23.3116	23.6584	23.5413	23.2282	25.4546	24.5376	23.9629	23.4153	26.2993	25.1742	26.3184	25.1818	24.7977	24.4769	24.6268	24.1052	23.0565	23.7094	23.3623	24.2336	25.7159	23.9689	24.6557	24.8208	24.8958	24.38	23.8467	23.3486	-0.774382	-2.03602	0.487253	24.347	-1.25917	-4.53622	0.218705
788	sp|Q9GZL7|WDR12_HUMAN Ribosome biogenesis protein WDR12 OS=Homo sapiens OX=9606 GN=WDR12 PE=1 SV=2	sp|Q9GZL7|WDR12_HUMAN	48 kDa	0.999876	7	7	100%	Q9GZL7	WDR12	Ribosome biogenesis protein WDR12	22.197	22.1247	20.6563	20.6952	20.3235	20.3367	20.9407	20.8285	23.1627	22.1618	21.7805	20.1236	23.4451	22.8213	23.2226	23.1699	20.3906	20.1889	20.3757	20.4269	19.7608	20.7995	19.7343	20.3749	22.74	21.0671	21.8747	21.2418	20.8145	21.6311	21.0331	19.4924	-0.736946	-2.41506	0.94117	21.248	-0.9009	-4.66446	0.375577
1241	sp|P07954|FUMH_HUMAN Fumarate hydratase, mitochondrial OS=Homo sapiens OX=9606 GN=FH PE=1 SV=3	sp|P07954|FUMH_HUMAN	55 kDa	0.999665	5	5	100%	P07954	FH	Fumarate hydratase, mitochondrial	20.199	19.7219	20.7878	21.9795	19.0572	19.0347	18.1027	18.3803	18.5134	19.4888	19.2593	20.8448	18.6935	18.66	18.3024	18.726	19.4257	20.5797	19.7068	20.6089	21.3223	20.122	20.5596	20.3626	20.342	20.6319	20.3148	20.5347	22.3069	19.2065	21.2478	21.1651	0.48555	-1.05165	2.02275	19.9434	0.647987	-4.73166	0.522445
1180	sp|O95785|WIZ_HUMAN Protein Wiz OS=Homo sapiens OX=9606 GN=WIZ PE=1 SV=2	sp|O95785|WIZ_HUMAN	179 kDa	0.999802	5	5	100%	O95785	WIZ	Protein Wiz	21.4875	22.1209	23.5912	20.4333	23.7441	24.0206	24.1037	20.9383	21.6534	22.1139	22.7466	20.8488	20.523	21.8214	20.509	19.2439	23.0866	23.4014	23.2948	20.5161	21.1137	22.5168	22.2771	19.9747	19.7497	22.3472	21.7366	18.777	22.4738	22.6438	22.2315	20.4776	1.00158	-0.512992	2.51615	21.7662	1.35662	-4.49523	0.186094
716	sp|O75131|CPNE3_HUMAN Copine-3 OS=Homo sapiens OX=9606 GN=CPNE3 PE=1 SV=1	sp|O75131|CPNE3_HUMAN	60 kDa	0.999644	8	8	88%	O75131	CPNE3	Copine-3	23.3356	23.3421	22.0349	22.8743	23.7962	23.6917	23.5431	23.4811	23.4818	23.505	23.1277	21.767	23.5384	23.5155	23.6473	23.4626	23.4369	23.4663	23.301	23.4281	23.2627	23.2965	23.2952	23.4849	23.2472	23.2849	23.1836	23.2695	23.023	23.5392	23.6243	23.3335	0.0241924	-0.585101	0.633485	23.3007	0.0814184	-4.80429	0.935702
762	sp|P25391|LAMA1_HUMAN Laminin subunit alpha-1 OS=Homo sapiens OX=9606 GN=LAMA1 PE=1 SV=2	sp|P25391|LAMA1_HUMAN	337 kDa	0.998902	8	8	100%	P25391	LAMA1	Laminin subunit alpha-1	18.929	20.1507	20.8717	18.9813	19.9264	19.6554	18.8824	19.1757	18.4238	19.5432	19.0439	20.6581	19.5836	21.0496	21.3639	21.1033	18.4159	20.0762	19.9395	20.4253	20.0621	19.331	19.3439	19.1206	20.7631	21.0521	20.5022	20.8345	20.9069	19.2629	19.6424	20.1643	1.07261	-0.159534	2.30475	19.912	1.78584	-4.28802	0.0853186
849.1	sp|P10412|H14_HUMAN Histone H1.4 OS=Homo sapiens OX=9606 GN=HIST1H1E PE=1 SV=2	sp|P10412|H14_HUMAN	22 kDa	0.999666	7	7	100%	P10412	HIST1H1E	Histone H1.4	28.7563	28.9999	29.614	29.7075	29.6183	29.6731	29.7587	29.602	28.9541	29.43	29.679	30.0363	30.081	29.7783	30.2195	29.732	29.4876	29.5324	29.5407	29.6512	29.299	29.1173	29.9052	29.4553	28.7807	28.5058	28.4744	28.9985	29.3454	30.7329	29.6021	29.6476	0.122376	-0.560423	0.805175	29.4911	0.367513	-4.78153	0.716063
849.2	sp|P16402|H13_HUMAN Histone H1.3 OS=Homo sapiens OX=9606 GN=HIST1H1D PE=1 SV=2	sp|P16402|H13_HUMAN	22 kDa	0.999666	7	7	100%	P16402	HIST1H1D	Histone H1.3	28.7563	28.9999	29.614	29.7075	29.6183	29.6731	29.7587	29.602	28.9541	29.43	29.679	30.0363	30.081	29.7783	30.2195	29.732	29.4876	29.5324	29.5407	29.6512	29.299	29.1173	29.9052	29.4553	28.7807	28.5058	28.4744	28.9985	29.3454	30.7329	29.6021	29.6476	0.122376	-0.560423	0.805175	29.4911	0.367513	-4.78153	0.716063
849.3	sp|P16403|H12_HUMAN Histone H1.2 OS=Homo sapiens OX=9606 GN=HIST1H1C PE=1 SV=2	sp|P16403|H12_HUMAN	21 kDa	0.999666	7	7	100%	P16403	HIST1H1C	Histone H1.2	28.7563	28.9999	29.614	29.7075	29.6183	29.6731	29.7587	29.602	28.9541	29.43	29.679	30.0363	30.081	29.7783	30.2195	29.732	29.4876	29.5324	29.5407	29.6512	29.299	29.1173	29.9052	29.4553	28.7807	28.5058	28.4744	28.9985	29.3454	30.7329	29.6021	29.6476	0.122376	-0.560423	0.805175	29.4911	0.367513	-4.78153	0.716063
726	sp|P32189|GLPK_HUMAN Glycerol kinase OS=Homo sapiens OX=9606 GN=GK PE=1 SV=3	sp|P32189|GLPK_HUMAN	61 kDa	0.9996	8	8	100%	P32189	GK	Glycerol kinase	21.2453	20.7204	21.2124	21.8806	21.5441	21.0008	21.8582	22.0893	21.012	21.0218	21.5967	22.0689	21.0058	21.5318	21.4817	21.2453	20.9171	21.2898	21.2056	21.7463	22.0981	22.095	22.0501	22.273	22.3134	22.9229	22.6745	23.0106	20.6335	21.4888	22.1148	21.6877	0.116787	-0.793732	1.02731	21.6574	0.263018	-4.79318	0.794508
417	sp|Q9H3U1|UN45A_HUMAN Protein unc-45 homolog A OS=Homo sapiens OX=9606 GN=UNC45A PE=1 SV=1	sp|Q9H3U1|UN45A_HUMAN	103 kDa	0.999647	12	12	100%	Q9H3U1	UNC45A	Protein unc-45 homolog A	21.4019	21.7047	21.6265	22.1528	22.0125	22.2913	21.9666	22.1714	22.0279	22.1346	21.9874	22.3245	21.9457	21.9903	22.2748	21.9622	22.0223	22.1203	22.0683	22.3323	22.054	21.8697	21.9717	22.0446	21.704	21.8758	21.6466	21.9307	21.4914	22.2041	21.8839	22.0105	0.169827	-0.278969	0.618622	21.9752	0.775937	-4.70023	0.444441
1937	sp|P22059|OSBP1_HUMAN Oxysterol-binding protein 1 OS=Homo sapiens OX=9606 GN=OSBP PE=1 SV=1	sp|P22059|OSBP1_HUMAN	89 kDa	0.999406	3	3	100%	P22059	OSBP	Oxysterol-binding protein 1	19.3976	19.324	19.0922	19.0753	19.0013	18.6562	18.3501	18.7293	19.218	19.1813	19.102	17.0581	19.6493	19.1741	19.2783	19.0614	19.4008	19.2348	19.1788	19.5201	19.5298	19.3606	19.3039	19.5745	19.3001	18.96	19.0755	18.9246	20.1851	19.9722	19.3224	18.8433	-0.154098	-0.931964	0.623768	19.1573	-0.40622	-4.77624	0.68774
2799	sp|Q9UNS2|CSN3_HUMAN COP9 signalosome complex subunit 3 OS=Homo sapiens OX=9606 GN=COPS3 PE=1 SV=3	sp|Q9UNS2|CSN3_HUMAN	48 kDa	0.994643	2	2	100%	Q9UNS2	COPS3	COP9 signalosome complex subunit 3	15.3303	16.4892	16.4437	15.6539	14.6014	15.0664	17.1312	16.0114	16.16	16.0385	15.672	16.5602	18.0715	16.3051	15.2944	16.6592	16.9723	15.3605	14.3169	12.7574	15.2747	18.6555	17.5544	15.9663	16.131	15.1257	15.7901	12.9864	18.8093	18.3846	18.9189	15.9845	-0.394922	-2.2823	1.49245	16.1399	-0.429256	-4.77285	0.67113
2137	sp|P39880|CUX1_HUMAN Homeobox protein cut-like 1 OS=Homo sapiens OX=9606 GN=CUX1 PE=1 SV=3	sp|P39880|CUX1_HUMAN	164 kDa	0.997672	3	3	100%	P39880	CUX1	Homeobox protein cut-like 1	18.6192	18.4438	21.4307	21.1767	19.6295	19.8723	19.9059	18.7087	18.4395	19.2818	20.8895	22.3894	17.7733	18.6599	17.927	19.8997	19.4663	19.6877	19.1441	18.4955	17.6445	18.2962	18.5886	18.7389	17.7784	19.246	18.5489	18.015	19.5451	17.1295	17.3749	19.6701	0.589003	-1.05323	2.23124	19.0755	0.735775	-4.71065	0.468188
1354	sp|P36404|ARL2_HUMAN ADP-ribosylation factor-like protein 2 OS=Homo sapiens OX=9606 GN=ARL2 PE=1 SV=4	sp|P36404|ARL2_HUMAN	21 kDa	0.999053	5	5	100%	P36404	ARL2	ADP-ribosylation factor-like protein 2	19.6863	19.5294	21.5392	20.2249	20.9549	20.9245	20.52	20.8034	19.8361	19.6343	19.7868	20.9082	19.1342	19.2709	19.7245	19.6542	19.7076	20.8417	20.9471	20.869	20.6818	20.0781	20.2889	20.258	19.9628	20.5196	20.4421	20.3549	19.9435	19.7326	20.7468	21.3755	0.33308	-0.567337	1.2335	20.2776	0.758532	-4.70482	0.454616
2503	sp|Q7Z2K6|ERMP1_HUMAN Endoplasmic reticulum metallopeptidase 1 OS=Homo sapiens OX=9606 GN=ERMP1 PE=1 SV=2	sp|Q7Z2K6|ERMP1_HUMAN	100 kDa	0.998792	2	2	100%	Q7Z2K6	ERMP1	Endoplasmic reticulum metallopeptidase 1	18.2614	18.3508	17.9408	15.5316	17.9787	17.8617	18.2186	19.1597	19.3555	19.2388	18.8465	18.5887	19.6219	18.9339	18.702	18.7325	18.6024	18.6346	18.6999	17.8989	19.0442	18.906	19.509	19.1172	18.825	19.0921	19.1697	19.2543	18.714	18.6483	18.6433	18.2293	0.0679698	-1.00568	1.14162	18.6347	0.129872	-4.80247	0.897627
1311	sp|P46977|STT3A_HUMAN Dolichyl-diphosphooligosaccharide--protein glycosyltransferase subunit STT3A OS=Homo sapiens OX=9606 GN=STT3A PE=1 SV=2	sp|P46977|STT3A_HUMAN	81 kDa	0.999298	5	5	100%	P46977	STT3A	Dolichyl-diphosphooligosaccharide--protein glycosyltransferase subunit STT3A	21.5515	21.4551	21.9651	21.9065	21.8107	21.4751	21.5818	22.0624	21.4238	21.6296	21.7308	22.512	21.2632	21.5301	21.3475	21.9205	21.2346	21.4494	21.2755	21.9517	21.4445	22.0042	21.4095	21.8271	21.0244	21.4825	21.0799	21.1316	22.5644	20.6589	20.8869	21.6957	0.1956	-0.450985	0.842185	21.5715	0.620316	-4.73777	0.540182
642	sp|Q7KZ85|SPT6H_HUMAN Transcription elongation factor SPT6 OS=Homo sapiens OX=9606 GN=SUPT6H PE=1 SV=2	sp|Q7KZ85|SPT6H_HUMAN	199 kDa	0.999306	9	9	100%	Q7KZ85	SUPT6H	Transcription elongation factor SPT6	20.88	20.8312	22.0683	20.9079	21.8555	21.9618	22.0526	21.3971	20.9777	21.1238	21.207	22.9486	20.889	21.1753	21.0221	20.134	21.19	20.9957	21.4614	20.8277	20.7227	21.2449	20.775	20.907	19.5864	19.5051	20.0495	21.8638	21.7139	20.186	22.2123	22.1375	-0.0445633	-1.16104	1.07192	21.1503	-0.0818821	-4.80427	0.935342
1956	sp|Q9UBV8|PEF1_HUMAN Peflin OS=Homo sapiens OX=9606 GN=PEF1 PE=1 SV=1	sp|Q9UBV8|PEF1_HUMAN	30 kDa	0.999333	3	3	100%	Q9UBV8	PEF1	Peflin	18.6595	17.9992	20.248	18.3734	16.9506	18.0965	17.6151	17.867	19.1122	18.1456	18.7701	18.3278	19.7035	19.4752	19.2349	20.3131	18.8109	17.7767	18.2035	16.8906	18.7512	19.5145	19.46	18.2336	19.1706	19.1674	18.8443	17.5191	20.9346	19.7448	19.3543	18.1432	-0.666101	-1.99535	0.663153	18.7316	-1.028	-4.6232	0.313035
2729	sp|Q9NWV4|CZIB_HUMAN CXXC motif containing zinc binding protein OS=Homo sapiens OX=9606 GN=CZIB PE=1 SV=1	sp|Q9NWV4|CZIB_HUMAN	18 kDa	0.99641	2	2	100%	Q9NWV4	CZIB	CXXC motif containing zinc binding protein	20.2083	19.051	18.0786	20.2615	20.0916	19.7961	19.7769	19.7801	20.1724	20.009	19.742	18.1059	20.2805	19.6485	20.0317	20.8568	20.1851	20.1022	19.6786	19.8805	19.2958	20.122	19.5471	19.9193	20.2389	20.1709	20.3355	19.4557	19.5275	19.4016	19.2857	19.3178	-0.367877	-1.25686	0.521104	19.7611	-0.848555	-4.68005	0.403491
922	sp|P06737|PYGL_HUMAN Glycogen phosphorylase, liver form OS=Homo sapiens OX=9606 GN=PYGL PE=1 SV=4	sp|P06737|PYGL_HUMAN	97 kDa	0.995301	7	7	71%	P06737	PYGL	Glycogen phosphorylase, liver form	14.9326	14.8798	14.7819	16.4494	14.6041	17.1738	16.3005	16.7113	14.6971	14.6627	15.4032	15.7087	15.0037	15.3822	14.4183	16.7506	14.3162	16.94	16.5617	17.2012	15.8011	15.8744	16.8331	16.5509	12.5809	14.725	14.9708	13.4007	16.2511	12.5845	18.2132	14.8154	1.17017	-0.621082	2.96141	15.4837	1.34015	-4.50233	0.191322
280	sp|P60228|EIF3E_HUMAN Eukaryotic translation initiation factor 3 subunit E OS=Homo sapiens OX=9606 GN=EIF3E PE=1 SV=1	sp|P60228|EIF3E_HUMAN	52 kDa	0.999922	14	14	100%	P60228	EIF3E	Eukaryotic translation initiation factor 3 subunit E	23.6952	23.5432	23.9749	24.1842	24.343	24.1326	24.1609	24.4078	23.6143	23.7895	24.1109	24.3536	22.9986	23.4777	23.4417	23.4185	24.2354	24.356	24.3355	24.5026	24.3142	24.115	24.3194	24.3719	23.7706	24.2676	24.047	24.4715	24.1068	23.9622	23.9215	24.6867	0.160202	-0.472311	0.792714	24.0447	0.519359	-4.75785	0.607686
1850	sp|Q9NVH2|INT7_HUMAN Integrator complex subunit 7 OS=Homo sapiens OX=9606 GN=INTS7 PE=1 SV=1	sp|Q9NVH2|INT7_HUMAN	107 kDa	0.999684	3	3	100%	Q9NVH2	INTS7	Integrator complex subunit 7	17.6826	18.1109	17.6008	17.5483	18.3428	18.3444	18.5623	18.3305	18.2333	18.3998	19.0156	17.9549	18.3483	18.6556	17.9736	18.8936	19.2822	17.8899	18.7582	17.2964	19.021	19.3293	19.4462	18.6806	17.9768	17.883	18.2636	17.1189	19.2328	19.3899	19.6738	16.5365	-0.222804	-1.16192	0.71631	18.368	-0.486553	-4.76363	0.63046
1628	sp|Q86VN1|VPS36_HUMAN Vacuolar protein-sorting-associated protein 36 OS=Homo sapiens OX=9606 GN=VPS36 PE=1 SV=1	sp|Q86VN1|VPS36_HUMAN	44 kDa	0.999244	4	4	100%	Q86VN1	VPS36	Vacuolar protein-sorting-associated protein 36	18.1945	19.0736	19.9763	19.4496	19.3511	18.7383	19.1469	19.6316	18.9456	18.9577	18.4255	20.1903	19.1437	18.4291	18.8064	18.7637	19.5018	19.1255	19.2158	19.2483	19.2643	19.1594	19.4661	19.2873	19.4667	18.5232	19.507	19.6883	NA	18.076	18.5994	19.767	-0.107159	-0.81924	0.604921	19.1329	-0.309123	-4.78849	0.759657
2254	sp|Q9BRJ7|TIRR_HUMAN Tudor-interacting repair regulator protein OS=Homo sapiens OX=9606 GN=NUDT16L1 PE=1 SV=1	sp|Q9BRJ7|TIRR_HUMAN	23 kDa	0.999879	2	2	100%	Q9BRJ7	NUDT16L1	Tudor-interacting repair regulator protein	16.1861	17.1104	18.9155	18.2235	17.5023	17.5629	17.4316	17.4479	17.2937	16.4816	16.535	17.6568	17.0559	16.9481	16.8212	16.5757	16.2503	16.0987	16.6635	16.1026	14.9937	16.5421	17.9528	15.79	14.9082	16.4988	15.3202	17.8181	NA	15.2343	16.3876	18.9658	0.387794	-1.1064	1.88199	16.8153	0.533375	-4.7552	0.598286
682	sp|O43491|E41L2_HUMAN Band 4.1-like protein 2 OS=Homo sapiens OX=9606 GN=EPB41L2 PE=1 SV=1	sp|O43491|E41L2_HUMAN	113 kDa	0.999818	8	8	100%	O43491	EPB41L2	Band 4.1-like protein 2	20.1153	20.5246	21.6753	20.5551	20.2256	19.8738	21.1999	20.3839	20.4234	20.7746	20.4708	21.5884	21.1484	21.5508	21.1401	21.0466	21.2883	21.5993	21.2439	21.7168	21.2042	21.4834	21.2591	21.3453	20.647	20.5895	20.4266	21.4945	21.6244	21.0098	20.2121	20.8951	0.253504	-0.579992	1.087	20.9605	0.623664	-4.73705	0.538013
192	sp|P04350|TBB4A_HUMAN Tubulin beta-4A chain OS=Homo sapiens OX=9606 GN=TUBB4A PE=1 SV=2	sp|P04350|TBB4A_HUMAN	50 kDa	0.999418	18	18	6%	P04350	TUBB4A	Tubulin beta-4A chain	16.6908	17.346	16.818	17.4132	17.7775	17.8869	17.0819	17.5311	17.0585	16.4622	17.0297	17.4175	17.482	17.2904	17.9931	16.6261	16.607	17.8902	17.6726	18.4225	18.1204	18.0482	18.1017	18.1	15.7778	16.9435	17.6952	16.7763	NA	14.5924	17.7083	16.4874	0.626979	-0.500982	1.75494	17.2532	1.14235	-4.58206	0.26368
2513	sp|Q14558|KPRA_HUMAN Phosphoribosyl pyrophosphate synthase-associated protein 1 OS=Homo sapiens OX=9606 GN=PRPSAP1 PE=1 SV=2	sp|Q14558|KPRA_HUMAN	39 kDa	0.998721	2	2	100%	Q14558	PRPSAP1	Phosphoribosyl pyrophosphate synthase-associated protein 1	13.4153	14.6069	13.0882	16.0782	15.6989	13.8222	NA	15.9159	14.2803	14.3072	15.5013	17.1353	13.7603	14.2441	12.9172	11.1909	13.7699	10.5603	15.5883	17.6718	16.0932	16.6842	16.5316	16.4282	16.771	16.9573	16.3589	15.995	15.4099	13.4104	14.5026	17.6191	-0.451212	-2.95452	2.05209	15.0424	-0.37043	-4.78111	0.714051
1579	sp|P00374|DYR_HUMAN Dihydrofolate reductase OS=Homo sapiens OX=9606 GN=DHFR PE=1 SV=2	sp|P00374|DYR_HUMAN	21 kDa	0.999479	4	4	100%	P00374	DHFR	Dihydrofolate reductase	19.326	20.4681	18.3501	19.7761	19.9728	21.1856	20.8789	21.0142	20.3079	20.0871	18.5685	20.6634	20.7597	19.8225	20.4161	20.0524	19.7985	20.11	20.2487	20.6834	20.9409	20.3681	21.1586	20.2637	19.3883	19.3242	19.9825	20.5329	20.8945	20.6191	21.2289	20.8506	0.292154	-0.531115	1.11542	20.2513	0.72768	-4.71271	0.47299
2202	sp|O95394|AGM1_HUMAN Phosphoacetylglucosamine mutase OS=Homo sapiens OX=9606 GN=PGM3 PE=1 SV=1	sp|O95394|AGM1_HUMAN	60 kDa	0.996072	3	3	100%	O95394	PGM3	Phosphoacetylglucosamine mutase	17.8495	18.4014	17.1704	18.18	18.1489	17.4372	17.4122	17.1887	17.8194	16.7705	18.0699	16.4024	18.1028	17.7701	17.5926	17.6384	18.4212	17.8794	17.9647	17.0345	17.4808	17.2538	18.0992	17.1864	18.8935	17.1027	18.1916	18.5011	17.1862	17.3147	17.5933	17.9763	-0.707375	-1.53987	0.125121	17.6886	-1.74236	-4.31057	0.0926754
101	sp|O43143|DHX15_HUMAN Pre-mRNA-splicing factor ATP-dependent RNA helicase DHX15 OS=Homo sapiens OX=9606 GN=DHX15 PE=1 SV=2	sp|O43143|DHX15_HUMAN	91 kDa	0.999832	23	23	96%	O43143	DHX15	Pre-mRNA-splicing factor ATP-dependent RNA helicase DHX15	25.0232	25.2165	24.5249	24.4803	24.9085	24.9462	25.1386	24.803	25.4664	25.09	24.9085	24.6301	26.032	25.4142	25.7749	25.628	25.0141	24.6674	24.9213	24.8295	24.3673	24.8738	24.6119	24.6643	25.2606	24.5725	24.5783	24.56	24.982	24.8775	24.6275	24.3252	-0.304483	-0.963127	0.354161	24.9287	-0.947943	-4.64977	0.351455
1714	sp|Q9UJX2|CDC23_HUMAN Cell division cycle protein 23 homolog OS=Homo sapiens OX=9606 GN=CDC23 PE=1 SV=3	sp|Q9UJX2|CDC23_HUMAN	69 kDa	0.998434	4	4	100%	Q9UJX2	CDC23	Cell division cycle protein 23 homolog	18.2566	19.394	18.7902	18.5666	19.5675	19.7329	20.5392	20.0316	19.1418	19.124	19.7148	20.441	19.8135	19.7299	18.9568	20.1746	19.1807	19.6057	19.9364	20.0413	19.9757	20.4095	19.9778	19.4433	19.2011	20.074	19.3982	19.8121	21.7749	20.2467	19.6816	19.5439	0.604369	-0.292398	1.50114	19.6962	1.38195	-4.48413	0.178165
1837	sp|P27635|RL10_HUMAN 60S ribosomal protein L10 OS=Homo sapiens OX=9606 GN=RPL10 PE=1 SV=4	sp|P27635|RL10_HUMAN	25 kDa	0.999712	3	3	100%	P27635	RPL10	60S ribosomal protein L10	20.4152	20.0426	21.0266	21.3675	21.0729	20.5854	21.1963	21.1707	20.358	20.6052	21.2653	21.5832	20.2184	20.2997	20.3477	20.925	20.8941	21.2139	20.6987	21.0494	20.3911	21.0575	20.769	20.6501	20.6524	21.0878	20.416	20.7878	21.6252	20.6622	21.8446	21.7172	0.157469	-0.562098	0.877035	20.8749	0.448737	-4.76985	0.657154
357	sp|Q09666|AHNK_HUMAN Neuroblast differentiation-associated protein AHNAK OS=Homo sapiens OX=9606 GN=AHNAK PE=1 SV=2	sp|Q09666|AHNK_HUMAN	629 kDa	0.999653	13	13	100%	Q09666	AHNAK	Neuroblast differentiation-associated protein AHNAK	20.6866	21.5159	21.7495	21.2093	20.6415	20.0044	20.1675	20.4628	20.5443	21.023	20.9694	21.6024	21.5228	21.2818	21.2554	22.014	20.5579	20.6987	20.952	21.9446	21.9042	22.265	21.508	21.5165	21.5123	21.6831	21.1675	21.6408	21.1025	21.3274	22.2464	20.801	0.404919	-0.499137	1.30898	21.2337	0.918423	-4.65908	0.366422
1691	sp|Q8N0X7|SPART_HUMAN Spartin OS=Homo sapiens OX=9606 GN=SPART PE=1 SV=1	sp|Q8N0X7|SPART_HUMAN	73 kDa	0.998701	4	4	100%	Q8N0X7	SPART	Spartin	19.4626	19.2123	18.8333	18.5962	19.1811	19.3164	19.0746	19.182	19.5196	19.6338	18.8826	16.696	19.2808	19.0544	19.1605	19.2605	19.8018	19.723	19.8733	19.972	18.9993	19.5859	19.4743	19.3608	19.1061	19.3851	19.2742	19.3462	17.4829	19.8481	20.1362	19.6318	0.0160191	-0.943647	0.975685	19.2296	0.034236	-4.80526	0.972939
2802	sp|O00471|EXOC5_HUMAN Exocyst complex component 5 OS=Homo sapiens OX=9606 GN=EXOC5 PE=1 SV=1	sp|O00471|EXOC5_HUMAN	82 kDa	0.994537	2	2	100%	O00471	EXOC5	Exocyst complex component 5	16.3063	17.0962	16.0943	16.6184	17.3895	14.9289	16.4289	17.0213	16.4287	16.6024	16.4158	17.2888	17.1646	16.6267	17.1895	17.2039	16.6824	16.8935	17.7242	18.0234	16.8842	17.6298	17.148	17.6444	16.755	16.9908	16.9967	17.6761	NA	16.1925	16.3793	15.1253	0.35261	-0.652887	1.35811	16.8242	0.72061	-4.71439	0.477538
1239	sp|Q9H6Z4|RANB3_HUMAN Ran-binding protein 3 OS=Homo sapiens OX=9606 GN=RANBP3 PE=1 SV=1	sp|Q9H6Z4|RANB3_HUMAN	60 kDa	0.999666	5	5	100%	Q9H6Z4	RANBP3	Ran-binding protein 3	19.5477	20.3116	19.84	19.7127	19.7666	19.7848	19.1865	18.8757	19.8617	19.558	19.312	18.018	19.8376	19.5565	19.6937	18.8441	19.9569	19.9477	19.7911	18.8495	19.9593	19.5216	19.6521	19.4639	18.6148	18.8677	18.959	18.725	20.3607	20.8767	19.8699	19.6869	0.175963	-0.608337	0.960262	19.5253	0.460054	-4.76804	0.649112
441	sp|P48735|IDHP_HUMAN Isocitrate dehydrogenase [NADP], mitochondrial OS=Homo sapiens OX=9606 GN=IDH2 PE=1 SV=2	sp|P48735|IDHP_HUMAN	51 kDa	0.999909	11	11	91%	P48735	IDH2	Isocitrate dehydrogenase [NADP], mitochondrial	21.9956	22.134	22.0719	22.944	21.9474	22.4742	22.1155	22.2919	21.0707	21.7081	22.4998	22.3527	20.3578	21.4688	21.2979	21.7519	21.1188	22.3498	21.8737	22.1511	22.5624	22.6428	22.6237	22.476	22.9523	24.0128	23.4551	23.5711	21.9754	21.9407	23.2471	23.5027	0.766843	-0.372936	1.90662	22.2793	1.38022	-4.48494	0.178797
512	sp|Q2TAY7|SMU1_HUMAN WD40 repeat-containing protein SMU1 OS=Homo sapiens OX=9606 GN=SMU1 PE=1 SV=2	sp|Q2TAY7|SMU1_HUMAN	58 kDa	0.999876	10	10	100%	Q2TAY7	SMU1	WD40 repeat-containing protein SMU1	22.0741	22.4292	21.033	21.1177	22.1415	22.1277	21.9614	21.721	22.0651	22.3215	22.0178	21.3661	21.946	22.4698	22.4336	22.5848	22.1524	21.6552	21.793	21.7359	21.5192	21.9266	21.4657	22.0925	21.738	21.5596	21.5776	21.4706	20.8751	21.699	20.8399	21.6681	-0.0159982	-0.704226	0.67223	21.7993	-0.0476659	-4.80506	0.962329
2502	sp|Q9BU61|NDUF3_HUMAN NADH dehydrogenase [ubiquinone] 1 alpha subcomplex assembly factor 3 OS=Homo sapiens OX=9606 GN=NDUFAF3 PE=1 SV=1	sp|Q9BU61|NDUF3_HUMAN	20 kDa	0.9988	2	2	100%	Q9BU61	NDUFAF3	NADH dehydrogenase [ubiquinone] 1 alpha subcomplex assembly factor 3	19.0612	18.0991	18.214	18.5981	19.4892	19.7057	18.272	19.0813	17.4265	18.8283	17.9494	19.8166	18.7919	18.562	18.4538	18.2747	18.2791	19.3201	18.61	19.0759	20.1871	19.1714	19.9793	19.424	19.4207	19.3623	20.0415	20.3876	18.2334	19.7461	19.3662	19.4449	0.355597	-0.73035	1.44154	19.021	0.671757	-4.72622	0.507424
1469	sp|P62750|RL23A_HUMAN 60S ribosomal protein L23a OS=Homo sapiens OX=9606 GN=RPL23A PE=1 SV=1	sp|P62750|RL23A_HUMAN	18 kDa	0.999794	4	4	100%	P62750	RPL23A	60S ribosomal protein L23a	23.5864	23.3073	20.7094	22.4757	22.8188	22.3781	22.7917	22.964	24.0042	23.2746	22.7873	21.7398	24.3637	23.526	24.2303	23.6149	22.6156	22.5962	22.8284	22.753	22.5647	22.9396	22.8387	22.5499	23.3411	22.07	23.0632	23.0471	22.1231	23.5091	23.1029	22.4729	-0.574803	-1.61636	0.466749	22.9059	-1.13212	-4.58587	0.267496
1756	sp|P43034|LIS1_HUMAN Platelet-activating factor acetylhydrolase IB subunit alpha OS=Homo sapiens OX=9606 GN=PAFAH1B1 PE=1 SV=2	sp|P43034|LIS1_HUMAN	47 kDa	0.997465	4	4	100%	P43034	PAFAH1B1	Platelet-activating factor acetylhydrolase IB subunit alpha	20.4519	20.7723	19.9743	20.6184	20.8415	21.0977	20.707	21.0322	19.5492	20.6245	20.0658	20.6653	20.9624	20.5449	21.0273	20.5309	20.7359	21.2346	21.0374	21.3845	21.1609	21.1004	20.9289	21.1288	20.5133	20.4871	20.8672	20.805	21.4122	21.8039	21.6305	20.726	0.46703	-0.189722	1.12378	20.8257	1.45819	-4.44989	0.156171
2374	sp|P52594|AGFG1_HUMAN Arf-GAP domain and FG repeat-containing protein 1 OS=Homo sapiens OX=9606 GN=AGFG1 PE=1 SV=2	sp|P52594|AGFG1_HUMAN	58 kDa	0.999415	2	2	100%	P52594	AGFG1	Arf-GAP domain and FG repeat-containing protein 1	19.6696	19.2408	18.4136	17.537	16.2941	16.1832	12.4352	13.3899	18.7905	18.7118	16.5053	12.9617	18.4435	18.069	18.3147	18.162	17.74	16.2289	16.4408	17.0899	17.6758	15.9415	17.8477	17.0503	16.425	16.3304	16.7217	16.8988	15.6831	18.4126	16.9583	16.4057	-0.528288	-2.93729	1.88071	16.9679	-0.44988	-4.76966	0.656374
2808	sp|Q96ST2|IWS1_HUMAN Protein IWS1 homolog OS=Homo sapiens OX=9606 GN=IWS1 PE=1 SV=2	sp|Q96ST2|IWS1_HUMAN	92 kDa	0.994226	2	2	100%	Q96ST2	IWS1	Protein IWS1 homolog	15.6259	16.0611	14.3534	13.2318	15.0368	14.4075	15.6858	16.5343	15.3504	13.5628	12.9422	NA	14.9787	14.7817	13.6378	15.927	15.2129	14.5429	17.1469	14.9171	14.5967	16.1186	15.5301	15.6687	17.0205	15.8455	15.8518	15.251	15.636	14.9671	15.4116	17.4135	-0.799352	-2.26771	0.66901	15.2661	-1.11878	-4.59084	0.273425
1231	sp|Q9H2G2|SLK_HUMAN STE20-like serine/threonine-protein kinase OS=Homo sapiens OX=9606 GN=SLK PE=1 SV=1	sp|Q9H2G2|SLK_HUMAN	143 kDa	0.999679	5	5	100%	Q9H2G2	SLK	STE20-like serine/threonine-protein kinase	19.4789	19.4138	18.6424	19.5941	18.7502	19.206	18.846	18.9569	19.4521	19.6248	19.0105	23.6965	19.3155	19.221	19.3969	18.7785	20.222	19.3609	19.9026	19.4195	19.93	19.702	20.0063	19.6043	19.4998	19.0843	19.6432	19.8632	19.2288	19.8079	19.3423	19.0354	-0.292264	-1.46017	0.875642	19.5324	-0.51337	-4.75892	0.611852
2336	sp|Q15370|ELOB_HUMAN Elongin-B OS=Homo sapiens OX=9606 GN=ELOB PE=1 SV=1	sp|Q15370|ELOB_HUMAN	13 kDa	0.999603	2	2	100%	Q15370	ELOB	Elongin-B	16.3459	14.9883	15.1582	15.7389	16.1494	16.7284	16.556	15.5786	15.3372	15.6052	NA	10.2917	13.0864	14.7276	12.0006	14.7159	15.8251	14.7873	15.9871	14.8619	14.2406	15.7692	15.8595	15.1823	16.8138	16.9516	16.0302	16.0768	NA	NA	16.0228	18.2206	-0.497375	-2.69984	1.70509	15.3668	-0.465976	-4.76693	0.645416
2593	sp|O00712|NFIB_HUMAN Nuclear factor 1 B-type OS=Homo sapiens OX=9606 GN=NFIB PE=1 SV=2	sp|O00712|NFIB_HUMAN	47 kDa	0.998126	2	2	100%	O00712	NFIB	Nuclear factor 1 B-type	18.9259	18.8259	19.5278	17.6562	19.7876	20.1872	19.4424	18.8646	19.3457	18.6432	18.485	17.3189	18.0842	17.7119	17.829	18.0073	19.9534	19.077	19.7881	19.3645	19.0146	18.9301	19.0999	18.7558	17.7945	17.5723	18.932	17.7721	19.4303	18.1624	20.3288	18.2424	-0.47525	-1.64449	0.69399	18.7769	-0.833837	-4.68425	0.411661
819	sp|Q13573|SNW1_HUMAN SNW domain-containing protein 1 OS=Homo sapiens OX=9606 GN=SNW1 PE=1 SV=1	sp|Q13573|SNW1_HUMAN	61 kDa	0.999783	7	7	100%	Q13573	SNW1	SNW domain-containing protein 1	22.4039	22.4983	21.3322	21.7185	22.2573	22.4337	22.1841	21.8099	22.4615	22.5095	22.0525	21.5504	22.4131	22.181	22.1359	21.8336	22.3812	22.1758	22.4054	22.1411	21.9417	21.879	21.8956	22.1259	21.6183	21.7018	21.6271	21.3538	22.0516	22.3306	20.9384	21.2709	0.00515513	-0.623814	0.634124	21.9879	0.0168066	-4.80542	0.986713
2408	sp|Q96RL7|VP13A_HUMAN Vacuolar protein sorting-associated protein 13A OS=Homo sapiens OX=9606 GN=VPS13A PE=1 SV=2	sp|Q96RL7|VP13A_HUMAN	360 kDa	0.999239	2	2	100%	Q96RL7	VPS13A	Vacuolar protein sorting-associated protein 13A	15.9651	16.3794	NA	16.6631	16.3665	15.5421	15.5016	16.1446	15.9495	16.258	14.7379	17.0573	15.6551	16.2085	16.4305	16.1684	16.4588	16.6059	16.5289	17.1187	16.3667	16.2721	16.1608	16.2377	15.5505	16.7995	16.2347	15.578	NA	15.7669	15.8843	16.2659	0.529709	-0.21732	1.27674	16.1619	1.45932	-4.45008	0.15675
956	sp|Q9Y295|DRG1_HUMAN Developmentally-regulated GTP-binding protein 1 OS=Homo sapiens OX=9606 GN=DRG1 PE=1 SV=1	sp|Q9Y295|DRG1_HUMAN	41 kDa	0.999817	6	6	100%	Q9Y295	DRG1	Developmentally-regulated GTP-binding protein 1	21.1567	21.1049	21.8749	21.8575	22.0345	21.8085	21.7001	21.8935	21.2596	21.2679	21.5681	22.6072	20.422	21.0584	20.657	21.0751	21.6542	22.0608	21.7596	22.2614	21.5347	21.5371	21.6195	21.7119	21.034	21.4288	21.0088	21.6968	18.8538	20.0104	20.5749	22.276	0.189482	-0.807121	1.18608	21.3865	0.389995	-4.77852	0.699581
1584	sp|Q5JRA6|TGO1_HUMAN Transport and Golgi organization protein 1 homolog OS=Homo sapiens OX=9606 GN=MIA3 PE=1 SV=1	sp|Q5JRA6|TGO1_HUMAN	214 kDa	0.999464	4	4	100%	Q5JRA6	MIA3	Transport and Golgi organization protein 1 homolog	19.5865	19.7622	18.3371	17.5445	17.4728	17.5151	19.5213	17.5997	20.0168	19.1292	18.2152	18.3589	19.5016	19.0182	19.2143	19.4243	18.1852	19.2943	18.4378	17.5777	18.6537	18.2025	16.9985	18.1198	17.7792	18.5719	18.8396	17.9409	19.3079	17.8507	17.6924	20.6303	0.297476	-0.947999	1.54295	18.5719	0.489982	-4.76303	0.628089
940	sp|P19784|CSK22_HUMAN Casein kinase II subunit alpha' OS=Homo sapiens OX=9606 GN=CSNK2A2 PE=1 SV=1	sp|P19784|CSK22_HUMAN	41 kDa	0.999867	6	6	100%	P19784	CSNK2A2	Casein kinase II subunit alpha'	19.7315	19.597	19.9796	19.2556	20.3953	20.3432	20.5036	19.7621	19.6359	19.6136	20.2218	22.0474	19.9693	19.7816	19.9483	19.7054	20.2695	20.7894	20.3596	19.7466	19.1395	18.8249	19.5233	18.551	19.7473	19.1313	19.6316	21.6436	20.0942	19.6866	20.2686	19.5928	-0.0632315	-1.05737	0.930905	19.9216	-0.130467	-4.80244	0.897158
909	sp|P31150|GDIA_HUMAN Rab GDP dissociation inhibitor alpha OS=Homo sapiens OX=9606 GN=GDI1 PE=1 SV=2	sp|P31150|GDIA_HUMAN	51 kDa	0.998734	7	7	29%	P31150	GDI1	Rab GDP dissociation inhibitor alpha	18.2452	14.1994	15.8565	18.0811	17.7587	17.9095	NA	16.9195	13.5922	17.1475	18.0178	18.6898	12.9777	14.6698	NA	13.9804	15.4034	17.123	13.905	18.474	NA	NA	NA	17.8196	16.5942	18.3574	13.6567	NA	NA	13.0446	14.3766	14.2144	0.748114	-1.99711	3.49333	16.0406	0.568266	-4.74803	0.576147
519	sp|O60231|DHX16_HUMAN Pre-mRNA-splicing factor ATP-dependent RNA helicase DHX16 OS=Homo sapiens OX=9606 GN=DHX16 PE=1 SV=2	sp|O60231|DHX16_HUMAN	119 kDa	0.999792	10	10	90%	O60231	DHX16	Pre-mRNA-splicing factor ATP-dependent RNA helicase DHX16	21.8119	21.7229	21.325	20.8416	22.3072	22.377	22.2771	21.6833	21.9689	21.6692	21.3236	20.7293	21.7216	21.4442	21.6874	21.3026	21.6747	21.4621	21.5309	21.1558	20.6867	21.2265	20.8048	21.1725	20.989	20.5877	21.2709	20.4718	19.8198	20.2476	19.9703	21.0961	-0.250645	-1.22759	0.726302	21.2612	-0.526226	-4.75658	0.602994
724	sp|Q5SSJ5|HP1B3_HUMAN Heterochromatin protein 1-binding protein 3 OS=Homo sapiens OX=9606 GN=HP1BP3 PE=1 SV=1	sp|Q5SSJ5|HP1B3_HUMAN	61 kDa	0.999606	8	8	100%	Q5SSJ5	HP1BP3	Heterochromatin protein 1-binding protein 3	23.1443	22.9646	24.3695	24.6945	24.4871	24.5779	25.4817	25.3961	23.5979	22.2472	23.4418	25.6765	23.1039	23.0031	22.4958	23.6294	24.7577	24.9842	24.9004	24.9786	23.3142	24.1543	24.1378	24.2628	22.9246	22.8837	22.8542	23.5079	24.5552	23.4874	23.2559	25.3126	-0.336172	-1.67097	0.998622	23.9557	-0.516666	-4.75833	0.609579
2424	sp|P09001|RM03_HUMAN 39S ribosomal protein L3, mitochondrial OS=Homo sapiens OX=9606 GN=MRPL3 PE=1 SV=1	sp|P09001|RM03_HUMAN	39 kDa	0.999147	2	2	100%	P09001	MRPL3	39S ribosomal protein L3, mitochondrial	18.7657	17.1978	18.9411	19.2275	19.0339	18.8111	18.8503	19.5561	18.0775	18.5974	19.8441	19.8056	17.0696	17.9279	17.6813	18.8935	18.6101	19.0415	18.6427	19.3753	18.9951	18.9394	19.0783	19.2887	19.5038	19.7361	19.9889	20.239	17.4434	16.801	18.5659	20.1887	-0.0961059	-1.2086	1.01639	18.8349	-0.17722	-4.79988	0.860653
190	sp|P38919|IF4A3_HUMAN Eukaryotic initiation factor 4A-III OS=Homo sapiens OX=9606 GN=EIF4A3 PE=1 SV=4	sp|P38919|IF4A3_HUMAN	47 kDa	0.999618	18	18	89%	P38919	EIF4A3	Eukaryotic initiation factor 4A-III	25.1982	25.2244	24.4576	24.7173	25.1214	25.1792	25.0261	24.9629	25.3583	25.1581	24.7068	24.3241	25.3148	25.1227	25.3652	24.9264	25.0352	24.7404	24.9921	24.9286	24.8397	24.8647	24.8491	25.069	24.7986	24.4634	24.5538	24.435	23.8522	25.2849	24.2464	24.5336	-0.200978	-0.7998	0.397844	24.8641	-0.688209	-4.72236	0.497114
596	sp|P09429|HMGB1_HUMAN High mobility group protein B1 OS=Homo sapiens OX=9606 GN=HMGB1 PE=1 SV=3	sp|P09429|HMGB1_HUMAN	25 kDa	0.99979	9	9	78%	P09429	HMGB1	High mobility group protein B1	24.2029	23.6405	21.5722	23.4629	24.2164	24.2388	23.9073	23.387	24.0443	23.6803	23.2068	22.1258	24.4411	23.7877	24.1834	23.0881	23.6761	23.3267	23.6153	23.2942	22.4164	23.2998	22.5774	23.2879	23.5924	23.3424	23.1788	22.7818	21.557	21.8887	22.1155	23.4075	-0.381443	-1.54349	0.780601	23.267	-0.673395	-4.72584	0.506398
2171	sp|Q9NVM9|INT13_HUMAN Integrator complex subunit 13 OS=Homo sapiens OX=9606 GN=INTS13 PE=1 SV=2	sp|Q9NVM9|INT13_HUMAN	80 kDa	0.997051	3	3	100%	Q9NVM9	INTS13	Integrator complex subunit 13	18.1702	19.6453	18.6129	21.1788	18.6459	21.0252	19.0266	18.8435	17.9797	17.9602	18.4504	18.9834	18.4324	17.7111	17.8296	18.2311	18.8304	18.5966	18.749	18.3723	18.3649	18.8779	18.2581	18.3376	17.3558	17.6974	17.9917	17.8105	18.691	19.7835	18.6075	17.8823	0.390882	-0.819061	1.60082	18.5917	0.66274	-4.7283	0.513094
1716	sp|P33121|ACSL1_HUMAN Long-chain-fatty-acid--CoA ligase 1 OS=Homo sapiens OX=9606 GN=ACSL1 PE=1 SV=1	sp|P33121|ACSL1_HUMAN	78 kDa	0.998406	4	4	100%	P33121	ACSL1	Long-chain-fatty-acid--CoA ligase 1	17.9033	18.3069	16.2511	17.1243	16.2261	16.5087	16.1725	16.3192	17.8455	17.9689	16.9005	14.8448	17.2482	16.6802	17.0834	17.6283	16.3767	16.0257	16.1538	14.9774	16.3703	16.5452	16.9011	17.1894	16.5198	17.3017	17.1847	17.6552	14.8127	17.6183	16.0506	16.7181	0.239514	-0.981157	1.46018	16.7316	0.402527	-4.77676	0.690454
2784	sp|Q8N983|RM43_HUMAN 39S ribosomal protein L43, mitochondrial OS=Homo sapiens OX=9606 GN=MRPL43 PE=1 SV=1	sp|Q8N983|RM43_HUMAN	23 kDa	0.995289	2	2	100%	Q8N983	MRPL43	39S ribosomal protein L43, mitochondrial	20.247	20.1008	19.9757	21.1054	20.7624	21.2365	21.0342	21.0954	20.3933	20.7431	20.8782	21.1665	20.1855	20.1596	20.0432	19.5304	20.5401	21.0926	20.6206	21.4657	20.8952	20.5578	20.823	20.932	21.1364	21.5363	21.3528	21.6478	18.7172	20.0147	21.0377	21.5957	0.288995	-0.637493	1.21548	20.707	0.639658	-4.73353	0.527721
1874	sp|P30419|NMT1_HUMAN Glycylpeptide N-tetradecanoyltransferase 1 OS=Homo sapiens OX=9606 GN=NMT1 PE=1 SV=2	sp|P30419|NMT1_HUMAN	57 kDa	0.999621	3	3	100%	P30419	NMT1	Glycylpeptide N-tetradecanoyltransferase 1	19.7207	19.8521	20.4982	20.7506	20.5904	19.2474	19.8128	20.152	19.8367	19.8906	20.531	20.7053	19.1565	19.8766	19.8131	19.3563	20.1959	20.1364	20.396	20.513	20.5067	20.0315	20.4515	20.6572	19.8221	20.1653	19.6958	20.0246	18.7309	19.7958	19.9925	20.7019	0.117274	-0.61629	0.850837	20.0502	0.327818	-4.7864	0.745544
2702	sp|O75165|DJC13_HUMAN DnaJ homolog subfamily C member 13 OS=Homo sapiens OX=9606 GN=DNAJC13 PE=1 SV=5	sp|O75165|DJC13_HUMAN	254 kDa	0.996873	2	2	100%	O75165	DNAJC13	DnaJ homolog subfamily C member 13	16.326	16.0766	15.1698	16.8971	16.7156	17.0439	15.4915	16.6735	16.3549	15.8525	16.6996	16.3403	15.2284	15.8504	15.4657	16.5185	13.9592	17.1358	16.7584	16.9143	16.577	16.3088	16.4418	17.029	16.5663	16.1867	16.451	16.9018	14.2761	14.54	NA	16.6326	0.51131	-0.660647	1.68327	16.1737	0.896626	-4.6657	0.378113
327	sp|P78316|NOP14_HUMAN Nucleolar protein 14 OS=Homo sapiens OX=9606 GN=NOP14 PE=1 SV=3	sp|P78316|NOP14_HUMAN	98 kDa	0.999855	13	13	100%	P78316	NOP14	Nucleolar protein 14	21.9773	22.1397	21.4722	20.3383	19.6338	19.8497	21.6273	20.896	23.3984	22.2132	22.3339	21.0796	24.1352	23.1689	23.5301	23.6885	20.6373	20.3	20.3937	20.3182	20.0076	20.8964	20.9453	20.1829	23.0209	21.3383	21.7153	21.3672	20.4714	22.1113	21.1847	20.6088	-0.760654	-2.56856	1.04725	21.4682	-0.863127	-4.67578	0.395641
1452	sp|Q9H6F5|CCD86_HUMAN Coiled-coil domain-containing protein 86 OS=Homo sapiens OX=9606 GN=CCDC86 PE=1 SV=1	sp|Q9H6F5|CCD86_HUMAN	40 kDa	0.999829	4	4	100%	Q9H6F5	CCDC86	Coiled-coil domain-containing protein 86	21.0615	21.3764	20.5521	18.8221	19.9577	20.6505	21.0326	20.9958	22.1001	20.7379	19.2892	20.1104	23.0296	21.5334	22.1447	20.1213	20.521	20.5577	19.8871	20.963	19.0528	19.9418	19.1681	20.0567	21.3988	19.5931	20.7439	20.7086	20.6835	20.5371	19.8364	19.9735	-0.70409	-2.07689	0.668705	20.5356	-1.05217	-4.61481	0.302012
113	sp|Q7KZF4|SND1_HUMAN Staphylococcal nuclease domain-containing protein 1 OS=Homo sapiens OX=9606 GN=SND1 PE=1 SV=1	sp|Q7KZF4|SND1_HUMAN	102 kDa	0.999803	22	22	100%	Q7KZF4	SND1	Staphylococcal nuclease domain-containing protein 1	24.5462	24.4088	24.5387	24.998	24.8541	24.7435	24.8346	24.9057	24.4275	24.6407	24.5861	24.8841	24.7144	24.5304	24.4773	24.4991	24.9284	24.7349	24.8641	25.0956	25.1809	24.9963	24.9278	25.2322	24.506	24.9225	24.4962	24.947	24.3201	24.6246	24.6939	24.9024	0.074732	-0.390315	0.539779	24.7488	0.329518	-4.78621	0.744273
2352	sp|Q9Y3C6|PPIL1_HUMAN Peptidyl-prolyl cis-trans isomerase-like 1 OS=Homo sapiens OX=9606 GN=PPIL1 PE=1 SV=1	sp|Q9Y3C6|PPIL1_HUMAN	18 kDa	0.999522	2	2	100%	Q9Y3C6	PPIL1	Peptidyl-prolyl cis-trans isomerase-like 1	19.294	19.2673	18.6148	20.8879	18.5538	18.6617	18.8439	18.357	19.0111	18.8842	18.0741	20.8136	18.9831	18.9117	19.1658	18.4944	18.9717	18.156	18.317	18.7855	19.1232	18.8201	18.447	19.2365	18.7365	17.8687	18.7949	18.626	17.5867	19.3113	19.3261	17.3634	-0.459269	-1.40992	0.49138	18.8215	-0.990833	-4.63577	0.330483
2599	sp|Q9NVT9|ARMC1_HUMAN Armadillo repeat-containing protein 1 OS=Homo sapiens OX=9606 GN=ARMC1 PE=1 SV=1	sp|Q9NVT9|ARMC1_HUMAN	31 kDa	0.998077	2	2	100%	Q9NVT9	ARMC1	Armadillo repeat-containing protein 1	18.0316	17.2502	20.0659	18.2513	18.3227	18.4478	18.5828	18.5441	14.3454	17.0223	17.8967	19.8002	16.708	17.7339	16.2559	17.3122	18.4864	18.2579	18.3186	18.227	19.451	17.8452	18.8356	18.6156	18.4987	18.8575	18.4373	18.4512	20.1569	19.2876	18.9951	19.0197	0.506448	-1.14345	2.15634	18.2598	0.629711	-4.73571	0.534156
1868	sp|O96008|TOM40_HUMAN Mitochondrial import receptor subunit TOM40 homolog OS=Homo sapiens OX=9606 GN=TOMM40 PE=1 SV=1	sp|O96008|TOM40_HUMAN	38 kDa	0.999643	3	3	100%	O96008	TOMM40	Mitochondrial import receptor subunit TOM40 homolog	19.7523	19.6986	21.3932	20.1099	20.7662	20.647	20.3371	21.2845	20.2949	19.7961	19.2014	21.3763	19.8702	20.2024	20.3569	20.3898	18.6708	20.7215	20.3212	20.5658	20.8204	20.594	19.8636	20.0509	20.8235	21.1901	20.7392	21.1345	22.7863	19.8801	18.8631	20.6654	0.466217	-0.657453	1.58989	20.4115	0.851162	-4.67928	0.402137
1124	sp|Q86UP2|KTN1_HUMAN Kinectin OS=Homo sapiens OX=9606 GN=KTN1 PE=1 SV=1	sp|Q86UP2|KTN1_HUMAN	156 kDa	0.998436	6	6	100%	Q86UP2	KTN1	Kinectin	23.0837	22.3407	17.9263	21.1966	20.4269	19.318	20.0483	19.3645	23.3197	22.4685	21.9638	21.1898	23.7911	18.3992	18.3552	17.7744	20.8421	19.6239	18.7918	19.4353	19.6158	19.5651	20.0589	20.8452	22.8813	21.5229	22.1092	21.793	22.64	21.5297	20.1727	20.5588	-1.0427	-3.05251	0.967115	20.7173	-1.0643	-4.61054	0.296581
875	sp|Q9BV38|WDR18_HUMAN WD repeat-containing protein 18 OS=Homo sapiens OX=9606 GN=WDR18 PE=1 SV=2	sp|Q9BV38|WDR18_HUMAN	47 kDa	0.999457	7	7	100%	Q9BV38	WDR18	WD repeat-containing protein 18	22.8538	23.0927	22.4495	23.0906	22.8704	22.8591	22.9984	23.1885	23.9813	23.3793	23.4328	22.6256	24.0847	23.4642	23.7985	23.834	23.3609	22.8561	23.1137	23.0082	22.7723	22.9066	22.9464	23.2363	23.6874	22.785	23.054	22.9088	22.9411	22.6322	22.6632	22.4344	-0.442528	-1.13764	0.252586	23.1034	-1.30543	-4.51703	0.202615
1061	sp|Q9Y3B7|RM11_HUMAN 39S ribosomal protein L11, mitochondrial OS=Homo sapiens OX=9606 GN=MRPL11 PE=1 SV=1	sp|Q9Y3B7|RM11_HUMAN	21 kDa	0.999423	6	6	100%	Q9Y3B7	MRPL11	39S ribosomal protein L11, mitochondrial	20.0163	19.2161	20.7414	20.4897	20.3182	20.6124	19.9725	20.5216	19.1282	19.6558	20.0907	21.1768	18.6585	19.3507	19.1014	19.4719	19.8114	20.5278	20.1126	20.2507	20.6928	20.0196	20.3535	20.2796	20.69	20.8151	20.5777	20.9882	18.3238	19.5866	20.3728	21.3377	0.142219	-0.867467	1.1519	20.1019	0.28893	-4.79064	0.774829
743	sp|P31930|QCR1_HUMAN Cytochrome b-c1 complex subunit 1, mitochondrial OS=Homo sapiens OX=9606 GN=UQCRC1 PE=1 SV=3	sp|P31930|QCR1_HUMAN	53 kDa	0.999399	8	8	88%	P31930	UQCRC1	Cytochrome b-c1 complex subunit 1, mitochondrial	22.5147	21.981	23.1777	23.155	22.7848	22.9374	23.002	23.1718	22.0125	22.5898	23.1359	23.2767	22.6602	22.3766	22.0063	22.6149	22.247	22.7296	22.212	22.3687	22.5018	22.9942	22.6956	22.9086	23.1464	23.8241	23.4211	23.7002	23.3237	23.1547	23.7532	23.2101	0.300984	-0.498556	1.10052	22.8621	0.77192	-4.7013	0.446777
2793	sp|Q8NDI1|EHBP1_HUMAN EH domain-binding protein 1 OS=Homo sapiens OX=9606 GN=EHBP1 PE=1 SV=3	sp|Q8NDI1|EHBP1_HUMAN	140 kDa	0.994973	2	2	100%	Q8NDI1	EHBP1	EH domain-binding protein 1	13.6483	12.3052	NA	NA	13.1317	12.4218	13.5802	14.3291	NA	12.4824	NA	12.6574	14.4243	12.8575	13.8451	13.2961	14.959	13.1654	10.4605	NA	12.9033	13.6132	13.1547	14.6275	12.2597	12.8471	13.8171	11.1716	9.99128	12.4145	14.9981	NA	-0.922294	-2.70294	0.858354	13.0524	-1.07682	-4.60069	0.293717
1003	sp|Q9NQZ2|SAS10_HUMAN Something about silencing protein 10 OS=Homo sapiens OX=9606 GN=UTP3 PE=1 SV=1	sp|Q9NQZ2|SAS10_HUMAN	55 kDa	0.99968	6	6	100%	Q9NQZ2	UTP3	Something about silencing protein 10	21.7451	21.9505	21.0284	21.2556	20.3886	20.6658	20.5173	20.3726	23.3708	22.2732	21.8599	20.611	23.7431	22.7805	23.1969	22.926	21.4893	20.0092	20.5652	20.4673	19.1363	20.4309	18.0737	19.8717	22.9516	21.073	21.8938	21.3598	20.8967	21.3639	20.7779	20.125	-1.06271	-2.8853	0.759884	21.2241	-1.19615	-4.5614	0.241995
1699	sp|Q8NF37|PCAT1_HUMAN Lysophosphatidylcholine acyltransferase 1 OS=Homo sapiens OX=9606 GN=LPCAT1 PE=1 SV=2	sp|Q8NF37|PCAT1_HUMAN	59 kDa	0.99863	4	4	100%	Q8NF37	LPCAT1	Lysophosphatidylcholine acyltransferase 1	21.5267	21.0638	22.7992	22.5123	22.6896	23.1593	22.7739	23.0183	21.9778	21.5594	22.605	23.4453	21.4493	21.1956	21.4056	21.6594	23.2154	23.2376	23.1917	23.51	22.7257	22.0575	22.3305	22.6205	22.4371	22.8231	22.5539	22.9446	21.8188	21.8298	22.8399	23.409	-0.118279	-1.13335	0.896794	22.4496	-0.239021	-4.79531	0.812884
167	sp|Q03252|LMNB2_HUMAN Lamin-B2 OS=Homo sapiens OX=9606 GN=LMNB2 PE=1 SV=4	sp|Q03252|LMNB2_HUMAN	70 kDa	0.999783	19	19	89%	Q03252	LMNB2	Lamin-B2	24.6804	24.606	24.293	25.4883	24.5853	24.554	24.9664	26.0758	24.5369	24.2747	24.489	25.7251	25.1635	24.5593	24.5229	24.8821	24.9123	24.2868	24.5457	25.2305	24.3093	24.7998	24.3985	25.2111	24.3645	23.6629	23.6715	24.1666	24.6153	24.5559	24.1246	25.1149	-0.41593	-1.07623	0.244369	24.6679	-1.29166	-4.52279	0.207277
157	sp|Q96RQ3|MCCA_HUMAN Methylcrotonoyl-CoA carboxylase subunit alpha, mitochondrial OS=Homo sapiens OX=9606 GN=MCCC1 PE=1 SV=3	sp|Q96RQ3|MCCA_HUMAN	80 kDa	0.999905	19	19	95%	Q96RQ3	MCCC1	Methylcrotonoyl-CoA carboxylase subunit alpha, mitochondrial	25.4182	24.8534	25.9611	26.341	26.0494	26.5627	26.4749	26.5031	25.3206	25.9302	26.767	27.1038	24.6978	25.6313	24.6085	25.5409	26.575	27.0502	26.599	26.8671	26.4544	26.7215	26.5507	26.6917	26.7261	28.0961	27.1721	27.5456	26.6627	26.1659	27.0723	27.0688	0.472466	-0.718877	1.66381	26.3682	0.813573	-4.68996	0.422979
1743	sp|P14735|IDE_HUMAN Insulin-degrading enzyme OS=Homo sapiens OX=9606 GN=IDE PE=1 SV=4	sp|P14735|IDE_HUMAN	118 kDa	0.998011	4	4	100%	P14735	IDE	Insulin-degrading enzyme	17.2897	17.4725	18.516	19.8436	15.8131	15.7623	16.9384	16.894	16.9799	16.9141	20.7097	18.6609	16.2799	15.8851	16.7804	16.0508	16.8546	17.7329	17.2634	17.3178	18.0527	17.0682	17.1154	17.0412	17.0019	17.8209	17.3718	17.3437	20.4483	18.249	17.271	16.9441	0.453588	-1.12677	2.03394	17.4277	0.588802	-4.74439	0.560869
1282	sp|P11802|CDK4_HUMAN Cyclin-dependent kinase 4 OS=Homo sapiens OX=9606 GN=CDK4 PE=1 SV=2	sp|P11802|CDK4_HUMAN	34 kDa	0.99948	5	5	80%	P11802	CDK4	Cyclin-dependent kinase 4	19.7628	20.0091	15.6991	15.6535	20.3578	20.6938	20.0474	20.1313	20.3083	20.3211	14.6157	16.6169	20.671	19.6636	20.1205	16.033	19.0801	17.5877	18.7708	17.9963	17.539	18.5946	18.2358	19.1223	18.567	15.5964	19.6648	19.5364	17.8303	15.6881	18.0338	17.5981	-1.05094	-3.53598	1.4341	18.4421	-0.867576	-4.67447	0.393243
1338	sp|O60765|Z354A_HUMAN Zinc finger protein 354A OS=Homo sapiens OX=9606 GN=ZNF354A PE=1 SV=2	sp|O60765|Z354A_HUMAN	69 kDa	0.999133	5	5	80%	O60765	ZNF354A	Zinc finger protein 354A	18.7278	18.3505	19.0765	18.7082	19.3367	19.6383	20.0287	18.8524	18.2444	18.3991	18.832	23.2081	18.2084	17.3733	16.7969	18.1791	19.3858	19.9288	19.3291	19.3133	19.8793	20.0712	18.724	21.0196	20.4345	19.7797	19.5508	20.9878	20.1737	19.3736	19.4468	20.8612	-0.0835893	-1.78694	1.61976	19.3819	-0.100672	-4.80366	0.920552
1345	sp|Q8NBS9|TXND5_HUMAN Thioredoxin domain-containing protein 5 OS=Homo sapiens OX=9606 GN=TXNDC5 PE=1 SV=2	sp|Q8NBS9|TXND5_HUMAN	48 kDa	0.999105	5	5	100%	Q8NBS9	TXNDC5	Thioredoxin domain-containing protein 5	21.1341	20.488	18.7631	20.5751	20.2329	19.6285	18.764	19.701	20.4826	20.0028	19.7415	19.1834	20.3774	19.938	19.9396	19.7719	20.5214	20.1063	20.0508	20.1521	21.0407	19.8246	20.6571	20.3102	20.1515	19.0721	20.0473	19.722	20.9868	20.9189	20.1448	20.3069	-0.655064	-1.48924	0.179108	20.0855	-1.61027	-4.37753	0.118816
944	sp|Q13185|CBX3_HUMAN Chromobox protein homolog 3 OS=Homo sapiens OX=9606 GN=CBX3 PE=1 SV=4	sp|Q13185|CBX3_HUMAN	21 kDa	0.999864	6	6	100%	Q13185	CBX3	Chromobox protein homolog 3	22.3622	22.5411	21.4905	20.6534	23.5314	23.6798	23.7465	22.7815	22.1029	21.805	20.9345	20.7362	22.1013	21.8117	21.5491	21.1929	22.9188	22.9093	22.5658	22.2259	21.5544	22.3489	21.8429	21.9147	21.4176	22.082	22.0428	21.2624	19.8606	22.8453	22.2827	22.6366	0.133952	-1.09965	1.36755	22.0541	0.222761	-4.79665	0.825392
1288	sp|Q14694|UBP10_HUMAN Ubiquitin carboxyl-terminal hydrolase 10 OS=Homo sapiens OX=9606 GN=USP10 PE=1 SV=2	sp|Q14694|UBP10_HUMAN	87 kDa	0.999453	5	5	100%	Q14694	USP10	Ubiquitin carboxyl-terminal hydrolase 10	19.4799	19.1488	18.699	19.6024	20.6217	20.3035	20.1014	20.7033	19.7135	19.4431	19.6851	20.1931	19.0318	19.4955	19.2791	19.2754	19.8099	19.8824	20.1076	20.6383	20.7092	20.1056	20.6729	20.4868	18.418	18.9714	19.5037	19.9055	18.6298	19.6732	19.7742	19.8619	0.00606658	-0.913681	0.925814	19.7477	0.013526	-4.80544	0.989306
2687	sp|Q92989|CLP1_HUMAN Polyribonucleotide 5'-hydroxyl-kinase Clp1 OS=Homo sapiens OX=9606 GN=CLP1 PE=1 SV=1	sp|Q92989|CLP1_HUMAN	48 kDa	0.997104	2	2	100%	Q92989	CLP1	Polyribonucleotide 5'-hydroxyl-kinase Clp1	17.743	17.7532	17.5004	17.0522	17.0338	18.4195	18.1579	15.6568	17.7564	17.9506	16.3392	17.0199	17.8604	17.7711	18.0086	17.0667	18.5485	17.9902	18.0744	17.0611	17.8279	17.1672	16.8991	16.7364	17.384	16.2569	17.6052	17.414	16.835	17.929	17.4446	17.6594	-0.370251	-1.2812	0.540699	17.4351	-0.833453	-4.68438	0.411809
311	sp|Q9GZR7|DDX24_HUMAN ATP-dependent RNA helicase DDX24 OS=Homo sapiens OX=9606 GN=DDX24 PE=1 SV=1	sp|Q9GZR7|DDX24_HUMAN	96 kDa	0.999698	14	14	100%	Q9GZR7	DDX24	ATP-dependent RNA helicase DDX24	21.8796	22.2039	21.0109	20.5438	20.1538	21.1442	21.1694	20.6215	23.1551	22.1401	21.5442	20.5105	23.6212	22.5446	23.2951	22.6322	20.3953	20.3118	20.6734	20.7274	19.7995	20.1194	20.5958	19.9587	22.3548	21.3075	21.7114	21.1371	21.2846	20.5116	20.6951	20.0591	-0.455338	-1.99383	1.08315	21.2441	-0.607157	-4.74057	0.5488
1848	sp|E9PRG8|CK098_HUMAN Uncharacterized protein C11orf98 OS=Homo sapiens OX=9606 GN=C11orf98 PE=4 SV=2	sp|E9PRG8|CK098_HUMAN	14 kDa	0.999687	3	3	100%	E9PRG8	C11orf98	Uncharacterized protein C11orf98	20.4051	20.7095	18.3959	18.9619	18.5387	18.3808	19.0448	18.913	21.416	20.5116	19.717	19.1851	21.9295	21.1133	21.6489	20.9588	18.5258	18.3801	19.282	18.259	18.3367	18.7624	18.2913	18.3381	21.3284	19.2142	20.1637	19.7323	18.1873	19.1616	18.3912	18.3083	-0.714983	-2.46587	1.0359	19.4529	-0.837724	-4.68315	0.409512
1496	sp|Q92979|NEP1_HUMAN Ribosomal RNA small subunit methyltransferase NEP1 OS=Homo sapiens OX=9606 GN=EMG1 PE=1 SV=4	sp|Q92979|NEP1_HUMAN	27 kDa	0.999747	4	4	100%	Q92979	EMG1	Ribosomal RNA small subunit methyltransferase NEP1	22.2649	22.2031	21.3289	20.9011	20.8474	21.232	20.952	21.1781	23.1879	22.2784	21.7427	20.97	23.0886	22.7101	23.0536	22.7332	20.715	20.8293	21.2862	20.6309	20.1325	20.7162	20.2343	20.8409	22.5414	20.9824	21.4578	21.5628	19.448	19.9583	19.962	20.2861	-0.604018	-2.07342	0.865385	21.3205	-0.84328	-4.68155	0.406452
1184	sp|Q15022|SUZ12_HUMAN Polycomb protein SUZ12 OS=Homo sapiens OX=9606 GN=SUZ12 PE=1 SV=3	sp|Q15022|SUZ12_HUMAN	83 kDa	0.999795	5	5	100%	Q15022	SUZ12	Polycomb protein SUZ12	20.2778	20.7643	22.336	21.9165	22.4554	22.697	23.135	22.7111	20.4167	20.5305	21.49	22.91	19.5193	20.3631	19.8967	20.2628	21.2547	21.7405	21.6762	21.8169	18.8984	20.8567	19.843	20.7631	19.6283	20.917	19.9365	20.2627	21.7806	19.7945	19.2231	21.5174	0.59367	-1.09337	2.28071	20.9872	0.721911	-4.71414	0.476531
2752	sp|O43929|ORC4_HUMAN Origin recognition complex subunit 4 OS=Homo sapiens OX=9606 GN=ORC4 PE=1 SV=2	sp|O43929|ORC4_HUMAN	50 kDa	0.996047	2	2	100%	O43929	ORC4	Origin recognition complex subunit 4	18.3099	18.8039	17.3757	15.5362	17.0411	17.5927	19.5931	17.84	18.9538	14.9615	15.545	18.1761	15.8807	15.6244	18.7653	15.8095	18.5117	16.8868	18.6748	18.521	18.0112	17.293	16.8801	18.4963	17.8705	17.5416	16.3662	15.6428	19.4066	18.5553	19.1135	16.3554	-1.36299	-3.18973	0.463758	17.498	-1.53065	-4.41618	0.137444
2335.1	sp|P42677|RS27_HUMAN 40S ribosomal protein S27 OS=Homo sapiens OX=9606 GN=RPS27 PE=1 SV=3	sp|P42677|RS27_HUMAN	9 kDa	0.999603	2	2	100%	P42677	RPS27	40S ribosomal protein S27	21.3064	21.0211	21.9887	22.0529	22.1085	21.8153	22.3784	22.2127	21.7121	21.7674	22.1286	22.7275	21.4785	21.7303	22.099	22.2194	22.0574	21.9731	22.2707	22.2383	22.1451	22.1517	22.0682	22.0294	21.717	21.6904	21.8668	21.8878	23.7052	22.1231	22.503	22.3345	-0.0852401	-0.754501	0.584021	22.0471	-0.261167	-4.79335	0.795919
2335.2	sp|Q71UM5|RS27L_HUMAN 40S ribosomal protein S27-like OS=Homo sapiens OX=9606 GN=RPS27L PE=1 SV=3	sp|Q71UM5|RS27L_HUMAN	9 kDa	0.999603	2	2	100%	Q71UM5	RPS27L	40S ribosomal protein S27-like	21.3064	21.0211	21.9887	22.0529	22.1085	21.8153	22.3784	22.2127	21.7121	21.7674	22.1286	22.7275	21.4785	21.7303	22.099	22.2194	22.0574	21.9731	22.2707	22.2383	22.1451	22.1517	22.0682	22.0294	21.717	21.6904	21.8668	21.8878	23.7052	22.1231	22.503	22.3345	-0.0852401	-0.754501	0.584021	22.0471	-0.261167	-4.79335	0.795919
1978	sp|Q9H0W8|SMG9_HUMAN Protein SMG9 OS=Homo sapiens OX=9606 GN=SMG9 PE=1 SV=1	sp|Q9H0W8|SMG9_HUMAN	58 kDa	0.999205	3	3	100%	Q9H0W8	SMG9	Protein SMG9	19.5077	18.496	20.2176	18.9848	19.3269	20.1446	18.6285	19.1063	16.2862	18.9067	18.8619	22.2657	18.8001	18.8872	16.0233	18.5925	18.8077	18.566	18.9821	18.8557	18.7922	17.9848	18.7243	18.7073	19.2874	18.4248	18.7907	18.827	19.3016	21.0586	19.6852	20.1922	0.126092	-1.4714	1.72358	19.0007	0.161925	-4.8008	0.872566
1880	sp|P69905|HBA_HUMAN Hemoglobin subunit alpha OS=Homo sapiens OX=9606 GN=HBA1 PE=1 SV=2	sp|P69905|HBA_HUMAN	15 kDa	0.999605	3	3	100%	P69905	HBA1	Hemoglobin subunit alpha	20.6202	22.5021	22.1903	18.8707	19.9043	22.2601	21.732	18.6173	20.6937	22.4612	21.1536	19.2633	20.3619	24.0323	23.802	21.1117	20.4386	21.1835	21.2104	19.9515	20.3061	21.4397	21.1225	19.2086	20.374	23.131	22.9625	20.0264	21.4017	22.1787	21.6084	21.1578	1.7878	0.515505	3.0601	21.1649	2.88266	-3.62492	0.00762856
1286	sp|Q15003|CND2_HUMAN Condensin complex subunit 2 OS=Homo sapiens OX=9606 GN=NCAPH PE=1 SV=3	sp|Q15003|CND2_HUMAN	83 kDa	0.999473	5	5	100%	Q15003	NCAPH	Condensin complex subunit 2	19.0065	18.2523	18.4298	18.0877	18.7799	18.9619	18.8287	19.2373	18.2766	18.3922	18.7481	18.432	18.5389	18.2249	18.4509	17.9306	18.9579	18.6306	18.8919	16.8285	18.8601	18.9591	18.1461	18.7693	18.5537	19.048	18.7276	18.5835	18.2362	18.4038	16.2265	17.5568	-0.117902	-1.02622	0.790417	18.4362	-0.26617	-4.79289	0.792104
1883	sp|Q9UJA5|TRM6_HUMAN tRNA (adenine(58)-N(1))-methyltransferase non-catalytic subunit TRM6 OS=Homo sapiens OX=9606 GN=TRMT6 PE=1 SV=1	sp|Q9UJA5|TRM6_HUMAN	56 kDa	0.999596	3	3	100%	Q9UJA5	TRMT6	tRNA (adenine(58)-N(1))-methyltransferase non-catalytic subunit TRM6	18.3272	18.7381	17.9406	18.0353	18.4374	19.0158	19.0873	18.535	19.2395	18.2077	18.5303	16.6815	18.5659	18.8188	18.9794	19.0656	18.4047	18.125	16.6894	16.8963	16.5271	16.851	16.2992	17.6442	18.3354	18.4889	18.0304	17.0747	17.2478	15.235	13.3522	17.6246	-0.186761	-1.97437	1.60085	17.7822	-0.214326	-4.7973	0.831897
636	sp|P51398|RT29_HUMAN 28S ribosomal protein S29, mitochondrial OS=Homo sapiens OX=9606 GN=DAP3 PE=1 SV=1	sp|P51398|RT29_HUMAN	46 kDa	0.999473	9	9	100%	P51398	DAP3	28S ribosomal protein S29, mitochondrial	21.4057	20.8726	21.6675	22.1118	21.1367	21.4605	22.0859	21.8816	20.9713	21.4071	21.8413	22.368	20.974	21.2439	21.0168	21.4515	20.9971	21.8305	21.19	21.6319	21.905	21.9922	21.6611	21.8586	22.558	23.1824	22.8109	23.2133	23.1113	22.7737	22.9265	21.9325	0.340132	-0.739636	1.4199	21.8585	0.646219	-4.73206	0.523572
1963	sp|Q9BRT9|SLD5_HUMAN DNA replication complex GINS protein SLD5 OS=Homo sapiens OX=9606 GN=GINS4 PE=1 SV=1	sp|Q9BRT9|SLD5_HUMAN	26 kDa	0.99928	3	3	100%	Q9BRT9	GINS4	DNA replication complex GINS protein SLD5	19.6567	19.7916	21.2205	18.8688	20.6724	20.3436	20.4067	18.9202	19.088	19.7388	20.0712	19.1227	18.9272	19.7795	19.7317	19.3703	19.6177	20.1696	19.6904	18.6866	19.4445	19.5961	19.5581	18.992	18.9287	19.9095	18.6281	17.8193	NA	19.2693	19.9787	20.0607	0.57959	-0.309862	1.46904	19.5503	1.33853	-4.50316	0.192152
1920	sp|P35914|HMGCL_HUMAN Hydroxymethylglutaryl-CoA lyase, mitochondrial OS=Homo sapiens OX=9606 GN=HMGCL PE=1 SV=2	sp|P35914|HMGCL_HUMAN	34 kDa	0.999477	3	3	100%	P35914	HMGCL	Hydroxymethylglutaryl-CoA lyase, mitochondrial	18.5558	18.8825	18.1326	19.2368	18.1387	18.2418	18.4127	18.0154	17.7526	17.8392	19.1928	18.7389	18.3028	18.6603	18.203	19.298	17.7832	18.9061	18.1921	19.3797	19.3494	18.4385	19.6071	18.3784	19.7257	19.0842	19.3395	19.3276	19.4745	19.2064	18.1972	18.8796	0.223664	-0.688651	1.13598	18.7148	0.502726	-4.76083	0.619181
2034	sp|Q99547|MPH6_HUMAN M-phase phosphoprotein 6 OS=Homo sapiens OX=9606 GN=MPHOSPH6 PE=1 SV=2	sp|Q99547|MPH6_HUMAN	19 kDa	0.998942	3	3	100%	Q99547	MPHOSPH6	M-phase phosphoprotein 6	21.188	21.2654	18.6492	20.3666	20.4625	20.8658	20.6126	20.2226	21.7112	20.8749	19.9684	20.6085	21.9712	21.53	22.0075	21.2542	20.4967	19.5962	20.0263	19.7231	20.781	20.466	20.3391	20.0443	20.8992	20.4574	20.7059	20.599	21.1703	20.2517	20.3754	19.8015	-0.525287	-1.48227	0.431693	20.6029	-1.12579	-4.58823	0.270077
2350	sp|P21359|NF1_HUMAN Neurofibromin OS=Homo sapiens OX=9606 GN=NF1 PE=1 SV=2	sp|P21359|NF1_HUMAN	319 kDa	0.999537	2	2	100%	P21359	NF1	Neurofibromin	16.0535	15.5531	NA	17.0294	16.5336	17.3181	16.2764	18.2234	15.8353	17.3395	17.3153	16.7004	15.3538	17.0832	17.6123	17.3163	17.3295	16.6767	17.6823	17.6316	15.9205	16.0203	16.3791	17.7245	16.1658	17.0969	17.0921	16.9175	NA	NA	15.9999	16.7066	0.320508	-0.60596	1.24698	16.7892	0.713482	-4.71602	0.482335
2203	sp|O75155|CAND2_HUMAN Cullin-associated NEDD8-dissociated protein 2 OS=Homo sapiens OX=9606 GN=CAND2 PE=1 SV=3	sp|O75155|CAND2_HUMAN	135 kDa	0.996024	3	3	67%	O75155	CAND2	Cullin-associated NEDD8-dissociated protein 2	15.5659	17.0145	14.8154	13.4794	17.8856	17.247	16.6748	14.9176	17.2124	16.2904	NA	NA	15.8336	16.1566	16.7542	17.0938	16.4901	16.7121	14.4085	15.5896	NA	15.1601	NA	14.757	16.0696	15.5879	15.1597	16.2386	17.7954	17.9416	NA	13.605	0.0667365	-1.39586	1.52933	16.0169	0.0946022	-4.80386	0.925483
199	sp|Q9BQ39|DDX50_HUMAN ATP-dependent RNA helicase DDX50 OS=Homo sapiens OX=9606 GN=DDX50 PE=1 SV=1	sp|Q9BQ39|DDX50_HUMAN	83 kDa	0.999857	17	17	71%	Q9BQ39	DDX50	ATP-dependent RNA helicase DDX50	24.1173	24.2339	22.5758	22.1022	21.9249	22.438	22.7071	22.518	25.2404	24.1005	22.9319	22.1949	25.6437	24.6874	25.5904	25.0922	22.2053	22.0156	22.4233	22.6396	21.7388	22.298	21.895	22.3759	24.5671	22.8587	23.4996	23.5767	24.4453	22.8213	22.2107	21.8424	-0.730347	-2.52685	1.06615	23.1722	-0.833997	-4.68421	0.411573
634	sp|Q9BZJ0|CRNL1_HUMAN Crooked neck-like protein 1 OS=Homo sapiens OX=9606 GN=CRNKL1 PE=1 SV=4	sp|Q9BZJ0|CRNL1_HUMAN	100 kDa	0.999483	9	9	100%	Q9BZJ0	CRNKL1	Crooked neck-like protein 1	20.8647	20.7841	20.6528	20.3259	21.0199	20.5246	20.3571	20.5647	20.6953	21.1791	20.6463	19.8268	20.4875	20.9054	20.5633	20.2466	20.5692	20.4316	20.3177	19.9812	19.8766	20.0634	20.1551	20.6024	19.7513	19.8973	19.6513	19.2837	20.9998	20.5732	19.1477	19.2052	0.102887	-0.684846	0.890621	20.3172	0.267826	-4.79273	0.790842
2243	sp|Q9UJY4|GGA2_HUMAN ADP-ribosylation factor-binding protein GGA2 OS=Homo sapiens OX=9606 GN=GGA2 PE=1 SV=3	sp|Q9UJY4|GGA2_HUMAN	67 kDa	0.993899	3	3	100%	Q9UJY4	GGA2	ADP-ribosylation factor-binding protein GGA2	18.2259	17.4629	17.804	18.1911	18.574	17.5884	17.3286	18.3021	18.3124	18.4065	18.4875	13.6923	17.8014	18.1209	17.1079	17.9219	18.2441	18.3303	17.5527	18.2418	18.1781	17.6651	17.6196	18.2362	17.0545	18.4463	17.6872	17.8271	NA	17.2822	16.9251	18.1986	0.202294	-1.04668	1.45126	17.7683	0.332866	-4.78578	0.741894
739	sp|Q15059|BRD3_HUMAN Bromodomain-containing protein 3 OS=Homo sapiens OX=9606 GN=BRD3 PE=1 SV=1	sp|Q15059|BRD3_HUMAN	80 kDa	0.999464	8	8	88%	Q15059	BRD3	Bromodomain-containing protein 3	22.1404	21.892	22.5361	21.5535	23.4338	23.5154	23.2784	22.3488	22.1158	22.0271	21.9493	21.5414	21.6151	21.8969	22.0541	20.9166	22.8158	22.6849	22.9256	21.6466	21.4854	22.147	21.9914	21.3816	20.9917	21.7868	21.7103	20.2414	23.1022	22.2601	22.3204	21.7575	0.0817705	-0.908398	1.07194	22.0645	0.169395	-4.80036	0.866741
497	sp|Q9UDY2|ZO2_HUMAN Tight junction protein ZO-2 OS=Homo sapiens OX=9606 GN=TJP2 PE=1 SV=2	sp|Q9UDY2|ZO2_HUMAN	134 kDa	0.999353	11	11	100%	Q9UDY2	TJP2	Tight junction protein ZO-2	22.7951	22.7524	23.7184	21.9892	23.5522	23.7699	24.1039	22.3298	22.9689	23.0753	23.1634	22.6376	23.682	23.6041	23.7994	23.1485	22.7805	23.0567	22.5823	21.4387	21.7256	22.4811	21.9185	21.8275	22.536	22.4394	22.2577	21.9144	21.9532	22.868	22.3776	21.6685	0.0607926	-0.935925	1.05751	22.7161	0.12511	-4.80268	0.901357
1409	sp|P85037|FOXK1_HUMAN Forkhead box protein K1 OS=Homo sapiens OX=9606 GN=FOXK1 PE=1 SV=1	sp|P85037|FOXK1_HUMAN	75 kDa	0.997159	5	5	80%	P85037	FOXK1	Forkhead box protein K1	15.9415	16.8442	18.8491	16.1866	18.8307	17.1644	19.2129	16.5322	16.1387	18.405	18.2815	18.8571	17.6302	16.9075	16.9026	17.3546	16.3631	16.4822	16.7134	17.8805	17.1479	18.0811	15.3489	16.1584	17.3116	18.0075	15.5	17.6928	17.5588	18.1632	17.9938	19.144	0.996029	-0.575569	2.56763	17.3621	1.30015	-4.51928	0.204497
1304	sp|O95486|SC24A_HUMAN Protein transport protein Sec24A OS=Homo sapiens OX=9606 GN=SEC24A PE=1 SV=2	sp|O95486|SC24A_HUMAN	120 kDa	0.999331	5	5	100%	O95486	SEC24A	Protein transport protein Sec24A	20.2542	20.9118	19.4746	19.4612	19.1854	19.3138	18.7332	19.4524	21.2389	20.7904	19.695	19.4928	21.3242	20.9632	20.9557	20.7763	19.5711	19.3588	19.2226	19.1474	19.7008	19.0837	19.2201	19.5513	19.8658	18.8453	19.4586	19.4019	21.0941	20.2567	19.9102	19.8889	-0.255948	-1.36363	0.851733	19.8625	-0.474023	-4.76574	0.63928
2738	sp|Q9UBW8|CSN7A_HUMAN COP9 signalosome complex subunit 7a OS=Homo sapiens OX=9606 GN=COPS7A PE=1 SV=1	sp|Q9UBW8|CSN7A_HUMAN	30 kDa	0.996269	2	2	100%	Q9UBW8	COPS7A	COP9 signalosome complex subunit 7a	17.2454	17.4812	18.0517	17.8735	18.9594	18.8213	17.9789	18.4168	17.1226	15.5264	17.595	17.6128	17.7166	16.8219	16.1122	15.7923	17.6602	18.1218	16.5353	18.4934	18.7342	18.5207	18.1246	18.0411	16.4981	17.2007	17.2988	18.2517	19.1818	18.1192	17.8883	18.3974	-0.0490452	-1.24706	1.14897	17.6936	-0.0839841	-4.80421	0.933686
2031	sp|P20338|RAB4A_HUMAN Ras-related protein Rab-4A OS=Homo sapiens OX=9606 GN=RAB4A PE=1 SV=3	sp|P20338|RAB4A_HUMAN	24 kDa	0.998961	3	3	67%	P20338	RAB4A	Ras-related protein Rab-4A	17.3944	17.8679	18.5248	15.7659	16.2846	16.7938	15.9424	16.1754	17.8501	16.7697	16.9055	17.5293	16.7913	17.9721	17.6565	17.7472	17.1166	16.8448	16.6157	16.0081	17.5943	17.45	17.5336	17.171	17.6707	17.6186	16.6765	17.1002	14.5358	18.8904	16.9593	16.982	-0.232699	-1.40594	0.940543	17.0856	-0.406884	-4.77614	0.687289
2323.1	sp|P07477|TRY1_HUMAN Trypsin-1 OS=Homo sapiens OX=9606 GN=PRSS1 PE=1 SV=1	sp|P07477|TRY1_HUMAN	27 kDa	0.999635	2	2	50%	P07477	PRSS1	Trypsin-1	23.9008	24.7393	25.7711	26.0784	26.2579	23.4055	24.3938	25.0017	23.2573	25.467	25.5182	25.4431	23.6666	24.8117	23.1489	23.5344	24.7344	26.1853	23.8104	26.4662	23.7091	25.2913	23.9115	23.6258	24.8804	27.0318	26.3595	25.7312	18.235	20.7875	25.3613	26.4589	1.66257	-0.583951	3.9091	24.593	1.51821	-4.42207	0.14054
2323.2	sp|P07478|TRY2_HUMAN Trypsin-2 OS=Homo sapiens OX=9606 GN=PRSS2 PE=1 SV=1	sp|P07478|TRY2_HUMAN	26 kDa	0.999635	2	2	50%	P07478	PRSS2	Trypsin-2	23.9008	24.7393	25.7711	26.0784	26.2579	23.4055	24.3938	25.0017	23.2573	25.467	25.5182	25.4431	23.6666	24.8117	23.1489	23.5344	24.7344	26.1853	23.8104	26.4662	23.7091	25.2913	23.9115	23.6258	24.8804	27.0318	26.3595	25.7312	18.235	20.7875	25.3613	26.4589	1.66257	-0.583951	3.9091	24.593	1.51821	-4.42207	0.14054
2323.3	sp|Q8NHM4|TRY6_HUMAN Putative trypsin-6 OS=Homo sapiens OX=9606 GN=PRSS3P2 PE=5 SV=2	sp|Q8NHM4|TRY6_HUMAN	27 kDa	0.999635	2	2	50%	Q8NHM4	PRSS3P2	Putative trypsin-6	23.9008	24.7393	25.7711	26.0784	26.2579	23.4055	24.3938	25.0017	23.2573	25.467	25.5182	25.4431	23.6666	24.8117	23.1489	23.5344	24.7344	26.1853	23.8104	26.4662	23.7091	25.2913	23.9115	23.6258	24.8804	27.0318	26.3595	25.7312	18.235	20.7875	25.3613	26.4589	1.66257	-0.583951	3.9091	24.593	1.51821	-4.42207	0.14054
46	sp|P07814|SYEP_HUMAN Bifunctional glutamate/proline--tRNA ligase OS=Homo sapiens OX=9606 GN=EPRS PE=1 SV=5	sp|P07814|SYEP_HUMAN	171 kDa	0.999886	30	30	100%	P07814	EPRS	Bifunctional glutamate/proline--tRNA ligase	24.0219	23.8414	24.4125	24.4426	24.3992	24.3022	24.4364	24.6381	23.9865	24.0281	24.3931	24.9697	24.6904	24.2678	24.2299	24.43	24.6678	24.64	24.7984	24.9153	25.2281	25.3125	25.0932	25.0519	24.5488	24.8668	24.7405	25.0255	25.7906	25.4329	25.1569	24.5278	0.0378089	-0.650536	0.726154	24.6652	0.112631	-4.80321	0.911145
2412	sp|Q9NUW8|TYDP1_HUMAN Tyrosyl-DNA phosphodiesterase 1 OS=Homo sapiens OX=9606 GN=TDP1 PE=1 SV=2	sp|Q9NUW8|TYDP1_HUMAN	68 kDa	0.999224	2	2	100%	Q9NUW8	TDP1	Tyrosyl-DNA phosphodiesterase 1	18.8926	19.4855	17.7049	16.9655	19.6839	20.2822	19.9712	18.3166	19.7807	18.7548	17.9666	18.4971	18.4092	18.9957	19.5073	17.9365	18.6881	20.179	19.3693	16.9294	18.29	18.7748	18.5582	16.904	17.398	18.1834	19.1928	17.5059	NA	17.1919	15.3374	17.2442	0.460843	-1.11398	2.03567	18.416	0.601394	-4.74172	0.552765
1374	sp|Q9Y399|RT02_HUMAN 28S ribosomal protein S2, mitochondrial OS=Homo sapiens OX=9606 GN=MRPS2 PE=1 SV=1	sp|Q9Y399|RT02_HUMAN	33 kDa	0.99879	5	5	100%	Q9Y399	MRPS2	28S ribosomal protein S2, mitochondrial	21.8294	21.8069	22.4018	22.4987	22.4467	22.5997	22.6516	22.8693	22.0654	22.0061	22.5756	22.7088	21.1672	21.9509	21.8381	22.188	22.0064	22.8159	22.3118	22.7132	22.7232	22.5829	22.5155	22.682	23.0238	23.6269	23.4516	23.766	21.8686	22.6178	23.5958	23.4501	0.332693	-0.561405	1.22679	22.5424	0.763006	-4.70365	0.451987
487	sp|P46821|MAP1B_HUMAN Microtubule-associated protein 1B OS=Homo sapiens OX=9606 GN=MAP1B PE=1 SV=2	sp|P46821|MAP1B_HUMAN	271 kDa	0.999597	11	11	100%	P46821	MAP1B	Microtubule-associated protein 1B	19.548	19.3766	21.7898	20.4652	19.9571	21.1031	19.959	19.5749	19.6734	19.5735	19.9282	21.6231	19.8304	19.8735	19.7486	19.5267	20.4143	20.1012	19.8556	19.9487	20.9127	20.5952	20.8389	20.5644	20.1474	20.3387	20.2813	20.6267	20.4173	21.1069	21.6758	19.8019	-0.0982565	-1.0311	0.834589	20.2868	-0.216005	-4.79717	0.830589
2128	sp|Q9UFW8|CGBP1_HUMAN CGG triplet repeat-binding protein 1 OS=Homo sapiens OX=9606 GN=CGGBP1 PE=1 SV=2	sp|Q9UFW8|CGBP1_HUMAN	19 kDa	0.997862	3	3	100%	Q9UFW8	CGGBP1	CGG triplet repeat-binding protein 1	20.1164	20.4258	21.0268	19.3915	20.8394	20.837	20.7822	19.7973	20.7432	20.0235	19.8482	20.1716	20.9811	20.6575	20.9649	20.5919	20.1116	20.232	20.4226	19.6803	19.2934	20.0915	19.5845	19.0924	20.1115	19.5408	19.9236	19.2588	19.5505	20.2357	20.2327	18.9563	-0.215177	-1.05234	0.621984	20.1099	-0.527057	-4.75644	0.602401
94	sp|P41252|SYIC_HUMAN Isoleucine--tRNA ligase, cytoplasmic OS=Homo sapiens OX=9606 GN=IARS PE=1 SV=2	sp|P41252|SYIC_HUMAN	145 kDa	0.999922	23	23	100%	P41252	IARS	Isoleucine--tRNA ligase, cytoplasmic	24.8082	24.7588	25.0638	25.6114	25.3822	25.1516	25.1174	25.5576	24.7833	24.998	25.2066	25.4158	24.7491	25.1511	25.25	25.4842	25.5023	25.3814	25.5841	25.7294	25.7277	25.6273	25.5982	26.0138	25.5924	26.0484	25.6729	26.0342	24.916	23.9672	24.827	25.6377	0.125138	-0.558557	0.808834	25.3234	0.375315	-4.7805	0.710319
1531	sp|O95299|NDUAA_HUMAN NADH dehydrogenase [ubiquinone] 1 alpha subcomplex subunit 10, mitochondrial OS=Homo sapiens OX=9606 GN=NDUFA10 PE=1 SV=1	sp|O95299|NDUAA_HUMAN	41 kDa	0.999644	4	4	100%	O95299	NDUFA10	NADH dehydrogenase [ubiquinone] 1 alpha subcomplex subunit 10, mitochondrial	21.2663	20.6321	20.9156	21.2578	21.2596	21.1643	21.4413	21.2521	20.6562	20.8227	21.0481	21.7153	20.5461	20.9798	21.0988	20.9873	20.68	21.4835	20.7905	21.3699	21.2543	21.0397	21.395	21.6726	21.71	22.4298	22.1642	22.5071	20.7796	21.9028	22.4473	21.9076	0.263888	-0.563578	1.09135	21.3305	0.653943	-4.73033	0.518607
963	sp|P61221|ABCE1_HUMAN ATP-binding cassette sub-family E member 1 OS=Homo sapiens OX=9606 GN=ABCE1 PE=1 SV=1	sp|P61221|ABCE1_HUMAN	67 kDa	0.999798	6	6	100%	P61221	ABCE1	ATP-binding cassette sub-family E member 1	20.8962	20.6737	20.8798	20.7573	21.0224	20.899	20.9228	21.7067	20.7824	20.5465	20.7959	21.4293	20.7364	20.2266	20.7313	20.5932	20.3297	20.4573	20.6957	21.3334	20.8773	20.4474	20.4816	20.4384	20.6039	20.9685	20.8092	20.947	21.4346	21.1672	21.6259	20.5842	0.00847618	-0.596629	0.613582	20.8375	0.0287236	-4.80532	0.977293
1907	sp|O00566|MPP10_HUMAN U3 small nucleolar ribonucleoprotein protein MPP10 OS=Homo sapiens OX=9606 GN=MPHOSPH10 PE=1 SV=2	sp|O00566|MPP10_HUMAN	79 kDa	0.999513	3	3	100%	O00566	MPHOSPH10	U3 small nucleolar ribonucleoprotein protein MPP10	20.4676	20.6981	19.1734	18.7887	17.3174	18.5586	19.2041	17.5922	21.6618	20.7592	19.8524	18.3961	21.8131	20.8152	21.6853	21.5255	18.1785	18.4245	17.1061	17.6364	17.5467	17.6783	18.4326	17.6809	21.0982	19.5307	19.8637	20.1211	19.6688	20.0242	18.8013	17.7616	-0.498421	-2.60777	1.61092	19.3082	-0.484743	-4.76393	0.631753
2708	sp|Q9H1I8|ASCC2_HUMAN Activating signal cointegrator 1 complex subunit 2 OS=Homo sapiens OX=9606 GN=ASCC2 PE=1 SV=3	sp|Q9H1I8|ASCC2_HUMAN	86 kDa	0.996814	2	2	100%	Q9H1I8	ASCC2	Activating signal cointegrator 1 complex subunit 2	17.9022	17.7996	18.81	19.0078	17.9273	18.0708	18.3328	17.9848	16.6327	18.5197	18.3425	18.5411	17.3606	17.7449	18.2579	18.2677	17.3555	18.0874	17.6151	17.66	16.2715	18.0377	16.6656	17.7464	18.1843	19.196	18.2395	18.6737	20.6172	19.0527	18.4932	17.0261	0.881997	-0.360633	2.12463	18.0758	1.45609	-4.45094	0.156855
1593	sp|Q9Y3D9|RT23_HUMAN 28S ribosomal protein S23, mitochondrial OS=Homo sapiens OX=9606 GN=MRPS23 PE=1 SV=2	sp|Q9Y3D9|RT23_HUMAN	22 kDa	0.999432	4	4	100%	Q9Y3D9	MRPS23	28S ribosomal protein S23, mitochondrial	22.8417	22.5382	22.4104	23.194	23.0844	23.5866	23.1656	23.4092	22.6448	22.8035	23.009	23.6456	22.3143	22.4779	22.5525	22.4935	22.7007	23.706	23.156	23.3609	23.4697	23.1056	23.2854	23.4862	23.5162	24.0811	23.9394	24.1275	21.6442	22.7272	23.5441	23.8754	0.356349	-0.500142	1.21284	23.1218	0.853143	-4.67872	0.400986
934	sp|Q9Y5X1|SNX9_HUMAN Sorting nexin-9 OS=Homo sapiens OX=9606 GN=SNX9 PE=1 SV=1	sp|Q9Y5X1|SNX9_HUMAN	67 kDa	0.999892	6	6	100%	Q9Y5X1	SNX9	Sorting nexin-9	19.4824	19.8455	18.3077	19.0171	18.5174	18.69	18.3042	19.0368	19.6156	19.8579	19.4329	16.5906	19.4978	20.2429	20.343	19.9397	18.7189	18.807	18.8112	19.0713	18.9615	18.9076	19.2244	19.6655	19.254	19.2529	19.4383	19.0935	17.3263	19.4312	18.886	19.0755	0.173097	-0.903462	1.24966	19.0827	0.329849	-4.78616	0.74405
70	sp|P19338|NUCL_HUMAN Nucleolin OS=Homo sapiens OX=9606 GN=NCL PE=1 SV=3	sp|P19338|NUCL_HUMAN	77 kDa	0.999909	26	26	100%	P19338	NCL	Nucleolin	29.0583	29.5288	27.7388	27.217	26.915	26.7831	27.1013	27.1779	29.8813	28.9787	27.6234	27.1379	30.5776	29.4833	30.6826	30.2469	26.929	26.7024	26.712	27.0693	26.4497	27.4126	26.5538	27.0218	29.749	28.2224	28.5676	28.2928	27.4409	28.1097	27.0517	26.6892	-0.546339	-2.47356	1.38088	27.9721	-0.58156	-4.74587	0.565669
2543	sp|Q6P3X3|TTC27_HUMAN Tetratricopeptide repeat protein 27 OS=Homo sapiens OX=9606 GN=TTC27 PE=1 SV=1	sp|Q6P3X3|TTC27_HUMAN	97 kDa	0.998498	2	2	100%	Q6P3X3	TTC27	Tetratricopeptide repeat protein 27	13.3019	15.6549	NA	17.4473	15.3937	13.7844	14.6789	13.6831	15.1453	16.1201	14.9148	15.285	15.6807	15.0857	15.431	15.3361	14.1652	16.1573	16.4662	15.2645	15.4176	15.4458	15.1563	16.0361	14.6568	13.445	14.3422	13.9286	14.9745	16.9446	NA	13.3866	1.02698	-0.498096	2.55206	15.091	1.38659	-4.48265	0.177758
2440	sp|O75348|VATG1_HUMAN V-type proton ATPase subunit G 1 OS=Homo sapiens OX=9606 GN=ATP6V1G1 PE=1 SV=3	sp|O75348|VATG1_HUMAN	14 kDa	0.999066	2	2	100%	O75348	ATP6V1G1	V-type proton ATPase subunit G 1	19.3123	19.7101	18.4611	20.149	19.5008	19.6445	19.1907	19.775	19.8307	19.526	20.4802	20.1739	19.5306	19.9095	19.8796	20.1992	19.6047	19.8115	19.8444	20.1151	19.5486	19.059	20.3174	19.9069	19.978	20.443	20.2312	20.6033	18.9391	19.5001	18.7674	20.7296	0.191241	-0.566395	0.948877	19.771	0.517595	-4.75817	0.6089
2207	sp|Q9H853|TBA4B_HUMAN Putative tubulin-like protein alpha-4B OS=Homo sapiens OX=9606 GN=TUBA4B PE=5 SV=2	sp|Q9H853|TBA4B_HUMAN	28 kDa	0.995928	3	3	33%	Q9H853	TUBA4B	Putative tubulin-like protein alpha-4B	18.4506	20.6707	20.8446	21.1065	18.8802	18.7315	18.3403	15.7473	20.5283	18.135	20.8179	20.6266	19.871	19.9366	20.6021	20.2635	18.6486	18.2807	18.1413	19.118	19.3621	20.1081	19.9266	19.1775	18.0497	18.2776	18.0081	20.0651	19.8705	19.2026	17.7743	17.6729	-0.0782721	-1.79608	1.63953	19.2261	-0.0934751	-4.80391	0.926214
1010	sp|Q96HA7|TONSL_HUMAN Tonsoku-like protein OS=Homo sapiens OX=9606 GN=TONSL PE=1 SV=2	sp|Q96HA7|TONSL_HUMAN	151 kDa	0.999652	6	6	100%	Q96HA7	TONSL	Tonsoku-like protein	21.8471	22.0757	22.6539	21.3339	23.4857	23.6587	23.9746	21.5208	21.8389	22.2523	22.7418	20.9109	20.7888	21.464	21.1738	20.0887	22.8192	22.9287	22.8263	20.8197	21.6988	21.7678	22.0078	20.5816	20.9225	22.1796	22.2454	20.4053	24.6686	22.4729	22.232	21.26	0.502125	-0.796181	1.80043	21.9889	0.79341	-4.69551	0.43443
1872	sp|Q9UBX3|DIC_HUMAN Mitochondrial dicarboxylate carrier OS=Homo sapiens OX=9606 GN=SLC25A10 PE=1 SV=2	sp|Q9UBX3|DIC_HUMAN	31 kDa	0.999628	3	3	100%	Q9UBX3	SLC25A10	Mitochondrial dicarboxylate carrier	20.2881	20.1891	19.9612	20.7949	20.0622	19.674	20.1777	20.7738	20.2834	20.1429	20.4578	21.3843	19.7611	20.5438	20.5025	21.0122	19.1783	19.9744	19.2355	19.965	20.3029	20.3805	20.4907	20.7231	21.0737	21.2925	20.95	21.205	19.0728	19.5997	20.5574	20.8541	0.193837	-0.634581	1.02226	20.3395	0.479797	-4.76478	0.635184
36	sp|P08670|VIME_HUMAN Vimentin OS=Homo sapiens OX=9606 GN=VIM PE=1 SV=4	sp|P08670|VIME_HUMAN	54 kDa	0.999845	32	32	91%	P08670	VIM	Vimentin	29.4593	30.8423	27.6838	27.6296	27.9279	26.9267	27.0033	27.5809	30.2611	29.9545	28.8172	27.4157	32.3332	30.2686	32.4572	30.9568	28.5205	27.878	28.1821	27.9462	28.0455	28.6281	28.1152	28.8328	30.8479	28.6046	29.6304	29.2103	27.7289	28.6216	26.7733	26.6171	-0.452297	-2.71157	1.80698	28.8031	-0.410693	-4.77559	0.684526
1181	sp|Q5SY16|NOL9_HUMAN Polynucleotide 5'-hydroxyl-kinase NOL9 OS=Homo sapiens OX=9606 GN=NOL9 PE=1 SV=1	sp|Q5SY16|NOL9_HUMAN	79 kDa	0.999802	5	5	100%	Q5SY16	NOL9	Polynucleotide 5'-hydroxyl-kinase NOL9	21.2992	21.6737	20.7505	20.6095	20.498	20.755	21.0283	21.3551	22.8479	21.7071	21.6416	20.5905	22.6985	22.1875	22.8412	22.6012	21.1247	20.8469	21.0365	21.3641	20.546	20.729	20.6508	21.094	22.1734	21.3472	21.6607	21.569	20.974	21.1335	20.3959	20.8981	-0.467568	-1.55571	0.620573	21.3321	-0.8815	-4.67033	0.385798
1801	sp|Q6PK04|CC137_HUMAN Coiled-coil domain-containing protein 137 OS=Homo sapiens OX=9606 GN=CCDC137 PE=1 SV=1	sp|Q6PK04|CC137_HUMAN	33 kDa	0.999847	3	3	100%	Q6PK04	CCDC137	Coiled-coil domain-containing protein 137	21.5236	21.2969	19.9245	19.1579	18.7956	18.167	18.7576	19.0766	22.3202	21.1943	20.5885	19.6718	22.5122	21.7798	22.4001	22.1777	19.413	18.4778	18.6719	18.6028	18.1715	18.9879	18.1487	18.8554	21.4923	19.9451	20.7477	20.677	17.2523	18.6834	18.4226	18.2436	-0.958742	-3.14153	1.22405	19.8168	-0.901057	-4.66441	0.375495
915	sp|O95696|BRD1_HUMAN Bromodomain-containing protein 1 OS=Homo sapiens OX=9606 GN=BRD1 PE=1 SV=1	sp|O95696|BRD1_HUMAN	120 kDa	0.998239	7	7	100%	O95696	BRD1	Bromodomain-containing protein 1	17.8998	18.7386	18.091	18.4037	19.6143	20.2656	21.4108	21.0407	18.4059	17.6945	18.0507	19.6539	18.1835	18.0111	17.7966	18.7393	18.8837	19.2828	19.6523	20.4092	18.2021	19.5055	18.9385	19.0459	17.5471	17.2264	18.4183	18.6488	19.3191	18.2179	17.6396	19.238	0.0514643	-1.39143	1.49436	18.818	0.0731703	-4.80451	0.942208
1151	sp|O14497|ARI1A_HUMAN AT-rich interactive domain-containing protein 1A OS=Homo sapiens OX=9606 GN=ARID1A PE=1 SV=3	sp|O14497|ARI1A_HUMAN	242 kDa	0.999897	5	5	100%	O14497	ARID1A	AT-rich interactive domain-containing protein 1A	18.8227	18.6463	17.5074	19.3843	19.5584	20.3455	20.9281	20.2831	18.6554	19.071	19.7072	21.4246	19.5183	19.127	19.0669	18.752	19.948	19.4349	19.8928	19.8391	19.2639	19.8539	19.7058	19.4712	19.02	19.4453	19.5182	18.9761	20.1039	19.7461	19.6083	19.3308	0.0378345	-1.01062	1.08629	19.4986	0.0740274	-4.80449	0.941532
805	sp|P18754|RCC1_HUMAN Regulator of chromosome condensation OS=Homo sapiens OX=9606 GN=RCC1 PE=1 SV=1	sp|P18754|RCC1_HUMAN	45 kDa	0.999829	7	7	100%	P18754	RCC1	Regulator of chromosome condensation	23.635	24.2071	24.0124	24.5982	24.8896	24.9985	25.3903	25.2986	24.3236	23.5127	23.7581	24.8721	24.0312	23.772	24.2333	23.7352	24.3218	24.8731	24.7084	25.0735	23.4397	24.0254	23.9269	24.2202	23.3183	23.4975	23.5067	23.7956	24.2062	24.0778	23.5808	24.9937	0.122933	-0.781673	1.02754	24.2135	0.278662	-4.79168	0.782599
483	sp|Q15269|PWP2_HUMAN Periodic tryptophan protein 2 homolog OS=Homo sapiens OX=9606 GN=PWP2 PE=2 SV=2	sp|Q15269|PWP2_HUMAN	102 kDa	0.999653	11	11	100%	Q15269	PWP2	Periodic tryptophan protein 2 homolog	24.0069	24.1827	23.7191	23.0023	22.5037	23.3917	23.0139	23.1527	25.05	24.2121	23.7304	23.4624	25.3955	24.869	25.3819	25.3436	23.7693	22.6257	22.7114	22.9541	21.6616	22.3029	22.1592	22.4934	24.6829	23.4576	23.5169	23.6125	22.9816	22.5324	23.2069	22.379	-0.757794	-2.23904	0.723454	23.4833	-1.04951	-4.61575	0.303212
239	sp|Q92900|RENT1_HUMAN Regulator of nonsense transcripts 1 OS=Homo sapiens OX=9606 GN=UPF1 PE=1 SV=2	sp|Q92900|RENT1_HUMAN	124 kDa	0.999588	16	16	100%	Q92900	UPF1	Regulator of nonsense transcripts 1	22.1658	21.932	22.4839	22.3584	22.6829	22.4925	22.7794	22.7849	21.9963	22.1654	22.0365	22.927	22.4367	22.1337	22.6365	22.4078	22.5825	22.5369	22.4869	22.9526	22.6281	22.4659	22.4967	22.6596	22.2335	22.2786	22.3141	22.6238	20.771	22.1856	22.8539	22.3885	-0.0162812	-0.639988	0.607425	22.4024	-0.0535274	-4.80496	0.957701
1307	sp|P33240|CSTF2_HUMAN Cleavage stimulation factor subunit 2 OS=Homo sapiens OX=9606 GN=CSTF2 PE=1 SV=1	sp|P33240|CSTF2_HUMAN	61 kDa	0.999325	5	5	40%	P33240	CSTF2	Cleavage stimulation factor subunit 2	18.8857	17.0764	17.4141	15.0773	17.1379	18.142	17.4044	18.1272	15.9815	17.1065	16.3072	18.6387	16.4799	15.93	16.4849	15.0761	16.7833	16.4096	15.8712	20.4318	14.3103	14.9227	19.48	14.7752	13.4862	17.2663	19.1351	18.1933	NA	16.7477	15.0996	18.7904	0.680495	-1.71311	3.0741	16.8701	0.584267	-4.74526	0.564056
2761	sp|Q9BYT8|NEUL_HUMAN Neurolysin, mitochondrial OS=Homo sapiens OX=9606 GN=NLN PE=1 SV=1	sp|Q9BYT8|NEUL_HUMAN	81 kDa	0.995872	2	2	100%	Q9BYT8	NLN	Neurolysin, mitochondrial	16.6747	16.7023	17.7685	16.8913	14.9246	16.2638	10.4405	15.1021	15.7247	15.2391	15.2133	16.6206	15.1473	15.6739	15.0928	15.6783	15.6069	16.8052	16.5401	18.2474	17.1551	16.3912	16.4862	16.4906	15.4391	17.4038	17.5268	17.3172	16.5491	16.6856	17.0075	17.6831	0.676234	-1.19378	2.54625	16.2029	0.741847	-4.70911	0.46456
261	sp|Q03701|CEBPZ_HUMAN CCAAT/enhancer-binding protein zeta OS=Homo sapiens OX=9606 GN=CEBPZ PE=1 SV=3	sp|Q03701|CEBPZ_HUMAN	121 kDa	0.999796	15	15	100%	Q03701	CEBPZ	CCAAT/enhancer-binding protein zeta	23.7256	24.1383	23.3598	22.4435	21.978	22.3662	22.1888	22.4331	25.2597	23.9563	23.5215	22.2256	25.0543	24.4	25.2657	24.9111	22.2277	22.2331	22.4961	22.6798	21.6376	21.5432	21.6772	22.0225	24.6802	23.2812	23.823	23.5723	23.0219	22.8349	23.0229	22.3976	-0.571056	-2.2234	1.08129	23.1368	-0.708992	-4.71733	0.484384
1833	sp|Q6P6C2|ALKB5_HUMAN RNA demethylase ALKBH5 OS=Homo sapiens OX=9606 GN=ALKBH5 PE=1 SV=2	sp|Q6P6C2|ALKB5_HUMAN	44 kDa	0.999731	3	3	100%	Q6P6C2	ALKBH5	RNA demethylase ALKBH5	20.2449	19.9833	20.4577	19.5526	19.7612	20.0384	20.4108	19.8328	20.6559	19.8332	20.0233	19.3415	20.6841	20.3082	20.6694	20.5402	19.9945	19.8222	19.8637	20.0012	19.3097	20.1565	19.9715	19.1911	20.1008	19.713	19.7573	19.4993	17.6516	19.1863	19.4359	19.7188	-0.411103	-1.27627	0.454062	19.866	-0.974364	-4.64121	0.33841
2274	sp|Q96JP5|ZFP91_HUMAN E3 ubiquitin-protein ligase ZFP91 OS=Homo sapiens OX=9606 GN=ZFP91 PE=1 SV=1	sp|Q96JP5|ZFP91_HUMAN	63 kDa	0.999804	2	2	100%	Q96JP5	ZFP91	E3 ubiquitin-protein ligase ZFP91	16.7578	16.3175	13.6993	15.9938	15.6438	15.7156	15.2895	13.8666	16.419	15.2953	13.1894	11.1366	17.1377	15.3804	15.3935	14.6529	14.7223	13.6178	15.4871	NA	13.5569	15.4989	14.6826	13.9917	13.7197	13.0673	13.9415	NA	12.8057	NA	NA	NA	-0.830213	-2.83813	1.17771	14.703	-0.857246	-4.67711	0.400508
1623	sp|Q9NR28|DBLOH_HUMAN Diablo homolog, mitochondrial OS=Homo sapiens OX=9606 GN=DIABLO PE=1 SV=1	sp|Q9NR28|DBLOH_HUMAN	27 kDa	0.999273	4	4	100%	Q9NR28	DIABLO	Diablo homolog, mitochondrial	20.6976	20.1157	21.5028	21.4226	21.2234	20.8456	20.6115	20.7057	19.7531	20.8722	21.0096	21.2922	18.8357	20.4463	19.4801	20.8602	20.7312	21.2631	20.4872	21.3049	21.8093	20.8416	21.5167	21.1447	21.0011	21.5175	21.4273	21.298	21.1171	20.7055	21.8105	22.2268	0.396376	-0.648268	1.44102	20.9336	0.778385	-4.69956	0.443082
1886	sp|P50454|SERPH_HUMAN Serpin H1 OS=Homo sapiens OX=9606 GN=SERPINH1 PE=1 SV=2	sp|P50454|SERPH_HUMAN	46 kDa	0.999585	3	3	100%	P50454	SERPINH1	Serpin H1	18.0486	17.9008	18.0002	19.486	17.4407	17.6565	17.0896	16.5648	16.4568	18.3631	17.9869	18.3875	18.4051	18.3901	18.4024	18.6662	16.8136	16.4525	17.3585	17.2727	18.9031	17.3124	18.996	18.7831	16.8609	17.7444	17.4828	16.8803	17.7365	15.27	18.2192	18.5011	0.570263	-0.712847	1.85337	17.7448	0.911746	-4.66113	0.36994
751	sp|P49590|SYHM_HUMAN Probable histidine--tRNA ligase, mitochondrial OS=Homo sapiens OX=9606 GN=HARS2 PE=1 SV=1	sp|P49590|SYHM_HUMAN	57 kDa	0.999241	8	8	38%	P49590	HARS2	Probable histidine--tRNA ligase, mitochondrial	20.4363	20.3622	18.5016	20.4161	19.9656	20.0348	19.7727	20.1308	20.1936	20.5772	19.9798	16.8775	20.5386	20.718	20.4348	20.427	20.1999	19.9175	19.5551	19.5546	20.3874	19.5073	20.1006	20.7096	20.7164	20.7636	20.7793	20.8819	17.8609	19.282	19.4576	20.2626	0.0185856	-1.25446	1.29163	19.9782	0.0299498	-4.80531	0.976326
300	sp|Q9H0D6|XRN2_HUMAN 5'-3' exoribonuclease 2 OS=Homo sapiens OX=9606 GN=XRN2 PE=1 SV=1	sp|Q9H0D6|XRN2_HUMAN	109 kDa	0.999794	14	14	100%	Q9H0D6	XRN2	5'-3' exoribonuclease 2	23.1369	23.4114	22.0251	22.0163	22.2485	22.3096	22.734	22.6922	23.8341	23.2992	22.6241	21.8627	24.3831	23.6155	24.1836	23.2914	21.977	21.2215	21.7992	22.0498	21.4201	22.2257	21.6353	22.1647	23.1014	22.2124	22.3231	22.0848	20.8377	21.3496	21.5595	21.2442	-0.476229	-1.82426	0.871799	22.4023	-0.724736	-4.71343	0.474824
2699	sp|Q9Y3D8|KAD6_HUMAN Adenylate kinase isoenzyme 6 OS=Homo sapiens OX=9606 GN=AK6 PE=1 SV=1	sp|Q9Y3D8|KAD6_HUMAN	20 kDa	0.996953	2	2	100%	Q9Y3D8	AK6	Adenylate kinase isoenzyme 6	18.8321	19.2118	18.3951	18.3605	19.0868	19.5172	18.5979	18.4816	19.4591	18.5594	18.5037	18.7148	18.6698	18.7401	18.7648	18.3273	19.0583	18.9378	19.1511	18.5166	18.7539	18.3447	19.049	17.6482	17.705	18.21	18.1202	17.0457	18.3684	19.7305	19.4378	18.5154	-0.0338528	-0.843035	0.775329	18.6505	-0.0857864	-4.80416	0.932261
1445	sp|Q9H4L4|SENP3_HUMAN Sentrin-specific protease 3 OS=Homo sapiens OX=9606 GN=SENP3 PE=1 SV=2	sp|Q9H4L4|SENP3_HUMAN	65 kDa	0.999832	4	4	100%	Q9H4L4	SENP3	Sentrin-specific protease 3	21.1839	20.943	19.8432	20.1707	20.2565	20.3511	19.5947	19.8234	21.8524	20.9562	20.6047	19.4157	22.3246	21.2701	22.098	21.5527	20.635	20.1477	20.1998	20.3177	19.8915	20.3423	20.0908	20.4142	21.4467	20.2893	20.5855	20.7363	19.4697	24.7499	19.5645	19.3903	-0.695453	-2.19479	0.803881	20.641	-0.951551	-4.6486	0.349734
337	sp|Q14137|BOP1_HUMAN Ribosome biogenesis protein BOP1 OS=Homo sapiens OX=9606 GN=BOP1 PE=1 SV=2	sp|Q14137|BOP1_HUMAN	84 kDa	0.999801	13	13	100%	Q14137	BOP1	Ribosome biogenesis protein BOP1	24.7583	24.6855	23.6939	23.2561	23.1464	23.2832	23.0664	23.1007	25.4624	24.6815	23.95	22.9576	26.2628	25.0695	25.7625	25.3805	22.9141	22.5161	22.6416	22.9109	22.4037	22.583	22.2708	22.7775	25.0901	23.5597	24.124	24.0106	22.1931	23.0319	22.9577	22.3424	-0.695535	-2.40124	1.01017	23.6514	-0.836522	-4.68349	0.410176
1397	sp|Q4G0N4|NAKD2_HUMAN NAD kinase 2, mitochondrial OS=Homo sapiens OX=9606 GN=NADK2 PE=1 SV=2	sp|Q4G0N4|NAKD2_HUMAN	49 kDa	0.998121	5	5	100%	Q4G0N4	NADK2	NAD kinase 2, mitochondrial	19.2346	18.7233	20.2748	21.1929	18.3162	18.0025	17.2572	17.5539	17.769	18.1715	19.1063	21.2823	18.2998	17.6426	17.0945	17.3844	17.3564	19.1513	17.7802	17.8	20.2907	19.7232	20.1981	19.2597	20.0109	20.2295	20.553	19.6462	18.9132	20.4822	20.6563	19.8602	0.476164	-1.38431	2.33664	19.038	0.525044	-4.7568	0.603821
2603	sp|O00233|PSMD9_HUMAN 26S proteasome non-ATPase regulatory subunit 9 OS=Homo sapiens OX=9606 GN=PSMD9 PE=1 SV=3	sp|O00233|PSMD9_HUMAN	25 kDa	0.998019	2	2	100%	O00233	PSMD9	26S proteasome non-ATPase regulatory subunit 9	16.0824	16.5199	15.6798	15.4711	15.0609	15.925	13.0859	12.8833	15.5818	15.1003	16.5261	13.0798	16.3479	14.9112	14.0729	15.1171	16.1466	13.4209	15.0845	14.6163	16.157	15.2695	NA	15.413	15.2026	14.6149	14.3939	14.8247	16.6575	15.7725	16.1896	10.5201	-0.839344	-2.52534	0.846652	15.0235	-1.02311	-4.62485	0.315644
585	sp|P04040|CATA_HUMAN Catalase OS=Homo sapiens OX=9606 GN=CAT PE=1 SV=3	sp|P04040|CATA_HUMAN	60 kDa	0.999846	9	9	100%	P04040	CAT	Catalase	24.0383	24.0979	22.0027	22.2392	20.2852	20.6062	20.1987	20.6593	23.7979	23.3226	22.1045	20.2707	22.6158	22.981	22.7954	22.8432	20.4346	20.3509	20.5211	20.5788	20.855	19.5217	20.5477	20.6376	21.1298	20.7293	21.3692	20.802	22.0149	22.415	20.9713	21.2747	-0.224981	-2.07561	1.62565	21.5316	-0.249396	-4.79442	0.804935
1201	sp|Q86X55|CARM1_HUMAN Histone-arginine methyltransferase CARM1 OS=Homo sapiens OX=9606 GN=CARM1 PE=1 SV=3	sp|Q86X55|CARM1_HUMAN	66 kDa	0.999765	5	5	100%	Q86X55	CARM1	Histone-arginine methyltransferase CARM1	20.1161	20.6747	21.3261	20.4206	19.9562	20.4402	20.554	20.4079	19.8992	20.2771	20.5459	20.9293	19.9382	20.5311	19.968	20.0261	20.0247	20.6488	20.3955	20.7293	21.2096	20.8982	20.7988	20.7647	20.618	20.7872	20.7921	20.4948	21.0782	21.1353	21.0938	20.6988	0.432462	-0.212815	1.07774	20.5681	1.37427	-4.4875	0.18051
477	sp|Q9H8H0|NOL11_HUMAN Nucleolar protein 11 OS=Homo sapiens OX=9606 GN=NOL11 PE=1 SV=1	sp|Q9H8H0|NOL11_HUMAN	81 kDa	0.999701	11	11	100%	Q9H8H0	NOL11	Nucleolar protein 11	22.6777	22.7086	21.5622	21.2518	21.3803	20.6626	20.8586	20.7953	23.6777	22.7409	22.2411	20.7996	23.3118	22.8641	23.5983	23.3081	20.9244	20.7555	20.9671	21.3731	19.7295	20.2092	20.7172	20.7504	23.0428	21.8968	22.1171	22.18	20.7641	20.9628	21.1961	20.1285	-0.555213	-2.14461	1.03418	21.6298	-0.716623	-4.71545	0.479736
82	sp|Q9NVI1|FANCI_HUMAN Fanconi anemia group I protein OS=Homo sapiens OX=9606 GN=FANCI PE=1 SV=4	sp|Q9NVI1|FANCI_HUMAN	149 kDa	0.999655	26	26	100%	Q9NVI1	FANCI	Fanconi anemia group I protein	23.7945	23.6599	24.4791	23.5291	24.8204	24.8006	25.183	23.9222	23.6651	23.3284	23.7815	23.1376	23.4762	23.4858	23.5999	23.1787	24.2065	24.185	24.2646	23.05	23.0287	23.4943	23.4648	23.0396	23.1878	23.5365	23.4367	22.6684	23.9184	23.4292	23.8283	23.0164	-0.0359858	-0.867915	0.795944	23.6749	-0.088698	-4.80407	0.929968
1940	sp|Q6WCQ1|MPRIP_HUMAN Myosin phosphatase Rho-interacting protein OS=Homo sapiens OX=9606 GN=MPRIP PE=1 SV=3	sp|Q6WCQ1|MPRIP_HUMAN	117 kDa	0.999396	3	3	100%	Q6WCQ1	MPRIP	Myosin phosphatase Rho-interacting protein	17.214	18.8132	17.2074	17.7	16.3552	17.8434	16.8105	16.2452	17.1871	18.8128	18.419	17.4937	18.8187	18.834	18.7545	18.8523	16.958	17.0903	17.3773	17.4446	16.8222	15.8419	16.2099	16.8393	14.6773	17.332	17.0163	17.5719	17.5584	17.6162	16.9059	16.7125	1.50298	0.0961532	2.9098	17.3542	2.19167	-4.05956	0.0371717
1686	sp|P62244|RS15A_HUMAN 40S ribosomal protein S15a OS=Homo sapiens OX=9606 GN=RPS15A PE=1 SV=2	sp|P62244|RS15A_HUMAN	15 kDa	0.998762	4	4	100%	P62244	RPS15A	40S ribosomal protein S15a	23.8429	24.1574	24.3032	24.9819	24.696	24.7677	25.2071	25.2524	24.8781	24.4191	25.2391	25.1108	24.7787	24.8826	25.1329	25.0839	24.8764	25.0293	24.7249	24.8036	24.9775	24.3928	25.0488	24.8524	24.5615	24.7012	24.7272	24.9059	25.6686	24.5277	25.1896	25.1369	0.0370203	-0.516824	0.590865	24.8393	0.137063	-4.80213	0.891984
1222	sp|Q9BZE1|RM37_HUMAN 39S ribosomal protein L37, mitochondrial OS=Homo sapiens OX=9606 GN=MRPL37 PE=1 SV=2	sp|Q9BZE1|RM37_HUMAN	48 kDa	0.999715	5	5	100%	Q9BZE1	MRPL37	39S ribosomal protein L37, mitochondrial	20.5038	20.0067	19.2384	20.9975	20.4829	20.1984	20.27	20.8572	20.1402	20.3334	20.8019	21.2806	19.6442	19.8275	19.6882	20.1241	19.8866	20.2825	20.2367	20.5615	21.0669	20.6589	20.8468	20.9796	21.2968	21.7819	21.3505	21.7093	19.8829	20.271	21.0473	21.037	0.144303	-0.773351	1.06196	20.5403	0.322466	-4.78702	0.749553
2054	sp|Q92889|XPF_HUMAN DNA repair endonuclease XPF OS=Homo sapiens OX=9606 GN=ERCC4 PE=1 SV=3	sp|Q92889|XPF_HUMAN	104 kDa	0.998855	3	3	100%	Q92889	ERCC4	DNA repair endonuclease XPF	15.6621	16.8948	15.1573	NA	16.5864	16.9304	16.818	14.8503	16.896	15.2557	17.7616	15.0228	13.4433	15.8798	15.6978	15.0833	15.0791	13.8093	14.7681	14.0098	14.4568	14.4793	13.1921	13.7364	15.1374	14.3289	13.612	12.4721	13.8259	9.92002	NA	14.356	-0.621473	-2.94716	1.70421	14.8374	-0.550235	-4.75195	0.587021
1045	sp|Q13057|COASY_HUMAN Bifunctional coenzyme A synthase OS=Homo sapiens OX=9606 GN=COASY PE=1 SV=4	sp|Q13057|COASY_HUMAN	62 kDa	0.999508	6	6	100%	Q13057	COASY	Bifunctional coenzyme A synthase	18.8216	18.7563	19.0585	19.2706	18.6804	18.4787	19.0568	18.9895	19.2242	19.3062	20.831	21.9296	18.8353	18.7378	19.2501	19.8502	18.2852	18.765	18.6986	18.6264	18.7217	18.6847	19.1601	18.7579	19.6654	19.3722	18.9108	19.2386	18.1063	19.2507	19.7568	18.7879	0.0508436	-0.988137	1.08982	19.1208	0.100389	-4.80367	0.920774
928	sp|P21912|SDHB_HUMAN Succinate dehydrogenase [ubiquinone] iron-sulfur subunit, mitochondrial OS=Homo sapiens OX=9606 GN=SDHB PE=1 SV=3	sp|P21912|SDHB_HUMAN	32 kDa	0.999923	6	6	100%	P21912	SDHB	Succinate dehydrogenase [ubiquinone] iron-sulfur subunit, mitochondrial	24.0387	23.5329	24.3186	24.6428	23.7698	24.2588	24.085	24.292	23.279	23.6491	24.0421	24.4517	22.8731	23.1818	23.0133	23.7042	23.6482	24.3231	23.7472	24.0747	24.3403	23.8767	24.2252	24.5735	24.7718	25.4567	24.3482	25.2486	22.9993	22.9528	24.4574	25.0368	0.306063	-0.601978	1.2141	24.0379	0.691164	-4.72166	0.495286
2005	sp|Q13907|IDI1_HUMAN Isopentenyl-diphosphate Delta-isomerase 1 OS=Homo sapiens OX=9606 GN=IDI1 PE=1 SV=2	sp|Q13907|IDI1_HUMAN	26 kDa	0.999091	3	3	100%	Q13907	IDI1	Isopentenyl-diphosphate Delta-isomerase 1	17.4405	18.0705	19.3333	18.4285	18.72	19.0587	18.5155	18.1494	17.6887	16.8923	17.5342	17.8531	17.0703	17.1653	17.3783	18.0342	17.5909	18.3501	18.4459	18.7687	18.6176	17.7911	18.6889	17.8122	18.2003	18.4375	19.0902	19.0644	19.0146	19.8012	18.6561	19.3127	0.207464	-0.875812	1.29074	18.2805	0.392885	-4.77811	0.697477
83	sp|Q9P2J5|SYLC_HUMAN Leucine--tRNA ligase, cytoplasmic OS=Homo sapiens OX=9606 GN=LARS PE=1 SV=2	sp|Q9P2J5|SYLC_HUMAN	134 kDa	0.999938	25	25	100%	Q9P2J5	LARS	Leucine--tRNA ligase, cytoplasmic	24.0039	23.8689	24.2239	24.3828	24.7962	24.1541	24.365	24.5093	23.716	23.9242	24.0267	24.3719	23.8389	24.0351	24.0956	24.2754	24.3674	24.3369	24.4748	24.6412	24.6806	24.7058	24.5753	24.8862	24.4694	24.7887	24.475	24.8598	23.9179	24.3732	23.7586	24.4025	0.0904697	-0.486682	0.667622	24.3219	0.321427	-4.78714	0.750329
2090	sp|Q6NSI4|RADX_HUMAN RPA-related protein RADX OS=Homo sapiens OX=9606 GN=RADX PE=1 SV=2	sp|Q6NSI4|RADX_HUMAN	98 kDa	0.998539	3	3	100%	Q6NSI4	RADX	RPA-related protein RADX	16.8785	17.403	14.5088	15.0407	16.6119	16.8701	16.4855	16.3195	18.0647	17.812	14.566	13.9457	17.8889	18.8568	19.1189	18.4601	15.7645	14.9046	15.259	15.175	16.2784	15.2685	15.2987	14.2098	16.2848	15.6227	16.3188	17.1899	17.4071	17.8173	15.1853	14.7038	-0.312543	-2.23129	1.60621	16.2975	-0.334159	-4.78566	0.740831
2114	sp|P54277|PMS1_HUMAN PMS1 protein homolog 1 OS=Homo sapiens OX=9606 GN=PMS1 PE=1 SV=1	sp|P54277|PMS1_HUMAN	106 kDa	0.998196	3	3	100%	P54277	PMS1	PMS1 protein homolog 1	19.0292	19.11	20.7004	15.514	20.1883	19.937	20.9801	19.605	18.5474	18.7395	19.6635	18.58	17.1451	17.8321	17.0897	17.6299	19.1702	19.7657	19.3339	18.4005	16.7896	19.2212	18.4756	18.8655	17.0037	19.6788	18.1945	16.0051	16.411	17.5566	17.2016	17.7934	0.885903	-0.900457	2.67226	18.4424	1.01737	-4.62684	0.317972
2105	sp|Q5T1V6|DDX59_HUMAN Probable ATP-dependent RNA helicase DDX59 OS=Homo sapiens OX=9606 GN=DDX59 PE=1 SV=1	sp|Q5T1V6|DDX59_HUMAN	69 kDa	0.998309	3	3	100%	Q5T1V6	DDX59	Probable ATP-dependent RNA helicase DDX59	17.1348	17.8563	17.0529	14.6978	17.3248	17.1306	17.5231	16.6139	17.2541	17.5621	16.354	16.6184	18.0284	17.9831	17.6668	18.0968	16.4569	16.3204	16.1155	15.5514	15.2508	16.8802	16.6206	16.2199	17.2295	16.966	15.6488	16.3707	19.6017	21.2717	18.2034	14.9693	0.157385	-1.48861	1.80337	17.018	0.196155	-4.79863	0.845952
1608	sp|O60885|BRD4_HUMAN Bromodomain-containing protein 4 OS=Homo sapiens OX=9606 GN=BRD4 PE=1 SV=2	sp|O60885|BRD4_HUMAN	152 kDa	0.999357	4	4	75%	O60885	BRD4	Bromodomain-containing protein 4	16.7841	16.3024	17.7836	16.2065	16.83	16.8238	17.6818	16.1593	15.4667	16.6092	17.6925	15.9831	15.4375	16.0645	15.5507	14.5631	17.4832	16.2685	16.3258	14.905	15.422	17.3655	17.4131	14.9712	16.8444	15.4487	15.3363	NA	NA	16.5976	17.3148	16.4468	-0.487408	-1.68206	0.707241	16.3361	-0.840099	-4.68232	0.408783
1257	sp|Q8IWX8|CHERP_HUMAN Calcium homeostasis endoplasmic reticulum protein OS=Homo sapiens OX=9606 GN=CHERP PE=1 SV=3	sp|Q8IWX8|CHERP_HUMAN	104 kDa	0.999581	5	5	100%	Q8IWX8	CHERP	Calcium homeostasis endoplasmic reticulum protein	20.3934	20.972	20.3383	20.2145	20.4766	20.5717	20.9192	20.5752	20.745	20.8825	20.2664	20.2548	20.7626	20.8454	19.9832	20.5084	20.9351	20.405	20.5116	20.6322	20.6093	21.2622	21.0461	20.6828	20.3778	19.7128	20.1922	19.6379	20.7669	21.1927	20.5379	20.3654	-0.119731	-0.702486	0.463023	20.5493	-0.4213	-4.77405	0.676827
1123	sp|O43818|U3IP2_HUMAN U3 small nucleolar RNA-interacting protein 2 OS=Homo sapiens OX=9606 GN=RRP9 PE=1 SV=1	sp|O43818|U3IP2_HUMAN	52 kDa	0.998475	6	6	100%	O43818	RRP9	U3 small nucleolar RNA-interacting protein 2	22.6554	22.6118	21.3118	21.3231	20.8092	20.6283	21.2366	21.6227	23.721	22.7494	22.0089	20.8141	24.4922	23.245	24.0832	23.5665	21.1041	20.3321	20.8889	21.1008	20.3765	21.0487	20.7872	21.1682	23.052	21.6692	22.4132	22.2905	22.3408	21.8554	21.8279	20.5161	-0.792478	-2.49718	0.91222	21.8641	-0.953679	-4.64792	0.348674
2494	sp|Q7LGA3|HS2ST_HUMAN Heparan sulfate 2-O-sulfotransferase 1 OS=Homo sapiens OX=9606 GN=HS2ST1 PE=1 SV=1	sp|Q7LGA3|HS2ST_HUMAN	42 kDa	0.99885	2	2	100%	Q7LGA3	HS2ST1	Heparan sulfate 2-O-sulfotransferase 1	20.4125	20.8326	19.1187	17.7025	20.0807	18.5329	19.0043	20.1952	20.7096	20.0018	19.8794	19.5452	20.5372	20.3246	20.5948	20.5065	20.2411	19.9724	20.1881	19.9811	19.2378	19.4374	18.7701	20.5538	19.5908	19.4372	19.1969	19.9895	20.9956	18.8342	17.311	18	-0.177518	-1.45121	1.09618	19.6786	-0.285918	-4.79095	0.777115
1534	sp|Q9GZS1|RPA49_HUMAN DNA-directed RNA polymerase I subunit RPA49 OS=Homo sapiens OX=9606 GN=POLR1E PE=1 SV=3	sp|Q9GZS1|RPA49_HUMAN	47 kDa	0.999626	4	4	100%	Q9GZS1	POLR1E	DNA-directed RNA polymerase I subunit RPA49	19.0202	18.6507	19.5158	17.8595	18.0555	18.1134	19.0887	18.4221	19.5116	19.5088	18.633	18.7823	21.296	20.2529	20.4736	21.0854	18.8481	18.7147	18.5153	18.6396	18.1588	19.1029	18.5832	18.5528	20.5564	18.7007	18.8663	18.8779	20.035	19.5912	19.5825	18.7716	-0.59037	-1.88003	0.699291	19.1365	-0.939099	-4.65257	0.355974
1565	sp|O15160|RPAC1_HUMAN DNA-directed RNA polymerases I and III subunit RPAC1 OS=Homo sapiens OX=9606 GN=POLR1C PE=1 SV=1	sp|O15160|RPAC1_HUMAN	39 kDa	0.999539	4	4	100%	O15160	POLR1C	DNA-directed RNA polymerases I and III subunit RPAC1	21.8563	21.6304	21.8232	20.9519	21.6846	21.7632	21.5428	22.4197	22.3043	21.5606	21.1625	20.9709	22.7967	21.6352	22.4384	21.8281	21.8004	21.8773	21.6777	21.9344	21.9586	21.1994	21.4381	21.5666	21.8445	21.5549	21.862	21.9689	22.0335	22.4497	21.9521	22.6759	-0.295601	-0.972322	0.381119	21.8176	-0.895708	-4.66606	0.37822
1212	sp|Q9HAW4|CLSPN_HUMAN Claspin OS=Homo sapiens OX=9606 GN=CLSPN PE=1 SV=3	sp|Q9HAW4|CLSPN_HUMAN	151 kDa	0.999741	5	5	100%	Q9HAW4	CLSPN	Claspin	20.7827	20.4532	22.2366	18.3912	22.1937	22.5663	22.575	19.6524	20.5187	21.0347	21.434	20.5369	19.3483	19.8451	20.0274	17.001	21.0844	21.5243	21.1472	19.3619	20.4859	20.6369	20.7581	18.6457	18.8172	20.8786	20.8312	18.8033	20.4634	20.2659	21.7404	19.597	0.671935	-0.737636	2.08151	20.4262	0.977919	-4.64004	0.336763
650	sp|Q6KC79|NIPBL_HUMAN Nipped-B-like protein OS=Homo sapiens OX=9606 GN=NIPBL PE=1 SV=2	sp|Q6KC79|NIPBL_HUMAN	316 kDa	0.998849	9	9	100%	Q6KC79	NIPBL	Nipped-B-like protein	19.2755	19.5246	20.9179	19.7465	20.9434	22.161	21.5069	21.5911	18.8266	19.1578	19.724	20.3608	19.8345	20.0539	19.542	19.1233	20.8416	20.9409	20.7104	21.8433	20.2635	20.3097	20.2834	20.1478	18.0508	19.2078	19.6487	18.9797	20.8095	19.9415	21.411	19.6013	0.459125	-0.89214	1.81039	20.165	0.697032	-4.72023	0.491718
2261	sp|Q66PJ3|AR6P4_HUMAN ADP-ribosylation factor-like protein 6-interacting protein 4 OS=Homo sapiens OX=9606 GN=ARL6IP4 PE=1 SV=2	sp|Q66PJ3|AR6P4_HUMAN	45 kDa	0.999865	2	2	100%	Q66PJ3	ARL6IP4	ADP-ribosylation factor-like protein 6-interacting protein 4	18.822	18.1882	17.4994	17.3603	17.8422	17.6497	16.6523	17.7658	18.3427	17.4235	16.383	17.1411	18.7429	17.4991	17.8673	17.4582	17.2362	16.0384	17.4855	16.9851	16.6105	17.6343	17.2247	16.9737	16.9727	15.6797	16.4612	16.2751	18.4873	15.4997	15.319	16.7677	-1.01094	-2.25319	0.231302	17.1965	-1.66948	-4.34815	0.106533
962	sp|Q9Y3C1|NOP16_HUMAN Nucleolar protein 16 OS=Homo sapiens OX=9606 GN=NOP16 PE=1 SV=2	sp|Q9Y3C1|NOP16_HUMAN	21 kDa	0.9998	6	6	100%	Q9Y3C1	NOP16	Nucleolar protein 16	22.0886	22.5627	21.628	20.8433	20.2511	20.1938	20.6009	20.5656	22.8627	22.1091	21.5288	20.4532	23.5976	22.8011	23.0057	23.1037	20.2271	20.0717	19.9975	20.6845	20.3892	21.5147	20.3578	19.6638	22.6336	21.267	21.3356	21.1183	21.247	21.2857	21.4257	19.7945	-0.450373	-2.07132	1.17058	21.2878	-0.569988	-4.74819	0.57338
196	sp|Q14684|RRP1B_HUMAN Ribosomal RNA processing protein 1 homolog B OS=Homo sapiens OX=9606 GN=RRP1B PE=1 SV=3	sp|Q14684|RRP1B_HUMAN	84 kDa	0.99988	17	17	100%	Q14684	RRP1B	Ribosomal RNA processing protein 1 homolog B	25.545	25.4797	24.6221	24.1354	23.2677	23.3526	23.4947	23.4859	26.4597	25.4485	24.7219	23.8567	27.3932	25.8204	26.8898	26.0168	23.769	23.5944	23.7044	23.6596	22.6263	23.1753	22.8594	23.3212	26.0368	24.5096	25.0928	24.8441	25.1037	24.6136	24.1113	23.2032	-0.694589	-2.52269	1.13351	24.5067	-0.779454	-4.69927	0.442465
1089	sp|Q9NXH9|TRM1_HUMAN tRNA (guanine(26)-N(2))-dimethyltransferase OS=Homo sapiens OX=9606 GN=TRMT1 PE=1 SV=1	sp|Q9NXH9|TRM1_HUMAN	72 kDa	0.999173	6	6	100%	Q9NXH9	TRMT1	tRNA (guanine(26)-N(2))-dimethyltransferase	23.3102	23.4203	23.9891	23.2653	23.8737	23.8111	24.2098	23.9793	24.4272	23.5748	23.7073	23.4353	23.4853	23.6701	23.934	23.4403	23.7315	23.5389	23.5336	23.0235	22.9019	22.8917	23.1629	22.9999	23.4466	23.2445	23.5851	23.3146	23.5114	22.8569	22.9101	23.4295	-0.284237	-0.929952	0.361478	23.488	-0.902628	-4.66395	0.3746
541	sp|P53992|SC24C_HUMAN Protein transport protein Sec24C OS=Homo sapiens OX=9606 GN=SEC24C PE=1 SV=3	sp|P53992|SC24C_HUMAN	118 kDa	0.999641	10	10	100%	P53992	SEC24C	Protein transport protein Sec24C	24.0744	24.1004	23.2805	22.9886	22.1314	21.9763	21.879	22.1574	24.4695	24.1519	23.244	22.5749	24.2496	24.0834	24.0243	24.1869	22.5924	22.2277	22.5656	22.768	22.617	22.3935	22.3684	22.5869	23.0289	22.6027	22.5127	22.3926	22.795	22.6763	22.6706	21.9209	-0.270621	-1.45605	0.914806	22.9466	-0.468328	-4.76668	0.643295
151	sp|Q5UIP0|RIF1_HUMAN Telomere-associated protein RIF1 OS=Homo sapiens OX=9606 GN=RIF1 PE=1 SV=2	sp|Q5UIP0|RIF1_HUMAN	274 kDa	0.999787	20	20	100%	Q5UIP0	RIF1	Telomere-associated protein RIF1	22.8049	23.4692	23.9355	22.366	24.219	24.3094	24.7298	22.8666	22.977	23.0291	23.4154	22.1633	22.8811	22.9109	23.1443	22.9776	23.3144	23.1394	23.3573	22.4745	22.8809	23.0181	22.9847	22.546	22.2632	22.8331	22.914	22.0212	24.1167	24.1344	23.3356	22.3366	0.277838	-0.526305	1.08198	23.1209	0.708481	-4.71747	0.484638
2458	sp|Q08379|GOGA2_HUMAN Golgin subfamily A member 2 OS=Homo sapiens OX=9606 GN=GOLGA2 PE=1 SV=3	sp|Q08379|GOGA2_HUMAN	113 kDa	0.998996	2	2	100%	Q08379	GOLGA2	Golgin subfamily A member 2	15.0911	16.3653	16.284	15.005	12.6802	13.2616	16.282	16.1865	16.6554	14.7844	16.8965	16.4254	19.0286	17.3215	16.764	18.059	16.4503	14.5824	15.4282	12.2978	16.4617	17.8929	17.02	15.438	17.4165	15.9915	14.8275	15.362	18.3104	18.2505	17.6202	14.8949	-0.972417	-3.22254	1.2777	16.1042	-0.886562	-4.66881	0.383113
332	sp|Q13206|DDX10_HUMAN Probable ATP-dependent RNA helicase DDX10 OS=Homo sapiens OX=9606 GN=DDX10 PE=1 SV=2	sp|Q13206|DDX10_HUMAN	101 kDa	0.999824	13	13	100%	Q13206	DDX10	Probable ATP-dependent RNA helicase DDX10	22.7452	22.7945	22.249	21.2838	19.8915	20.3502	20.1685	20.3298	23.9734	22.8068	22.0327	20.9793	24.1198	22.9973	24.0491	23.4876	20.5726	20.0121	20.3896	20.182	20.1456	20.4909	20.1059	20.6565	22.9639	21.1288	22.1269	22.0857	21.4607	21.1612	21.3684	20.3264	-0.87821	-2.85392	1.0975	21.5449	-0.911881	-4.66109	0.369871
1135	sp|Q9P2E9|RRBP1_HUMAN Ribosome-binding protein 1 OS=Homo sapiens OX=9606 GN=RRBP1 PE=1 SV=5	sp|Q9P2E9|RRBP1_HUMAN	152 kDa	0.997488	6	6	100%	Q9P2E9	RRBP1	Ribosome-binding protein 1	19.5029	18.9862	19.514	20.0848	19.1662	19.8646	19.6885	20.2708	18.5706	19.4076	19.6328	19.8047	18.3843	18.9126	18.5644	19.0611	20.3208	18.864	18.8731	19.858	19.8657	19.5991	20.2184	19.3154	18.8806	20.6427	20.0936	20.5917	18.8529	18.6844	20.9086	21.2847	0.156375	-0.902094	1.21484	19.5709	0.303076	-4.78916	0.764146
2355	sp|O15504|NUPL2_HUMAN Nucleoporin-like protein 2 OS=Homo sapiens OX=9606 GN=NUPL2 PE=1 SV=1	sp|O15504|NUPL2_HUMAN	45 kDa	0.999509	2	2	100%	O15504	NUPL2	Nucleoporin-like protein 2	20.426	20.6572	17.005	19.3977	17.1906	17.8526	17.7237	18.6162	20.7162	20.7666	20.021	17.3946	20.3896	20.5374	20.1261	20.5502	17.7598	17.7536	17.9667	17.2201	18.0123	17.8237	17.8979	17.63	18.7031	17.1296	18.6045	17.9691	17.2802	19.3277	19.7639	20.4864	-0.324519	-2.26845	1.61942	18.7718	-0.342469	-4.78466	0.734639
1499	sp|Q8NDV7|TNR6A_HUMAN Trinucleotide repeat-containing gene 6A protein OS=Homo sapiens OX=9606 GN=TNRC6A PE=1 SV=2	sp|Q8NDV7|TNR6A_HUMAN	210 kDa	0.999736	4	4	100%	Q8NDV7	TNRC6A	Trinucleotide repeat-containing gene 6A protein	19.4506	18.4438	16.5873	18.1942	18.351	18.4136	17.1965	17.8021	20.6906	19.7581	19.0442	17.4932	20.1143	18.3896	19.511	18.925	18.4309	17.4348	18.5359	18.8895	17.9866	17.3263	17.4278	18.2925	18.141	16.9309	17.9215	18.1439	16.9117	17.7221	17.9796	18.0659	-1.0364	-2.41664	0.343837	18.2658	-1.54041	-4.41154	0.135055
2010	sp|Q9Y221|NIP7_HUMAN 60S ribosome subunit biogenesis protein NIP7 homolog OS=Homo sapiens OX=9606 GN=NIP7 PE=1 SV=1	sp|Q9Y221|NIP7_HUMAN	20 kDa	0.999067	3	3	100%	Q9Y221	NIP7	60S ribosome subunit biogenesis protein NIP7 homolog	21.2131	20.9224	21.7478	19.7104	18.8912	19.3167	19.535	19.688	21.6534	20.6796	20.2546	16.6927	21.5573	21.321	21.9972	21.7496	18.3872	18.7663	18.7309	18.8295	16.3512	18.0101	17.6413	18.6949	21.4586	19.5848	20.5021	20.7142	NA	16.9651	18.5482	17.9484	-0.689818	-3.03116	1.65152	19.6149	-0.605493	-4.74086	0.55008
847	sp|Q9GZR2|REXO4_HUMAN RNA exonuclease 4 OS=Homo sapiens OX=9606 GN=REXO4 PE=1 SV=2	sp|Q9GZR2|REXO4_HUMAN	47 kDa	0.999675	7	7	100%	Q9GZR2	REXO4	RNA exonuclease 4	22.876	22.7918	19.7891	21.8329	22.3798	22.9587	21.3391	21.0567	23.8999	22.822	22.3873	21.3215	24.5585	23.3577	23.8331	23.8988	21.2505	21.0631	21.2119	21.2181	20.5225	21.6609	20.75	21.0474	23.2816	21.8	22.4734	22.1847	23.1261	22.1464	21.9766	20.8446	-0.707794	-2.351	0.935411	22.1144	-0.883645	-4.66969	0.384659
1267	sp|Q3YEC7|RABL6_HUMAN Rab-like protein 6 OS=Homo sapiens OX=9606 GN=RABL6 PE=1 SV=2	sp|Q3YEC7|RABL6_HUMAN	80 kDa	0.999553	5	5	100%	Q3YEC7	RABL6	Rab-like protein 6	20.1479	20.7162	20.7705	20.6307	20.3634	20.0077	19.7523	20.2438	19.9419	20.4248	20.3777	21.3533	20.643	20.9092	21.0081	20.4103	20.643	20.6216	20.5041	21.285	20.7865	20.9626	20.4152	20.4297	20.4768	20.7123	20.3938	20.2934	19.9706	22.4993	21.5293	21.1542	0.316302	-0.497859	1.13046	20.6368	0.796638	-4.69464	0.432519
1918	sp|P36551|HEM6_HUMAN Oxygen-dependent coproporphyrinogen-III oxidase, mitochondrial OS=Homo sapiens OX=9606 GN=CPOX PE=1 SV=3	sp|P36551|HEM6_HUMAN	50 kDa	0.999478	3	3	100%	P36551	CPOX	Oxygen-dependent coproporphyrinogen-III oxidase, mitochondrial	22.094	21.5856	22.3078	22.7146	22.0257	22.0348	21.789	22.1734	21.3032	21.6852	22.0021	22.732	20.5761	21.3419	20.9645	21.5086	21.8602	22.4599	22.1679	22.4563	23.1312	22.3382	22.7254	22.755	22.5809	23.2563	22.6201	23.0553	19.9931	21.8143	22.9362	23.1363	0.287179	-0.792817	1.36717	22.1289	0.545498	-4.75297	0.589872
256	sp|Q01780|EXOSX_HUMAN Exosome component 10 OS=Homo sapiens OX=9606 GN=EXOSC10 PE=1 SV=2	sp|Q01780|EXOSX_HUMAN	101 kDa	0.999841	15	15	100%	Q01780	EXOSC10	Exosome component 10	23.3539	23.1274	22.3759	23.0014	22.9641	23.0007	22.9741	22.7684	23.6976	23.0218	22.8573	22.0843	23.6686	23.2086	23.812	23.5847	22.1223	22.7479	22.8152	22.2684	21.3429	21.6996	22.0099	22.1294	23.183	22.9099	22.8708	21.9876	23.5994	24.4685	22.4399	23.2698	-0.137468	-1.18223	0.907295	22.8552	-0.269922	-4.79253	0.789264
899	sp|Q7Z3U7|MON2_HUMAN Protein MON2 homolog OS=Homo sapiens OX=9606 GN=MON2 PE=1 SV=3	sp|Q7Z3U7|MON2_HUMAN	190 kDa	0.999031	7	7	100%	Q7Z3U7	MON2	Protein MON2 homolog	17.7506	18.9329	17.6571	18.506	18.3912	19.0006	18.3216	19.0508	19.364	18.2217	18.9876	19.5852	19.2471	18.8926	19.8308	19.3761	18.2057	19.0455	19.1857	19.6696	19.7519	19.5956	20.0814	19.5016	19.106	19.0355	18.916	19.497	20.5369	19.369	20.7193	18.4691	0.202324	-0.779456	1.1841	19.1188	0.422695	-4.77383	0.675841
482	sp|Q9NXF1|TEX10_HUMAN Testis-expressed protein 10 OS=Homo sapiens OX=9606 GN=TEX10 PE=1 SV=2	sp|Q9NXF1|TEX10_HUMAN	106 kDa	0.999661	11	11	100%	Q9NXF1	TEX10	Testis-expressed protein 10	21.9216	22.0611	21.6721	21.3437	21.8392	21.6201	21.5041	21.7854	23.1394	22.3666	21.9616	21.3629	23.082	22.6592	23.359	22.9767	21.7212	21.6247	21.5808	22.0692	21.4325	21.5134	21.4324	21.8652	22.735	21.55	22.0029	21.9978	21.8975	21.86	21.3152	20.6461	-0.478691	-1.43099	0.473612	21.9343	-1.03095	-4.62219	0.311631
1322	sp|Q9NWT1|PK1IP_HUMAN p21-activated protein kinase-interacting protein 1 OS=Homo sapiens OX=9606 GN=PAK1IP1 PE=1 SV=2	sp|Q9NWT1|PK1IP_HUMAN	44 kDa	0.999258	5	5	100%	Q9NWT1	PAK1IP1	p21-activated protein kinase-interacting protein 1	22.084	22.0985	21.9678	20.4907	19.932	20.2018	20.8945	21.096	23.2069	22.1876	21.4094	20.4514	23.4967	22.8201	23.6205	22.9998	20.266	19.6933	19.9718	20.5507	20.0945	20.2076	19.736	20.4175	22.6822	21.0538	21.8919	21.6541	21.3934	21.2233	21.8469	19.9104	-0.801485	-2.56973	0.966755	21.2985	-0.929859	-4.65549	0.360652
776	sp|Q9Y5J1|UTP18_HUMAN U3 small nucleolar RNA-associated protein 18 homolog OS=Homo sapiens OX=9606 GN=UTP18 PE=1 SV=3	sp|Q9Y5J1|UTP18_HUMAN	62 kDa	0.999929	7	7	100%	Q9Y5J1	UTP18	U3 small nucleolar RNA-associated protein 18 homolog	23.8322	23.7963	21.6938	22.652	22.2693	22.7287	22.7602	22.6249	24.7884	23.8245	23.1328	22.2774	24.8604	24.1793	24.7744	24.3226	22.4718	22.3427	21.9587	22.3076	21.0018	21.9759	21.213	21.8005	24.0037	22.6703	23.3334	23.2913	21.431	22.2396	21.4326	22.0187	-0.615584	-2.20287	0.971698	22.8128	-0.795602	-4.69491	0.433176
445	sp|Q9NYH9|UTP6_HUMAN U3 small nucleolar RNA-associated protein 6 homolog OS=Homo sapiens OX=9606 GN=UTP6 PE=2 SV=2	sp|Q9NYH9|UTP6_HUMAN	70 kDa	0.999865	11	11	100%	Q9NYH9	UTP6	U3 small nucleolar RNA-associated protein 6 homolog	22.2076	22.0129	21.0685	20.5651	20.0407	21.1219	20.4197	20.3771	23.1394	22.2589	21.4779	21.08	22.9942	22.5882	23.4272	23.0574	20.2393	20.2577	20.5036	20.0586	19.5782	19.3284	19.6462	19.794	22.7217	21.1773	21.6575	21.5632	20.0702	20.7335	19.5458	21.1746	-0.650301	-2.40407	1.10346	21.1215	-0.760687	-4.70424	0.453411
1595	sp|P82930|RT34_HUMAN 28S ribosomal protein S34, mitochondrial OS=Homo sapiens OX=9606 GN=MRPS34 PE=1 SV=2	sp|P82930|RT34_HUMAN	26 kDa	0.999422	4	4	100%	P82930	MRPS34	28S ribosomal protein S34, mitochondrial	22.5344	22.5966	22.7394	23.1774	23.1956	23.4055	23.1086	23.4177	22.1933	22.6746	23.0301	23.4543	21.1666	22.1595	21.9791	22.4746	22.2339	22.916	22.4978	22.9293	22.4496	22.7795	22.5095	22.7556	23.4136	24.1983	23.4866	23.9337	20.5799	20.8144	22.9753	23.975	0.502593	-0.58482	1.59001	22.7424	0.948166	-4.64968	0.351423
1529	sp|Q9BTZ2|DHRS4_HUMAN Dehydrogenase/reductase SDR family member 4 OS=Homo sapiens OX=9606 GN=DHRS4 PE=1 SV=3	sp|Q9BTZ2|DHRS4_HUMAN	30 kDa	0.999655	4	4	100%	Q9BTZ2	DHRS4	Dehydrogenase/reductase SDR family member 4	21.1643	21.7217	20.2456	20.3595	18.7592	19.2135	19.4404	19.5748	21.5465	20.895	20.9645	19.8517	21.7534	21.9357	21.3219	22.501	19.888	19.3379	18.9058	18.9923	20.073	20.1206	20.4336	19.5387	20.6316	19.9723	20.1355	19.5377	21.9926	22.235	21.6372	19.997	-0.325914	-1.89142	1.23959	20.4587	-0.427081	-4.77317	0.672694
619	sp|Q9NVX2|NLE1_HUMAN Notchless protein homolog 1 OS=Homo sapiens OX=9606 GN=NLE1 PE=1 SV=4	sp|Q9NVX2|NLE1_HUMAN	53 kDa	0.999588	9	9	100%	Q9NVX2	NLE1	Notchless protein homolog 1	23.0986	22.9964	22.7093	22.2954	22.4038	22.5638	22.8078	22.3602	23.7109	22.9597	22.8318	22.6812	24.1166	23.3367	23.7189	23.8738	22.3026	21.9785	22.1482	21.7687	21.8404	22.3033	22.0443	21.8109	23.3277	22.4015	22.5588	22.2398	25.7448	23.0698	22.3284	21.5709	-0.525896	-1.73172	0.679929	22.747	-0.894702	-4.66635	0.378823
1546	sp|Q7Z739|YTHD3_HUMAN YTH domain-containing family protein 3 OS=Homo sapiens OX=9606 GN=YTHDF3 PE=1 SV=1	sp|Q7Z739|YTHD3_HUMAN	64 kDa	0.999587	4	4	50%	Q7Z739	YTHDF3	YTH domain-containing family protein 3	16.784	15.4514	16.521	14.3345	15.1881	15.2679	11.8976	14.177	15.6491	13.6511	15.0567	16.154	15.694	16.1171	15.7871	15.8771	14.6459	15.1962	15.7636	13.936	15.0146	15.4113	15.3565	15.9543	15.0267	16.2374	14.0131	13.1416	13.5393	16.4541	15.2746	NA	-0.392438	-1.97964	1.19476	15.1152	-0.508134	-4.75981	0.615627
2561	sp|Q15102|PA1B3_HUMAN Platelet-activating factor acetylhydrolase IB subunit gamma OS=Homo sapiens OX=9606 GN=PAFAH1B3 PE=1 SV=1	sp|Q15102|PA1B3_HUMAN	26 kDa	0.998395	2	2	100%	Q15102	PAFAH1B3	Platelet-activating factor acetylhydrolase IB subunit gamma	20.5012	20.8726	19.1958	20.7341	20.0506	19.8797	19.3162	20.2178	19.7873	19.7056	19.5395	21.2162	19.0459	19.7125	19.6244	19.8924	19.9371	19.9921	19.781	20.2304	20.7489	19.6861	20.3597	20.8478	20.3872	20.2559	20.057	20.6012	19.1071	20.0717	20.2976	21.2352	0.053336	-0.706288	0.81296	20.0902	0.143976	-4.80178	0.886574
729	sp|P15880|RS2_HUMAN 40S ribosomal protein S2 OS=Homo sapiens OX=9606 GN=RPS2 PE=1 SV=2	sp|P15880|RS2_HUMAN	31 kDa	0.999575	8	8	100%	P15880	RPS2	40S ribosomal protein S2	25.0072	24.9712	25.5019	25.9152	25.7801	25.439	25.5639	25.9513	25.3784	25.2881	25.7099	25.7452	25.058	25.0855	25.0657	25.1035	25.6246	25.6499	25.7112	25.6782	25.9681	25.3397	25.8717	25.682	25.1431	25.4373	25.392	25.4802	26.6473	25.4756	25.7603	25.9938	0.0483057	-0.535166	0.631777	25.5443	0.169765	-4.80034	0.866444
1112	sp|O75153|CLU_HUMAN Clustered mitochondria protein homolog OS=Homo sapiens OX=9606 GN=CLUH PE=1 SV=2	sp|O75153|CLU_HUMAN	147 kDa	0.998743	6	6	100%	O75153	CLUH	Clustered mitochondria protein homolog	20.9218	20.5143	21.167	21.4731	21.5663	21.5213	21.3842	21.4892	20.9727	20.9369	21.2304	21.7987	20.4654	20.4347	20.2665	20.509	21.3427	21.5687	21.4902	21.8553	21.2691	21.0203	21.1518	21.2583	20.4818	20.816	20.6349	21.1703	20.2735	18.9195	19.7818	21.657	0.0291957	-0.87417	0.932561	20.9794	0.0662713	-4.80469	0.947644
2094	sp|Q96M94|KLH15_HUMAN Kelch-like protein 15 OS=Homo sapiens OX=9606 GN=KLHL15 PE=1 SV=2	sp|Q96M94|KLH15_HUMAN	70 kDa	0.99852	3	3	100%	Q96M94	KLHL15	Kelch-like protein 15	17.6295	17.6393	19.4919	18.8821	18.6083	18.7548	18.4876	19.2049	18.1216	18.0532	18.2551	19.2948	16.8029	16.6489	16.7549	17.6835	18.8776	19.0851	18.3782	19.0632	18.0338	15.2875	18.5957	18.1801	16.738	17.7134	17.1334	18.382	21.09	16.6489	18.1621	19.5171	0.281096	-1.21108	1.77327	18.1625	0.386453	-4.779	0.702178
897	sp|Q9H307|PININ_HUMAN Pinin OS=Homo sapiens OX=9606 GN=PNN PE=1 SV=5	sp|Q9H307|PININ_HUMAN	82 kDa	0.999122	7	7	100%	Q9H307	PNN	Pinin	22.0064	22.1386	21.3692	21.5006	21.5331	21.9071	21.5625	21.8314	22.148	22.5428	21.7594	21.7321	22.5741	22.3901	22.036	21.9783	22.4244	21.9247	21.95	21.7903	21.8613	22.2075	21.8545	22.188	21.5136	20.826	21.2263	21.0334	21.7334	22.6235	20.7603	21.2257	-0.165088	-0.879145	0.548969	21.8173	-0.47408	-4.76574	0.639204
800	sp|Q8N9T8|KRI1_HUMAN Protein KRI1 homolog OS=Homo sapiens OX=9606 GN=KRI1 PE=1 SV=3	sp|Q8N9T8|KRI1_HUMAN	83 kDa	0.999841	7	7	100%	Q8N9T8	KRI1	Protein KRI1 homolog	23.03	22.8384	22.108	21.7024	20.8217	21.2017	21.0045	21.0683	23.8156	22.7409	21.9677	21.9061	24.0951	23.092	23.9086	23.4699	21.3164	20.6532	21.0979	20.8748	20.3641	20.8245	20.5109	21.0233	23.0424	21.7347	22.2207	22.1303	22.3273	21.69	20.7486	20.7458	-0.80931	-2.42138	0.802756	21.8774	-1.0299	-4.62255	0.31216
2697	sp|Q9NVH0|EXD2_HUMAN Exonuclease 3'-5' domain-containing protein 2 OS=Homo sapiens OX=9606 GN=EXD2 PE=1 SV=2	sp|Q9NVH0|EXD2_HUMAN	70 kDa	0.996964	2	2	100%	Q9NVH0	EXD2	Exonuclease 3'-5' domain-containing protein 2	16.4218	15.9235	15.8759	15.7829	14.7557	16.239	14.7789	17.4388	15.7397	15.2633	16.8548	16.5255	15.7486	14.8184	13.8541	13.4422	15.0365	16.8282	16.2078	17.2331	15.7766	17.0337	14.8755	16.628	15.4137	17.3776	17.2125	17.7668	17.631	13.4413	15.7465	13.5108	0.695215	-0.954914	2.34535	15.8495	0.864299	-4.67544	0.395008
2471	sp|O75496|GEMI_HUMAN Geminin OS=Homo sapiens OX=9606 GN=GMNN PE=1 SV=1	sp|O75496|GEMI_HUMAN	24 kDa	0.998938	2	2	100%	O75496	GMNN	Geminin	18.7281	18.7751	19.4703	18.5292	19.6982	19.6625	20.2243	19.5809	19.4196	19.0132	18.8597	19.5133	18.7554	19.1469	18.9488	18.301	19.7869	19.6091	19.5768	18.0876	19.1433	17.9516	19.6135	18.7415	18.5509	18.1084	19.2948	17.8181	19.9653	19.6428	19.0847	18.9338	-0.244931	-1.13629	0.646428	19.0792	-0.563456	-4.7495	0.577713
2571	sp|Q8NBX0|SCPDL_HUMAN Saccharopine dehydrogenase-like oxidoreductase OS=Homo sapiens OX=9606 GN=SCCPDH PE=1 SV=1	sp|Q8NBX0|SCPDL_HUMAN	47 kDa	0.998301	2	2	100%	Q8NBX0	SCCPDH	Saccharopine dehydrogenase-like oxidoreductase	14.8189	14.4473	NA	15.4187	14.7197	NA	14.5313	14.3025	15.2087	15.121	15.4206	NA	15.6307	15.9755	15.5322	14.8175	NA	NA	15.9984	16.3242	16.1716	15.8564	15.3086	15.3237	15.5739	16.1993	14.0504	16.2278	NA	14.8218	14.8261	14.1304	0.0553881	-1.06094	1.17172	15.2599	0.103113	-4.75902	0.918841
741	sp|Q9UKN8|TF3C4_HUMAN General transcription factor 3C polypeptide 4 OS=Homo sapiens OX=9606 GN=GTF3C4 PE=1 SV=2	sp|Q9UKN8|TF3C4_HUMAN	92 kDa	0.999434	8	8	100%	Q9UKN8	GTF3C4	General transcription factor 3C polypeptide 4	20.6587	21.0155	22.5744	22.6726	22.0583	21.8464	22.4439	21.6523	20.7732	20.7741	21.4387	22.768	20.3346	21.0448	20.6549	20.7837	21.598	21.6002	21.5528	21.1846	21.0256	21.1682	21.2641	20.8163	21.5897	21.0821	21.0141	20.7905	22.0446	21.2838	20.8816	22.0422	-0.0369322	-1.02271	0.948842	21.3885	-0.0768481	-4.80442	0.939307
769	sp|P19012|K1C15_HUMAN Keratin, type I cytoskeletal 15 OS=Homo sapiens OX=9606 GN=KRT15 PE=1 SV=3	sp|P19012|K1C15_HUMAN	49 kDa	0.996592	8	8	12%	P19012	KRT15	Keratin, type I cytoskeletal 15	21.9137	22.6307	22.1068	20.9469	20.8628	19.8293	20.3972	21.5929	23.8185	22.4544	22.1188	21.1476	25.2884	23.3246	24.7855	23.9862	21.781	21.2709	21.8459	21.5514	22.3022	22.0075	22.1696	22.3102	24.0868	21.9437	23.2377	22.7807	22.5105	23.2047	21.9781	20.9975	-0.825065	-2.65777	1.00764	22.287	-0.923547	-4.65747	0.363871
544	sp|Q9BSC4|NOL10_HUMAN Nucleolar protein 10 OS=Homo sapiens OX=9606 GN=NOL10 PE=1 SV=1	sp|Q9BSC4|NOL10_HUMAN	80 kDa	0.999624	10	10	100%	Q9BSC4	NOL10	Nucleolar protein 10	22.7273	22.8558	22.0936	21.4849	21.0454	21.097	21.1033	21.0614	24.0148	22.9769	22.2521	21.8461	24.2257	23.4163	24.1661	23.8477	21.4038	20.7622	20.7654	21.0862	20.9464	20.1484	20.1575	20.9568	23.4291	21.764	22.3867	22.2811	21.3354	21.1318	21.8625	21.3006	-0.804016	-2.53387	0.925837	21.9354	-0.953495	-4.64798	0.348766
2209	sp|Q9UBU8|MO4L1_HUMAN Mortality factor 4-like protein 1 OS=Homo sapiens OX=9606 GN=MORF4L1 PE=1 SV=2	sp|Q9UBU8|MO4L1_HUMAN	41 kDa	0.995815	3	3	100%	Q9UBU8	MORF4L1	Mortality factor 4-like protein 1	17.363	17.1358	17.3453	18.0547	18.7221	18.4335	19.0429	19.2732	18.2695	18.1103	17.7616	18.6337	16.9718	16.8063	17.4329	17.4542	17.7056	18.0382	18.4151	18.5727	17.184	17.9992	18.1553	17.1971	17.3287	17.3825	15.9435	18.5895	18.4005	16.7201	19.5736	18.8159	9.08853e-06	-1.13038	1.1304	17.901	1.64941e-05	-4.80547	0.999987
2822	sp|O15360|FANCA_HUMAN Fanconi anemia group A protein OS=Homo sapiens OX=9606 GN=FANCA PE=1 SV=2	sp|O15360|FANCA_HUMAN	163 kDa	0.993584	2	2	100%	O15360	FANCA	Fanconi anemia group A protein	15.7105	16.2089	13.8024	14.5645	15.5302	15.989	16.6478	12.5228	16.1117	15.004	16.2246	15.7398	15.9145	15.8742	16.1365	14.3876	14.2456	15.1612	15.6247	12.6286	15.5633	16.1745	16.647	15.267	15.0451	NA	15.969	11.9113	18.9437	17.0359	22.6651	NA	0.179776	-2.2295	2.58905	15.6417	0.153647	-4.77652	0.879117
976	sp|Q8IWZ3|ANKH1_HUMAN Ankyrin repeat and KH domain-containing protein 1 OS=Homo sapiens OX=9606 GN=ANKHD1 PE=1 SV=1	sp|Q8IWZ3|ANKH1_HUMAN	269 kDa	0.999766	6	6	67%	Q8IWZ3	ANKHD1	Ankyrin repeat and KH domain-containing protein 1	17.7351	16.926	18.3754	18.2664	18.1827	17.6224	17.5407	17.9242	16.9819	18.1702	17.8494	18.6117	16.9349	17.4785	17.2775	17.8024	18.1753	18.5408	18.5285	18.6706	18.4513	17.7543	18.2026	18.3662	18.16	18.1256	17.7953	17.9505	NA	19.1452	16.4777	18.0297	0.177575	-0.693952	1.0491	17.9372	0.418535	-4.77442	0.678946
138	sp|P46087|NOP2_HUMAN Probable 28S rRNA (cytosine(4447)-C(5))-methyltransferase OS=Homo sapiens OX=9606 GN=NOP2 PE=1 SV=2	sp|P46087|NOP2_HUMAN	89 kDa	0.99968	21	21	100%	P46087	NOP2	Probable 28S rRNA (cytosine(4447)-C(5))-methyltransferase	26.7012	26.9866	25.8241	25.1347	24.3655	24.5306	24.6182	24.7604	28.1743	26.5066	25.8211	24.7576	28.6312	27.4998	28.6856	27.3997	24.5896	24.3635	24.4291	24.7467	23.4094	24.3991	23.5733	24.5625	26.9233	25.5283	25.9615	25.7778	25.1343	25.199	24.4742	23.9665	-0.750844	-2.88461	1.38292	25.5448	-0.72188	-4.71414	0.47655
2683	sp|Q00013|EM55_HUMAN 55 kDa erythrocyte membrane protein OS=Homo sapiens OX=9606 GN=MPP1 PE=1 SV=2	sp|Q00013|EM55_HUMAN	52 kDa	0.99718	2	2	100%	Q00013	MPP1	55 kDa erythrocyte membrane protein	14.1881	15.1556	13.4229	NA	14.0358	13.5614	14.7485	NA	15.1042	14.6047	NA	16.1953	14.5373	14.9845	15.0769	14.6405	13.6787	15.1012	15.5768	15.4457	14.0212	NA	14.7151	14.6719	13.9972	13.2293	14.4642	15.1782	NA	19.7708	NA	16.7923	0.280635	-1.53765	2.09892	14.8807	0.320871	-4.78703	0.751464
99	sp|Q12906|ILF3_HUMAN Interleukin enhancer-binding factor 3 OS=Homo sapiens OX=9606 GN=ILF3 PE=1 SV=3	sp|Q12906|ILF3_HUMAN	95 kDa	0.999844	23	23	100%	Q12906	ILF3	Interleukin enhancer-binding factor 3	26.7272	27.1651	25.6707	26.0185	26.0792	26.0685	26.1881	26.3101	28.0997	26.7391	26.2665	26.0252	28.1636	27.5781	28.7996	27.3712	26.1319	25.7578	26.1053	26.4221	25.8168	26.1865	25.9576	26.298	27.1465	25.9517	26.5287	26.3579	26.1742	26.2367	25.8374	25.671	-0.62289	-1.798	0.552222	26.4953	-1.08741	-4.60228	0.286429
225	sp|O15027|SC16A_HUMAN Protein transport protein Sec16A OS=Homo sapiens OX=9606 GN=SEC16A PE=1 SV=4	sp|O15027|SC16A_HUMAN	252 kDa	0.999839	16	16	100%	O15027	SEC16A	Protein transport protein Sec16A	23.5568	23.9696	22.9876	22.2542	21.4649	21.7825	21.6786	21.7841	24.1796	23.6157	22.9972	22.8147	24.3863	24.2415	23.7862	24.3564	22.363	22.2877	21.9157	21.851	21.8619	22.3969	21.889	21.9611	22.4901	22.1757	21.9224	21.8883	23.2704	22.6143	21.9616	22.5284	-0.135188	-1.49075	1.22038	22.6635	-0.204588	-4.79803	0.839423
219	sp|P14868|SYDC_HUMAN Aspartate--tRNA ligase, cytoplasmic OS=Homo sapiens OX=9606 GN=DARS PE=1 SV=2	sp|P14868|SYDC_HUMAN	57 kDa	0.999867	16	16	100%	P14868	DARS	Aspartate--tRNA ligase, cytoplasmic	24.3701	24.0629	23.8794	24.7762	24.9004	24.7946	24.602	24.8728	24.2971	24.3549	24.575	24.8606	24.0382	24.2622	24.3215	24.4792	24.9212	24.9592	24.9758	25.1398	25.0912	24.9689	24.8674	25.1915	24.6184	25.0813	24.6966	25.2387	24.157	23.7986	24.2459	25.0026	0.0629117	-0.585452	0.711276	24.6375	0.198967	-4.79843	0.843759
2485	sp|O75027|ABCB7_HUMAN ATP-binding cassette sub-family B member 7, mitochondrial OS=Homo sapiens OX=9606 GN=ABCB7 PE=1 SV=2	sp|O75027|ABCB7_HUMAN	83 kDa	0.99889	2	2	100%	O75027	ABCB7	ATP-binding cassette sub-family B member 7, mitochondrial	18.6717	18.9444	18.3687	19.368	18.6057	18.7218	18.9476	19.0379	18.5657	18.4955	19.1563	19.9118	18.185	18.3071	18.4871	18.3464	18.3175	19.4934	19.1294	19.3866	20.1294	19.3706	20.1517	19.4343	20.0593	20.7964	20.4706	20.477	17.8389	19.8595	20.7001	20.9562	0.52892	-0.737615	1.79546	19.2716	0.856713	-4.67766	0.399115
1178	sp|Q9NX58|LYAR_HUMAN Cell growth-regulating nucleolar protein OS=Homo sapiens OX=9606 GN=LYAR PE=1 SV=2	sp|Q9NX58|LYAR_HUMAN	44 kDa	0.999808	5	5	100%	Q9NX58	LYAR	Cell growth-regulating nucleolar protein	21.4899	21.8398	19.9202	20.5402	19.5748	19.5621	20.339	20.1133	22.7717	21.6471	20.849	20.0231	23.3896	22.1413	22.8309	22.3997	20.3145	20.095	20.1623	20.4923	20.5561	20.9232	20.4459	20.6418	21.9603	20.67	21.3098	21.1168	19.8212	19.5536	19.8095	19.8911	-0.571117	-2.13727	0.995038	20.8498	-0.748089	-4.70751	0.460849
393	sp|Q13823|NOG2_HUMAN Nucleolar GTP-binding protein 2 OS=Homo sapiens OX=9606 GN=GNL2 PE=1 SV=1	sp|Q13823|NOG2_HUMAN	84 kDa	0.999778	12	12	100%	Q13823	GNL2	Nucleolar GTP-binding protein 2	23.5756	23.8106	21.9354	22.23	22.2143	22.2733	22.5017	22.6731	24.6396	23.8417	23.0927	21.9595	24.709	24.3567	24.9356	24.3288	21.7873	21.963	21.9491	22.0826	21.0034	21.3824	20.9522	21.5923	24.1403	22.8765	23.1043	23.1946	22.5245	21.7307	22.6474	21.5918	-0.41273	-2.09168	1.26622	22.7375	-0.504304	-4.76054	0.618123
1341	sp|O60763|USO1_HUMAN General vesicular transport factor p115 OS=Homo sapiens OX=9606 GN=USO1 PE=1 SV=2	sp|O60763|USO1_HUMAN	108 kDa	0.999122	5	5	100%	O60763	USO1	General vesicular transport factor p115	19.6041	20.0924	19.2673	18.5631	19.2583	19.2669	18.1896	18.7728	20.0878	19.8747	19.2895	19.0183	20.3847	20.3681	20.5131	19.2307	20.6931	19.0113	19.0675	19.3245	19.7177	19.5667	19.4342	19.3935	19.8015	19.9172	20.026	20.4638	20.7825	20.7925	21.0295	19.4116	-0.322757	-1.33423	0.68871	19.6942	-0.654559	-4.73018	0.518258
2249	sp|Q8NBQ5|DHB11_HUMAN Estradiol 17-beta-dehydrogenase 11 OS=Homo sapiens OX=9606 GN=HSD17B11 PE=1 SV=3	sp|Q8NBQ5|DHB11_HUMAN	33 kDa	0.99359	3	3	100%	Q8NBQ5	HSD17B11	Estradiol 17-beta-dehydrogenase 11	16.8323	16.7172	18.1675	17.163	15.8014	18.9005	18.7258	15.2105	15.6632	15.4535	15.728	18.5328	15.3765	15.2364	14.9858	15.4186	16.5823	16.8367	15.8956	16.4793	18.0625	15.4092	14.8539	16.3266	15.8889	17.2656	17.0138	17.8408	NA	16.1289	16.2222	18.7429	0.326531	-1.48819	2.14125	16.5633	0.369789	-4.78119	0.714523
2586	sp|P18859|ATP5J_HUMAN ATP synthase-coupling factor 6, mitochondrial OS=Homo sapiens OX=9606 GN=ATP5PF PE=1 SV=1	sp|P18859|ATP5J_HUMAN	13 kDa	0.998173	2	2	100%	P18859	ATP5PF	ATP synthase-coupling factor 6, mitochondrial	14.136	16.5234	17.1611	17.0766	NA	16.7079	17.7584	15.1747	15.7703	16.1986	16.7384	17.674	13.4903	15.9977	15.1194	15.8427	14.0928	NA	18.5564	15.1629	17.6449	17.0029	17.8409	16.9842	17.893	17.5567	17.3645	16.9896	NA	14.4075	16.3055	15.8026	1.28657	-0.662005	3.23514	16.3784	1.3624	-4.4994	0.185667
1764	sp|O75127|PTCD1_HUMAN Pentatricopeptide repeat-containing protein 1, mitochondrial OS=Homo sapiens OX=9606 GN=PTCD1 PE=1 SV=2	sp|O75127|PTCD1_HUMAN	79 kDa	0.997173	4	4	100%	O75127	PTCD1	Pentatricopeptide repeat-containing protein 1, mitochondrial	18.5351	17.6978	19.2314	18.3145	18.8671	18.7975	18.9782	18.5374	18.0539	18.391	18.5235	21.7376	18.189	17.2926	18.0385	17.6429	18.6477	18.8994	17.8469	18.4	19.4002	18.1096	18.8133	19.2253	19.4761	20.0874	19.7429	19.9154	19.2883	19.7375	19.6656	18.9024	0.0906538	-1.22199	1.4033	18.8433	0.141678	-4.8019	0.888382
517	sp|Q9NY93|DDX56_HUMAN Probable ATP-dependent RNA helicase DDX56 OS=Homo sapiens OX=9606 GN=DDX56 PE=1 SV=1	sp|Q9NY93|DDX56_HUMAN	62 kDa	0.999795	10	10	100%	Q9NY93	DDX56	Probable ATP-dependent RNA helicase DDX56	24.7264	25.0477	23.367	23.5004	23.2876	23.4613	23.3829	23.6608	26.004	24.9324	24.334	23.6089	26.0805	25.1115	26.0784	25.6793	23.378	23.4477	23.3854	23.7019	22.4957	23.0963	22.7187	23.2028	25.205	23.9833	24.3997	24.2954	23.7461	23.3277	22.7747	23.355	-0.475549	-1.98663	1.03553	24.0243	-0.645612	-4.73219	0.523959
1619	sp|P62487|RPB7_HUMAN DNA-directed RNA polymerase II subunit RPB7 OS=Homo sapiens OX=9606 GN=POLR2G PE=1 SV=1	sp|P62487|RPB7_HUMAN	19 kDa	0.999309	4	4	100%	P62487	POLR2G	DNA-directed RNA polymerase II subunit RPB7	17.8927	18.6035	20.1482	18.7973	19.2446	19.3197	19.5873	19.4343	18.4749	18.717	19.3382	19.68	16.855	18.9362	18.7219	19.1414	18.9973	19.5061	19.5414	19.9265	19.3463	18.7013	19.3913	19.1459	18.3007	18.6706	18.5005	17.9548	NA	19.6228	18.6875	19.4812	0.457937	-0.510857	1.42673	18.9892	0.971224	-4.64219	0.340311
566	sp|P54652|HSP72_HUMAN Heat shock-related 70 kDa protein 2 OS=Homo sapiens OX=9606 GN=HSPA2 PE=1 SV=1	sp|P54652|HSP72_HUMAN	70 kDa	0.997209	10	10	10%	P54652	HSPA2	Heat shock-related 70 kDa protein 2	13.6941	12.9177	NA	13.7169	14.3869	15.9745	14.9616	14.7872	NA	12.9612	14.5601	17.3483	13.957	10.3138	NA	NA	13.9477	NA	15.3343	14.8761	NA	NA	13.0127	10.4067	12.431	11.2672	13.766	NA	16.5273	NA	NA	14.6669	-0.975573	-3.82589	1.87475	13.9007	-0.721784	-4.68488	0.480178
2415	sp|O75251|NDUS7_HUMAN NADH dehydrogenase [ubiquinone] iron-sulfur protein 7, mitochondrial OS=Homo sapiens OX=9606 GN=NDUFS7 PE=1 SV=3	sp|O75251|NDUS7_HUMAN	24 kDa	0.999194	2	2	100%	O75251	NDUFS7	NADH dehydrogenase [ubiquinone] iron-sulfur protein 7, mitochondrial	21.1319	20.5918	21.9386	21.9907	21.3063	21.4686	21.7446	21.6674	20.4041	20.915	21.3098	21.5214	19.9513	20.5752	19.9139	20.7238	20.7052	21.2478	20.8108	21.5045	21.0833	21.2773	20.8165	21.3494	21.5307	22.1076	21.5783	22.0263	18.1655	18.663	21.1957	21.7639	0.272598	-0.905847	1.45104	21.0306	0.474544	-4.76565	0.638913
2685	sp|Q9Y2L5|TPPC8_HUMAN Trafficking protein particle complex subunit 8 OS=Homo sapiens OX=9606 GN=TRAPPC8 PE=1 SV=2	sp|Q9Y2L5|TPPC8_HUMAN	161 kDa	0.997156	2	2	100%	Q9Y2L5	TRAPPC8	Trafficking protein particle complex subunit 8	19.3549	19.0537	20.6505	20.0207	20.0234	20.0881	19.9439	19.8818	19.8356	19.7041	19.8292	20.2771	20.3953	19.4023	19.1125	19.2588	19.8382	20.1436	20.1371	20.1328	19.9278	19.8573	20.0295	19.8986	19.3769	19.7937	19.9239	19.6745	20.4525	20.3653	20.443	19.7827	0.0723643	-0.540527	0.685255	19.894	0.242109	-4.79505	0.810501
610	sp|Q99848|EBP2_HUMAN Probable rRNA-processing protein EBP2 OS=Homo sapiens OX=9606 GN=EBNA1BP2 PE=1 SV=2	sp|Q99848|EBP2_HUMAN	35 kDa	0.999712	9	9	100%	Q99848	EBNA1BP2	Probable rRNA-processing protein EBP2	25.1166	25.1284	23.9616	23.2045	22.6352	22.8127	22.6444	23.0276	25.8052	24.9776	24.1515	23.2349	26.7149	25.5384	26.4564	25.7266	22.726	22.5539	22.618	22.9459	21.7827	22.6137	22.0485	22.8615	25.5161	23.9282	24.4172	24.2183	23.3136	23.7182	22.892	22.763	-0.643973	-2.65033	1.36239	23.8142	-0.658449	-4.72929	0.515804
222	sp|P23246|SFPQ_HUMAN Splicing factor, proline- and glutamine-rich OS=Homo sapiens OX=9606 GN=SFPQ PE=1 SV=2	sp|P23246|SFPQ_HUMAN	76 kDa	0.999853	16	16	94%	P23246	SFPQ	Splicing factor, proline- and glutamine-rich	27.219	27.8057	26.698	26.7806	26.7542	26.7226	26.4552	26.642	28.207	28.3253	27.0008	26.396	28.0971	28.0927	28.5208	27.4594	27.0751	26.4378	26.7908	26.6262	26.5963	26.3283	26.4686	26.8663	26.5402	26.1913	26.7762	26.1851	26.4199	26.7845	25.6557	25.8661	-0.0702987	-1.17352	1.03292	26.8995	-0.130722	-4.80243	0.89696
2724	sp|Q9UNY4|TTF2_HUMAN Transcription termination factor 2 OS=Homo sapiens OX=9606 GN=TTF2 PE=1 SV=2	sp|Q9UNY4|TTF2_HUMAN	130 kDa	0.996521	2	2	100%	Q9UNY4	TTF2	Transcription termination factor 2	18.0666	17.5318	NA	17.8146	17.0188	17.5797	15.6412	15.5959	17.5702	17.7804	16.7686	15.034	17.4012	17.6174	17.4559	16.8636	17.1395	17.4986	17.1769	15.8865	16.5076	15.5101	16.9236	15.5652	16.7114	17.2153	17.4349	16.7264	13.4688	14.8535	15.7496	15.8527	0.134606	-1.32194	1.59115	16.6439	0.189924	-4.79904	0.850838
150	sp|Q7Z6Z7|HUWE1_HUMAN E3 ubiquitin-protein ligase HUWE1 OS=Homo sapiens OX=9606 GN=HUWE1 PE=1 SV=3	sp|Q7Z6Z7|HUWE1_HUMAN	482 kDa	0.999798	20	20	100%	Q7Z6Z7	HUWE1	E3 ubiquitin-protein ligase HUWE1	21.2978	21.6534	21.2009	21.8969	21.8418	21.9187	21.8869	21.9122	21.5577	21.3905	21.3002	22.0354	21.6505	21.8443	21.8373	21.6481	21.7671	22.1083	21.6411	22.0469	22.2638	22.0054	22.2686	21.8129	21.8041	21.9625	21.7987	22.0575	21.2907	23.2561	21.7038	22.1658	0.171989	-0.410447	0.754426	21.8383	0.605512	-4.74093	0.549828
966	sp|Q9NVU7|SDA1_HUMAN Protein SDA1 homolog OS=Homo sapiens OX=9606 GN=SDAD1 PE=1 SV=3	sp|Q9NVU7|SDA1_HUMAN	80 kDa	0.999787	6	6	100%	Q9NVU7	SDAD1	Protein SDA1 homolog	21.5006	21.5646	21.0005	21.1234	20.6977	21.1035	21.4751	20.5473	22.7313	21.5976	21.1668	20.6628	23.1284	22.16	23.0373	22.5515	20.8146	21.2083	21.0436	20.9386	20.7042	20.4027	20.94	20.6103	22.0784	21.2263	21.2757	21.3917	22.5087	21.3513	21.9139	20.7018	-0.382024	-1.47287	0.708827	21.4112	-0.718436	-4.715	0.478636
1698	sp|P54727|RD23B_HUMAN UV excision repair protein RAD23 homolog B OS=Homo sapiens OX=9606 GN=RAD23B PE=1 SV=1	sp|P54727|RD23B_HUMAN	43 kDa	0.998632	4	4	100%	P54727	RAD23B	UV excision repair protein RAD23 homolog B	16.9346	18.8694	17.8202	18.1604	18.0082	17.8805	19.0554	18.8552	17.1478	15.5137	18.6311	19.3631	18.3361	17.8544	19.0563	19.7137	18.1555	18.1633	18.6984	19.1263	19.4847	17.1663	17.2687	16.3612	17.8193	17.4696	18.1796	18.9294	22.6582	21.7064	21.2266	19.7144	-0.010313	-2.01275	1.99212	18.5415	-0.0105655	-4.80545	0.991648
1213	sp|Q9UPN6|SCAF8_HUMAN Protein SCAF8 OS=Homo sapiens OX=9606 GN=SCAF8 PE=1 SV=1	sp|Q9UPN6|SCAF8_HUMAN	141 kDa	0.99974	5	5	40%	Q9UPN6	SCAF8	Protein SCAF8	16.7589	17.8324	18.1653	16.9796	18.0348	18.5725	18.8272	17.0173	17.0301	18.2112	17.9913	15.5936	17.5652	17.3746	17.4957	16.7733	18.3322	17.7606	17.3424	17.4971	18.6262	16.972	18.0058	17.4351	17.478	17.1423	16.1977	16.2775	19.4715	17.1039	19.1742	19.515	0.336854	-0.843382	1.51709	17.6423	0.585512	-4.74506	0.563047
2736	sp|Q9NWU2|GID8_HUMAN Glucose-induced degradation protein 8 homolog OS=Homo sapiens OX=9606 GN=GID8 PE=1 SV=1	sp|Q9NWU2|GID8_HUMAN	27 kDa	0.996315	2	2	100%	Q9NWU2	GID8	Glucose-induced degradation protein 8 homolog	15.3127	15.0979	18.2483	17.6448	16.8984	14.5161	16.8408	16.9417	15.1257	14.2912	16.9201	15.2999	15.1484	14.0077	14.7397	15.2023	16.3636	15.1986	15.3051	17.3801	14.7836	15.9437	16.1577	16.4083	15.7115	16.8247	15.074	16.8764	19.1668	16.9257	16.4751	15.6433	-0.275307	-1.97844	1.42783	16.0148	-0.331612	-4.78596	0.742733
354	sp|Q6PGP7|TTC37_HUMAN Tetratricopeptide repeat protein 37 OS=Homo sapiens OX=9606 GN=TTC37 PE=1 SV=1	sp|Q6PGP7|TTC37_HUMAN	175 kDa	0.999675	13	13	100%	Q6PGP7	TTC37	Tetratricopeptide repeat protein 37	22.8928	22.5504	21.1495	23.7026	23.469	23.7208	24.0924	23.5139	22.452	22.636	23.6378	24.4227	21.6685	22.3845	21.9957	23.0813	23.4156	23.7402	23.702	23.526	23.4046	24.1984	23.4081	22.7591	23.1754	23.7619	22.7318	23.4725	24.0037	24.0809	24.4466	23.6563	0.18817	-0.970342	1.34668	23.2767	0.333206	-4.78577	0.741543
1722	sp|Q13557|KCC2D_HUMAN Calcium/calmodulin-dependent protein kinase type II subunit delta OS=Homo sapiens OX=9606 GN=CAMK2D PE=1 SV=3	sp|Q13557|KCC2D_HUMAN	56 kDa	0.998336	4	4	50%	Q13557	CAMK2D	Calcium/calmodulin-dependent protein kinase type II subunit delta	17.9724	17.8695	18.5633	18.1853	18.418	18.2396	18.3974	18.3609	17.9027	18.0845	18.5247	19.2181	18.8025	18.9434	18.317	19.265	18.3238	17.4802	18.352	18.5453	18.8854	19.7308	19.001	19.0033	18.3434	18.3982	18.3195	18.7362	20.0699	18.6851	18.7081	17.3559	-0.177451	-0.956566	0.601663	18.5313	-0.467033	-4.7669	0.644174
2700	sp|Q8NDD1|CA131_HUMAN Uncharacterized protein C1orf131 OS=Homo sapiens OX=9606 GN=C1orf131 PE=1 SV=4	sp|Q8NDD1|CA131_HUMAN	33 kDa	0.996951	2	2	100%	Q8NDD1	C1orf131	Uncharacterized protein C1orf131	19.0206	19.8156	19.3042	19.5183	17.2815	17.8999	20.0043	18.2246	21.0169	20.3769	20.334	19.1112	21.736	21.1257	21.4393	21.2097	19.2695	17.9126	18.6031	17.9504	17.6441	18.7203	18.6954	18.7339	21.2538	19.976	19.9015	18.9422	20.2243	19.9598	18.1655	18.8977	-0.619938	-2.45452	1.21465	19.4459	-0.693224	-4.72115	0.494067
1748	sp|Q9Y2V7|COG6_HUMAN Conserved oligomeric Golgi complex subunit 6 OS=Homo sapiens OX=9606 GN=COG6 PE=1 SV=2	sp|Q9Y2V7|COG6_HUMAN	73 kDa	0.997891	4	4	100%	Q9Y2V7	COG6	Conserved oligomeric Golgi complex subunit 6	17.6411	18.3661	19.2595	17.4783	17.4966	16.7084	18.2722	18.1657	18.7786	18.2305	18.3793	16.9424	18.8949	18.7605	18.7895	18.5211	19.2442	17.6207	19.413	18.5702	17.289	18.7547	18.4147	18.8028	18.6195	17.6031	17.8979	18.6165	NA	18.3907	18.1105	18.6648	-0.615757	-1.59075	0.359232	18.2805	-1.29767	-4.52045	0.205707
759	sp|O75150|BRE1B_HUMAN E3 ubiquitin-protein ligase BRE1B OS=Homo sapiens OX=9606 GN=RNF40 PE=1 SV=5	sp|O75150|BRE1B_HUMAN	114 kDa	0.999067	8	8	88%	O75150	RNF40	E3 ubiquitin-protein ligase BRE1B	19.1912	19.6358	20.0697	18.8655	20.3881	20.2889	20.1398	19.6165	19.4601	19.6531	19.2413	18.0366	19.274	19.1997	19.0257	19.296	19.6851	19.565	20.0317	19.3358	19.773	19.7233	19.6632	19.8763	18.5691	18.5665	18.3184	17.5716	17.2682	18.8529	18.4619	18.4129	0.128739	-0.998769	1.25625	19.2205	0.234236	-4.79572	0.816562
900	sp|Q9BYD1|RM13_HUMAN 39S ribosomal protein L13, mitochondrial OS=Homo sapiens OX=9606 GN=MRPL13 PE=1 SV=1	sp|Q9BYD1|RM13_HUMAN	21 kDa	0.99899	7	7	100%	Q9BYD1	MRPL13	39S ribosomal protein L13, mitochondrial	20.6218	20.2546	19.8345	21.1693	21.0672	21.1966	21.3176	21.4439	20.7817	20.6664	20.9517	21.3404	20.1529	20.3584	20.3057	20.3681	20.3025	21.4569	20.6082	21.0326	20.8684	20.868	20.8854	21.0882	21.3663	21.8526	21.6391	21.8139	19.8729	21.2101	21.5458	21.6061	0.28953	-0.542274	1.12134	20.9328	0.713744	-4.71618	0.481429
141	sp|O00267|SPT5H_HUMAN Transcription elongation factor SPT5 OS=Homo sapiens OX=9606 GN=SUPT5H PE=1 SV=1	sp|O00267|SPT5H_HUMAN	121 kDa	0.999951	20	20	100%	O00267	SUPT5H	Transcription elongation factor SPT5	23.1578	23.1803	23.4442	22.6954	23.7673	23.8363	23.8332	23.1189	23.1696	23.3133	23.2564	22.8394	23.0227	23.112	23.0756	22.7833	23.4423	23.2449	23.3259	23.0152	22.6453	23.3348	22.9507	22.7126	22.4009	22.6633	22.3495	21.625	22.9335	23.1119	22.347	22.2391	0.0577782	-0.669242	0.784798	22.9984	0.162962	-4.80075	0.871746
1195	sp|Q86WB0|NIPA_HUMAN Nuclear-interacting partner of ALK OS=Homo sapiens OX=9606 GN=ZC3HC1 PE=1 SV=1	sp|Q86WB0|NIPA_HUMAN	55 kDa	0.999776	5	5	100%	Q86WB0	ZC3HC1	Nuclear-interacting partner of ALK	21.0389	20.8924	18.7508	19.7533	18.977	18.9195	18.6931	19.2823	20.8183	20.6762	19.7364	19.1963	20.6097	20.4024	20.1286	20.6182	19.1412	17.5621	18.82	18.5884	18.3746	18.8559	18.1683	18.5023	19.0248	17.7039	19.1761	18.4926	19.5147	19.4998	18.9125	17.7058	-0.797113	-2.25516	0.660934	19.2668	-1.12153	-4.58981	0.2719
170	sp|Q9NVP1|DDX18_HUMAN ATP-dependent RNA helicase DDX18 OS=Homo sapiens OX=9606 GN=DDX18 PE=1 SV=2	sp|Q9NVP1|DDX18_HUMAN	75 kDa	0.999765	19	19	100%	Q9NVP1	DDX18	ATP-dependent RNA helicase DDX18	25.2713	24.8731	23.6415	23.7979	23.0241	23.2158	23.1799	23.4204	25.7981	24.7232	24.0113	22.8532	26.6686	25.5033	26.7909	25.6489	23.2852	22.9	22.969	23.4051	22.343	23.0607	22.418	23.2755	25.3909	24.3208	24.6995	24.7217	24.7665	23.2195	23.2279	22.9996	-0.732083	-2.54672	1.08255	24.0445	-0.827626	-4.68602	0.41511
462	sp|Q13435|SF3B2_HUMAN Splicing factor 3B subunit 2 OS=Homo sapiens OX=9606 GN=SF3B2 PE=1 SV=2	sp|Q13435|SF3B2_HUMAN	100 kDa	0.999795	11	11	100%	Q13435	SF3B2	Splicing factor 3B subunit 2	22.2187	22.6548	20.3937	21.7159	22.1064	22.1731	22.7632	22.4743	22.6117	22.6678	22.5218	21.9229	23.121	22.9598	22.5466	22.6447	22.9339	22.1708	22.4745	22.2156	22.6345	23.1235	22.9396	22.9159	22.1683	22.0405	22.0932	21.7756	23.0499	23.6295	22.0943	21.2178	-0.0996986	-0.942857	0.74346	22.4054	-0.242465	-4.79502	0.810228
1188	sp|Q9Y3A4|RRP7A_HUMAN Ribosomal RNA-processing protein 7 homolog A OS=Homo sapiens OX=9606 GN=RRP7A PE=1 SV=2	sp|Q9Y3A4|RRP7A_HUMAN	32 kDa	0.99979	5	5	100%	Q9Y3A4	RRP7A	Ribosomal RNA-processing protein 7 homolog A	20.6495	20.7642	19.9947	19.0224	19.2292	20.8567	19.0315	19.9731	21.9432	20.6428	20.3206	20.4356	21.4261	20.9654	21.9864	21.6953	19.3722	19.3249	19.9917	19.3521	18.3484	18.7024	18.7978	18.9438	21.0144	19.5738	20.0438	20.0711	18.6081	21.0222	18.5589	20.0896	-0.668421	-2.16998	0.833142	20.0235	-0.913207	-4.66068	0.369186
1411	sp|Q13724|MOGS_HUMAN Mannosyl-oligosaccharide glucosidase OS=Homo sapiens OX=9606 GN=MOGS PE=1 SV=5	sp|Q13724|MOGS_HUMAN	92 kDa	0.996831	5	5	100%	Q13724	MOGS	Mannosyl-oligosaccharide glucosidase	19.845	20.1817	19.298	20.3652	19.8202	19.7394	19.7786	20.1507	19.9112	20.1232	19.5985	20.048	19.6388	19.5324	19.865	19.4165	20.1795	19.8247	20.0902	20.3331	20.1077	19.0269	19.8138	19.8401	19.6851	20.0153	20.4574	20.3568	19.5195	19.5786	19.0166	19.804	0.131004	-0.412015	0.674023	19.8425	0.494695	-4.76223	0.624764
186	sp|P28331|NDUS1_HUMAN NADH-ubiquinone oxidoreductase 75 kDa subunit, mitochondrial OS=Homo sapiens OX=9606 GN=NDUFS1 PE=1 SV=3	sp|P28331|NDUS1_HUMAN	79 kDa	0.99977	18	18	100%	P28331	NDUFS1	NADH-ubiquinone oxidoreductase 75 kDa subunit, mitochondrial	24.3288	23.673	24.5341	24.8126	24.5129	24.5026	24.326	24.6561	23.3405	23.9053	24.3078	24.6386	23.3527	23.6654	23.4751	23.6992	24.1335	24.626	24.0907	24.4858	24.8757	24.5849	24.7268	24.8603	25.0208	25.6702	25.3097	25.4854	24.584	24.8053	25.2923	25.1234	0.262735	-0.690302	1.21577	24.4814	0.56541	-4.74911	0.576421
33	sp|Q9BQG0|MBB1A_HUMAN Myb-binding protein 1A OS=Homo sapiens OX=9606 GN=MYBBP1A PE=1 SV=2	sp|Q9BQG0|MBB1A_HUMAN	149 kDa	0.999832	34	34	100%	Q9BQG0	MYBBP1A	Myb-binding protein 1A	27.002	27.3382	24.8208	25.3293	24.7769	24.8237	25.0349	25.263	28.4033	26.9272	26.2012	25.0548	29.056	28.3854	29.1866	28.4878	24.9325	24.7856	24.7595	25.1384	24.2095	24.798	24.5106	25.0415	27.8193	26.2764	26.6082	26.6856	25.8616	25.9767	25.2905	25.0218	-0.707409	-2.89268	1.47786	26.0565	-0.664091	-4.72799	0.512242
592	sp|Q9Y6Y8|S23IP_HUMAN SEC23-interacting protein OS=Homo sapiens OX=9606 GN=SEC23IP PE=1 SV=1	sp|Q9Y6Y8|S23IP_HUMAN	111 kDa	0.999828	9	9	100%	Q9Y6Y8	SEC23IP	SEC23-interacting protein	23.1426	23.1358	21.9769	21.7076	20.0106	20.8485	20.0741	20.7994	23.4026	23.3293	22.0521	21.3111	23.2688	23.1699	23.1034	22.9905	21.1126	20.8559	20.8944	20.8679	20.0802	20.92	20.2492	20.7846	21.5959	21.0393	21.178	20.8232	19.4843	20.8721	20.1734	20.2129	-0.223329	-1.89265	1.44599	21.4208	-0.274454	-4.79209	0.785817
2206	sp|Q16656|NRF1_HUMAN Nuclear respiratory factor 1 OS=Homo sapiens OX=9606 GN=NRF1 PE=1 SV=1	sp|Q16656|NRF1_HUMAN	54 kDa	0.995956	3	3	100%	Q16656	NRF1	Nuclear respiratory factor 1	17.3738	15.7352	14.648	16.2229	17.6427	16.7561	18.5073	18.0032	18.1377	17.4298	16.3309	17.2027	15.6145	17.6139	17.6837	16.3787	17.5819	17.5046	17.8739	17.3618	17.4492	17.996	17.836	18.1966	17.4925	17.1165	16.372	16.7691	16.7797	18.2091	18.2425	17.4762	-0.699943	-1.81312	0.413237	17.2356	-1.28991	-4.52356	0.207979
1705	sp|Q9BRJ2|RM45_HUMAN 39S ribosomal protein L45, mitochondrial OS=Homo sapiens OX=9606 GN=MRPL45 PE=1 SV=2	sp|Q9BRJ2|RM45_HUMAN	35 kDa	0.998541	4	4	100%	Q9BRJ2	MRPL45	39S ribosomal protein L45, mitochondrial	20.3374	19.8875	20.3439	20.9042	20.8971	20.6726	20.5725	21.0125	20.285	20.5579	20.7749	21.1013	19.9081	20.5086	20.1136	20.2155	20.3242	20.2676	20.5235	20.9837	21.0978	20.8467	21.1623	21.2664	21.328	21.8201	21.8691	22.0288	18.8456	21.4809	22.0437	21.3024	0.0646109	-0.94427	1.07349	20.7901	0.131367	-4.8024	0.896453
302	sp|P68032|ACTC_HUMAN Actin, alpha cardiac muscle 1 OS=Homo sapiens OX=9606 GN=ACTC1 PE=1 SV=1	sp|P68032|ACTC_HUMAN	42 kDa	0.99978	14	14	29%	P68032	ACTC1	Actin, alpha cardiac muscle 1	23.5173	23.9441	24.1178	23.6182	23.6519	22.9441	22.9155	23.1789	23.7082	24.1465	23.5527	24.2211	24.0252	24.1891	24.0305	24.3634	23.4528	23.6854	23.3911	24.059	23.6814	23.7855	23.1445	23.9656	23.1094	23.4311	22.8243	23.7534	23.5269	23.6968	23.5355	22.9042	0.354842	-0.331319	1.041	23.6272	1.06042	-4.61192	0.298222
2082	sp|Q86V48|LUZP1_HUMAN Leucine zipper protein 1 OS=Homo sapiens OX=9606 GN=LUZP1 PE=1 SV=2	sp|Q86V48|LUZP1_HUMAN	120 kDa	0.998616	3	3	100%	Q86V48	LUZP1	Leucine zipper protein 1	16.3943	17.2469	14.823	18.7405	13.4608	14.8054	13.7871	14.8773	17.3259	17.9671	18.434	14.4078	17.8713	18.0012	17.2942	18.4298	17.0466	14.1776	14.5899	14.3356	16.5559	16.9818	16.0218	16.6414	18.1719	17.9114	16.2524	15.4228	15.6222	16.1645	16.286	16.5232	-0.408945	-2.63129	1.8134	16.3304	-0.3775	-4.78021	0.708742
1544	sp|Q8NEJ9|NGDN_HUMAN Neuroguidin OS=Homo sapiens OX=9606 GN=NGDN PE=1 SV=1	sp|Q8NEJ9|NGDN_HUMAN	36 kDa	0.999591	4	4	100%	Q8NEJ9	NGDN	Neuroguidin	20.2599	20.3294	18.1011	17.9588	18.8406	19.1602	18.674	18.8621	21.1381	19.8518	18.2694	18.587	21.3108	20.6959	21.0865	20.7014	18.1696	17.2915	19.3567	19.6927	18.2067	18.5143	17.2807	18.6891	20.6098	18.5892	19.7095	19.0722	19.0835	16.2166	19.3113	19.2876	-1.02884	-2.82237	0.764687	19.1534	-1.1768	-4.56891	0.249507
1647	sp|Q5JSL3|DOC11_HUMAN Dedicator of cytokinesis protein 11 OS=Homo sapiens OX=9606 GN=DOCK11 PE=1 SV=2	sp|Q5JSL3|DOC11_HUMAN	238 kDa	0.999133	4	4	100%	Q5JSL3	DOCK11	Dedicator of cytokinesis protein 11	16.0642	16.6171	18.4305	17.7863	17.4109	15.9352	17.3147	17.1732	16.9358	17.0914	16.7992	17.4975	17.1572	17.908	17.2592	18.0565	17.558	16.7117	17.0653	17.0928	17.6308	17.6099	17.6963	17.8916	17.2504	17.5008	17.4686	18.2418	NA	17.4666	15.1727	16.4942	0.0281643	-1.00859	1.06491	17.2351	0.0558284	-4.80491	0.955903
2464	sp|P17706|PTN2_HUMAN Tyrosine-protein phosphatase non-receptor type 2 OS=Homo sapiens OX=9606 GN=PTPN2 PE=1 SV=2	sp|P17706|PTN2_HUMAN	48 kDa	0.998977	2	2	100%	P17706	PTPN2	Tyrosine-protein phosphatase non-receptor type 2	16.8499	16.4575	16.8113	15.1341	15.5879	16.4331	18.0301	17.4879	17.231	16.7113	17.1425	14.7794	15.7589	16.3267	16.7717	16.7531	17.375	17.2271	16.7685	18.5562	15.2276	16.1083	15.9495	17.4019	16.6671	15.0985	16.6982	16.6106	15.4993	16.3422	16.987	16.5571	-0.65714	-1.77984	0.465562	16.5419	-1.20076	-4.55959	0.240233
1000	sp|Q9UJX3|APC7_HUMAN Anaphase-promoting complex subunit 7 OS=Homo sapiens OX=9606 GN=ANAPC7 PE=1 SV=4	sp|Q9UJX3|APC7_HUMAN	67 kDa	0.999685	6	6	100%	Q9UJX3	ANAPC7	Anaphase-promoting complex subunit 7	18.9384	18.5764	18.8314	18.5698	19.0291	19.2855	20.6953	19.221	19.2741	18.7942	19.0261	20.2195	19.0493	17.9711	18.6473	18.6912	18.0371	18.402	18.4773	19.2412	17.9321	18.1834	17.8552	18.6008	18.4771	19.9075	19.2628	19.3783	18.9585	18.4866	18.0523	19.1664	0.238351	-0.751409	1.22811	18.8512	0.49397	-4.76235	0.625297
293	sp|P22626|ROA2_HUMAN Heterogeneous nuclear ribonucleoproteins A2/B1 OS=Homo sapiens OX=9606 GN=HNRNPA2B1 PE=1 SV=2	sp|P22626|ROA2_HUMAN	37 kDa	0.999829	14	14	93%	P22626	HNRNPA2B1	Heterogeneous nuclear ribonucleoproteins A2/B1	28.5927	28.785	28.2661	27.5528	28.3847	27.791	27.8206	27.7831	28.2536	28.5778	27.5906	27.4981	29.0339	28.7108	28.9899	28.5505	28.1191	27.3995	28.079	27.8274	28.1737	28.2294	27.9076	28.3518	27.7683	27.6798	27.5266	27.6123	27.1456	28.0657	27.1526	27.14	-0.0728798	-0.901352	0.755593	28.0112	-0.180384	-4.79968	0.85818
382	sp|Q96EY7|PTCD3_HUMAN Pentatricopeptide repeat domain-containing protein 3, mitochondrial OS=Homo sapiens OX=9606 GN=PTCD3 PE=1 SV=3	sp|Q96EY7|PTCD3_HUMAN	79 kDa	0.99984	12	12	100%	Q96EY7	PTCD3	Pentatricopeptide repeat domain-containing protein 3, mitochondrial	22.3997	22.0279	21.1216	22.8866	22.6677	22.8936	23.02	23.0649	22.0677	22.2579	22.7231	23.1597	21.8652	22.0978	21.8416	22.1374	22.2497	23.1045	22.4612	22.7604	22.9868	22.8661	22.8661	22.9226	23.4693	24.0848	23.732	24.0871	22.3852	22.5331	23.3857	23.2559	0.32218	-0.678217	1.32258	22.7307	0.660603	-4.7288	0.514429
1155	sp|Q3ZCQ8|TIM50_HUMAN Mitochondrial import inner membrane translocase subunit TIM50 OS=Homo sapiens OX=9606 GN=TIMM50 PE=1 SV=2	sp|Q3ZCQ8|TIM50_HUMAN	40 kDa	0.999887	5	5	100%	Q3ZCQ8	TIMM50	Mitochondrial import inner membrane translocase subunit TIM50	22.6243	22.0642	22.6714	23.0448	22.9794	22.8652	22.8677	23.1133	22.3465	22.5125	22.7074	23.1906	21.9781	22.4148	22.4338	22.5147	22.2875	22.6781	22.4138	22.5235	23.1673	22.7369	22.9356	23.1774	23.14	23.7772	23.4172	23.5319	23.3951	22.4582	22.8233	22.9681	0.158422	-0.542268	0.859112	22.805	0.463616	-4.76746	0.646589
2597	sp|Q9Y547|IFT25_HUMAN Intraflagellar transport protein 25 homolog OS=Homo sapiens OX=9606 GN=HSPB11 PE=1 SV=1	sp|Q9Y547|IFT25_HUMAN	16 kDa	0.99809	2	2	100%	Q9Y547	HSPB11	Intraflagellar transport protein 25 homolog	18.5006	18.6271	18.347	16.2442	17.8761	18.3069	17.995	16.7241	18.8526	13.666	17.7012	16.6888	17.1783	18.1189	18.3472	18.9553	17.1371	17.8586	17.6591	17.3443	18.228	17.8203	19.2553	18.3294	18.5558	16.4079	18.6934	18.7419	16.8882	18.2756	17.2379	19.0784	-1.62164	-3.11539	-0.127897	17.8013	-2.22711	-4.03843	0.0344373
1090	sp|P09110|THIK_HUMAN 3-ketoacyl-CoA thiolase, peroxisomal OS=Homo sapiens OX=9606 GN=ACAA1 PE=1 SV=2	sp|P09110|THIK_HUMAN	44 kDa	0.999141	6	6	100%	P09110	ACAA1	3-ketoacyl-CoA thiolase, peroxisomal	20.7624	21.3925	18.6309	18.8354	17.0327	17.8333	17.7184	17.1817	20.9613	20.7314	19.0354	16.9085	20.1183	20.1314	19.9793	20.1176	17.7135	16.5086	17.3995	16.7701	18.0469	16.5325	15.6268	16.1179	17.5072	17.6445	17.2976	18.3368	17.9778	16.7287	17.3498	18.2039	-0.166827	-2.42758	2.09393	18.2229	-0.151382	-4.80139	0.880795
621	sp|P07910|HNRPC_HUMAN Heterogeneous nuclear ribonucleoproteins C1/C2 OS=Homo sapiens OX=9606 GN=HNRNPC PE=1 SV=4	sp|P07910|HNRPC_HUMAN	34 kDa	0.999583	9	9	100%	P07910	HNRNPC	Heterogeneous nuclear ribonucleoproteins C1/C2	27.7408	28.1124	27.3715	27.0962	27.4804	27.0865	27.5228	27.6816	28.1273	27.8504	27.2816	27.1167	28.0758	28.4505	28.2367	28.2331	27.8591	27.1389	27.5166	27.5572	28.0771	27.9112	27.7834	28.1607	27.2015	27.396	27.169	27.2026	28.0923	27.3482	26.5471	26.8644	-0.107768	-0.834052	0.618516	27.6028	-0.304266	-4.78904	0.763227
911	sp|O60313|OPA1_HUMAN Dynamin-like 120 kDa protein, mitochondrial OS=Homo sapiens OX=9606 GN=OPA1 PE=1 SV=3	sp|O60313|OPA1_HUMAN	112 kDa	0.998698	7	7	100%	O60313	OPA1	Dynamin-like 120 kDa protein, mitochondrial	18.8357	18.2854	18.5139	19.0398	18.5892	18.3903	18.429	19.1843	17.8372	18.047	18.7113	19.3085	17.2604	18.1254	18.1202	18.4667	18.7779	19.3108	19.0711	19.2212	19.7843	18.8481	19.4597	19.6418	19.5825	19.8085	19.9535	20.2115	19.6642	18.6733	19.1844	19.2864	0.104639	-0.916068	1.12535	18.9257	0.210292	-4.79761	0.83501
1291	sp|Q8NB90|AFG2H_HUMAN ATPase family protein 2 homolog OS=Homo sapiens OX=9606 GN=SPATA5 PE=1 SV=3	sp|Q8NB90|AFG2H_HUMAN	98 kDa	0.999441	5	5	80%	Q8NB90	SPATA5	ATPase family protein 2 homolog	18.6393	18.4024	19.2884	18.9193	18.7389	18.1356	18.8907	19.3431	18.695	19.0637	17.6653	20.7505	17.9943	18.7185	18.4802	18.4716	19.4488	18.3431	19.3779	19.7438	19.8473	18.962	19.372	19.7059	18.7882	19.3615	19.1483	19.4583	15.3995	17.699	19.3079	19.3854	-0.100158	-1.32657	1.12625	18.8608	-0.167538	-4.80047	0.86819
509	sp|Q5QJE6|TDIF2_HUMAN Deoxynucleotidyltransferase terminal-interacting protein 2 OS=Homo sapiens OX=9606 GN=DNTTIP2 PE=1 SV=2	sp|Q5QJE6|TDIF2_HUMAN	84 kDa	0.999888	10	10	100%	Q5QJE6	DNTTIP2	Deoxynucleotidyltransferase terminal-interacting protein 2	22.4773	22.5063	21.5839	20.72	20.4098	21.0377	21.3494	20.8552	23.3983	22.3526	21.6262	21.4359	23.777	22.5923	23.389	22.8968	20.4466	20.2098	20.3165	20.5134	19.6275	20.0509	18.8024	20.0266	22.707	21.0371	21.3902	21.4639	22.9877	21.5733	21.4538	20.3306	-0.730831	-2.55051	1.08885	21.417	-0.823918	-4.68706	0.417177
1650	sp|P61011|SRP54_HUMAN Signal recognition particle 54 kDa protein OS=Homo sapiens OX=9606 GN=SRP54 PE=1 SV=1	sp|P61011|SRP54_HUMAN	56 kDa	0.999105	4	4	100%	P61011	SRP54	Signal recognition particle 54 kDa protein	20.333	20.7885	21.3844	21.972	21.1772	21.6627	22.3515	22.1849	21.8883	21.1298	22.2493	22.3715	21.1873	21.7108	21.0821	21.9377	22.147	21.7809	21.9893	22.4195	22.6119	22.047	22.3815	22.3743	22.1652	22.1827	22.5287	21.9624	21.638	21.9704	22.0098	22.4317	-0.16289	-0.977811	0.652031	21.8766	-0.409872	-4.77572	0.685091
1851	sp|P35244|RFA3_HUMAN Replication protein A 14 kDa subunit OS=Homo sapiens OX=9606 GN=RPA3 PE=1 SV=1	sp|P35244|RFA3_HUMAN	14 kDa	0.999684	3	3	100%	P35244	RPA3	Replication protein A 14 kDa subunit	19.076	19.689	20.4196	18.0746	19.3984	20.0866	19.9935	18.8116	19.5422	19.752	20.1474	18.6912	19.2181	19.4094	19.5474	19.5903	19.7216	19.6997	19.7653	19.1888	19.5152	19.7688	18.9246	19.1532	18.7093	18.9141	19.2866	18.3316	16.2321	20.207	20.6181	19.1185	0.25139	-0.777534	1.28032	19.3313	0.501198	-4.76109	0.620274
1334	sp|Q5JVF3|PCID2_HUMAN PCI domain-containing protein 2 OS=Homo sapiens OX=9606 GN=PCID2 PE=1 SV=2	sp|Q5JVF3|PCID2_HUMAN	46 kDa	0.999158	5	5	100%	Q5JVF3	PCID2	PCI domain-containing protein 2	19.3661	19.286	18.0652	18.3939	18.3994	18.3607	17.537	18.3711	20.2898	19.4566	18.4497	17.0167	20.0746	19.7551	19.7929	19.3516	18.2198	18.1826	18.398	19.1971	18.0469	16.0638	17.303	18.2753	18.0213	16.9992	18.5834	17.4388	18.083	18.6997	17.5325	18.85	-0.493169	-1.92939	0.943057	18.4332	-0.704426	-4.71844	0.487176
670	sp|Q8NE71|ABCF1_HUMAN ATP-binding cassette sub-family F member 1 OS=Homo sapiens OX=9606 GN=ABCF1 PE=1 SV=2	sp|Q8NE71|ABCF1_HUMAN	96 kDa	0.999832	8	8	100%	Q8NE71	ABCF1	ATP-binding cassette sub-family F member 1	21.6035	21.5195	21.3805	22.1181	22.1119	21.8533	21.6276	21.8376	21.3827	21.5681	21.5117	21.9397	21.2526	21.3572	21.69	21.4355	21.9005	21.861	21.8816	22.2769	21.645	21.6089	21.7131	21.8238	21.2694	21.576	21.4769	21.7163	23.8394	21.2647	21.5798	22.1231	0.0921408	-0.615492	0.799773	21.7421	0.267001	-4.79281	0.79147
1668	sp|O75151|PHF2_HUMAN Lysine-specific demethylase PHF2 OS=Homo sapiens OX=9606 GN=PHF2 PE=1 SV=4	sp|O75151|PHF2_HUMAN	121 kDa	0.998918	4	4	50%	O75151	PHF2	Lysine-specific demethylase PHF2	14.4704	20.3004	17.1494	20.2285	17.786	17.4563	19.6288	19.5014	20.5377	20.6429	15.4034	20.5355	23.153	16.826	21.9903	15.4177	15.6314	15.3143	18.9931	20.1022	15.3437	19.8455	18.1689	12.6448	22.1683	20.9666	21.1319	21.5675	20.4402	19.9318	19.1027	19.3754	1.10408	-2.49546	4.70363	18.8049	0.629241	-4.73582	0.534459
412	sp|P17480|UBF1_HUMAN Nucleolar transcription factor 1 OS=Homo sapiens OX=9606 GN=UBTF PE=1 SV=1	sp|P17480|UBF1_HUMAN	89 kDa	0.99967	12	12	100%	P17480	UBTF	Nucleolar transcription factor 1	22.7585	22.9617	22.7586	22.3146	22.4279	22.8993	23.6145	22.987	24.0937	23.1349	23.0671	22.9541	24.9863	23.9689	24.3428	23.975	22.6868	22.4387	22.5393	22.06	21.7573	22.5234	22.0922	22.1123	23.8367	22.5413	22.8359	22.8399	22.4296	22.8126	24.5871	21.5216	-0.574788	-1.77423	0.624653	22.9644	-0.983087	-4.63833	0.334259
471	sp|O95453|PARN_HUMAN Poly(A)-specific ribonuclease PARN OS=Homo sapiens OX=9606 GN=PARN PE=1 SV=1	sp|O95453|PARN_HUMAN	73 kDa	0.999731	11	11	100%	O95453	PARN	Poly(A)-specific ribonuclease PARN	22.5203	22.8254	22.5714	21.9067	21.3846	21.2582	21.6879	21.5314	23.7026	22.7585	22.3264	21.9512	24.0235	23.4176	24.0788	23.7225	21.4782	20.9158	21.3383	21.2074	21.5153	21.1438	20.8782	21.1613	23.3609	21.7617	22.4798	22.1937	22.7095	21.9438	21.9862	21.3161	-0.700178	-2.12344	0.723082	22.158	-1.00922	-4.6296	0.321793
352	sp|P42167|LAP2B_HUMAN Lamina-associated polypeptide 2, isoforms beta/gamma OS=Homo sapiens OX=9606 GN=TMPO PE=1 SV=2	sp|P42167|LAP2B_HUMAN	51 kDa	0.99968	13	13	46%	P42167	TMPO	Lamina-associated polypeptide 2, isoforms beta/gamma	22.9525	23.5892	22.6722	24.3469	23.4181	23.5499	24.6624	25.4265	23.637	23.2985	23.4466	24.575	24.5089	23.9558	23.4419	24.2758	24.3534	23.8039	23.9896	24.3652	23.8456	24.2342	24.0745	24.5889	23.7659	23.0451	23.0367	23.5126	25.0399	24.4051	23.8147	24.4947	-0.243035	-1.02633	0.54026	23.9415	-0.636229	-4.7343	0.529913
1813	sp|P09012|SNRPA_HUMAN U1 small nuclear ribonucleoprotein A OS=Homo sapiens OX=9606 GN=SNRPA PE=1 SV=3	sp|P09012|SNRPA_HUMAN	31 kDa	0.999798	3	3	100%	P09012	SNRPA	U1 small nuclear ribonucleoprotein A	21.4024	21.9012	22.7639	21.9453	22.1645	21.731	22.3292	22.0636	21.6482	21.6154	21.7974	22.5633	21.331	21.8673	21.9992	22.1549	21.7642	21.7682	21.802	22.339	21.5589	21.7776	21.4551	21.8184	21.5549	21.8603	21.1502	21.2561	20.7485	21.7631	22.1388	21.9286	0.193816	-0.455754	0.843387	21.8113	0.611833	-4.73959	0.545698
2667	sp|Q96TC7|RMD3_HUMAN Regulator of microtubule dynamics protein 3 OS=Homo sapiens OX=9606 GN=RMDN3 PE=1 SV=2	sp|Q96TC7|RMD3_HUMAN	52 kDa	0.997317	2	2	100%	Q96TC7	RMDN3	Regulator of microtubule dynamics protein 3	16.257	15.6029	16.851	18.544	17.3362	17.351	16.3896	17.1627	16.3798	15.9455	17.6722	17.4512	16.5956	15.3428	15.7393	16.6003	17.7234	16.6182	17.6665	16.5048	18.5594	17.3355	18.8241	18.4758	17.074	17.197	17.0668	18.392	18.2749	18.0735	17.696	17.6772	-0.517637	-1.8139	0.778623	17.1994	-0.819212	-4.68838	0.419811
315	sp|Q00839|HNRPU_HUMAN Heterogeneous nuclear ribonucleoprotein U OS=Homo sapiens OX=9606 GN=HNRNPU PE=1 SV=6	sp|Q00839|HNRPU_HUMAN	91 kDa	0.999466	14	14	100%	Q00839	HNRNPU	Heterogeneous nuclear ribonucleoprotein U	28.3695	28.656	28.3345	27.5911	28.1767	27.8577	28.3862	28.3073	28.6616	28.5092	27.7738	27.8303	28.8899	28.853	29.0863	28.6995	28.2385	27.9511	28.1597	27.8972	28.127	28.2756	28.0819	28.4128	27.9166	27.7182	27.4569	27.7245	28.0404	27.2097	26.9217	27.285	-0.0879777	-0.892131	0.716175	28.1062	-0.224338	-4.79652	0.824161
937	sp|P50402|EMD_HUMAN Emerin OS=Homo sapiens OX=9606 GN=EMD PE=1 SV=1	sp|P50402|EMD_HUMAN	29 kDa	0.999876	6	6	100%	P50402	EMD	Emerin	22.5156	22.6363	22.7334	22.2973	21.8053	21.6516	22.0545	22.4289	22.7566	22.7024	22.4086	22.1927	23.3007	22.9628	22.7558	22.8398	22.2415	21.4092	21.6958	21.4796	22.1364	22.6532	22.1551	22.4154	22.0735	21.5981	21.5083	21.5345	23.0679	22.5517	22.3587	21.9205	-0.31027	-1.0925	0.47196	22.2763	-0.813345	-4.69004	0.423041
1741	sp|Q9Y6C9|MTCH2_HUMAN Mitochondrial carrier homolog 2 OS=Homo sapiens OX=9606 GN=MTCH2 PE=1 SV=1	sp|Q9Y6C9|MTCH2_HUMAN	33 kDa	0.998052	4	4	100%	Q9Y6C9	MTCH2	Mitochondrial carrier homolog 2	20.4703	20.5584	19.7967	20.8951	20.3924	20.3954	21.3632	21.4173	20.6194	20.8087	20.9012	21.2049	20.3362	20.8369	20.8875	21.1578	20.7888	21.5144	20.9317	21.1203	21.2903	21.0434	21.2054	21.4962	21.1147	21.5059	21.376	21.5776	20.8431	21.1999	22.1566	21.2717	0.348563	-0.329179	1.02631	21.0149	1.0546	-4.61397	0.300832
166	sp|O75533|SF3B1_HUMAN Splicing factor 3B subunit 1 OS=Homo sapiens OX=9606 GN=SF3B1 PE=1 SV=3	sp|O75533|SF3B1_HUMAN	146 kDa	0.999804	19	19	100%	O75533	SF3B1	Splicing factor 3B subunit 1	23.8398	24.2887	24.1456	23.8394	23.997	23.9588	24.0356	24.2533	24.4695	24.3586	23.9788	23.3472	24.205	24.2934	23.9242	24.0332	24.6053	24.0032	24.5973	24.2516	24.5054	24.3387	24.2003	24.5666	23.5729	23.4524	23.7133	23.3937	23.6725	24.0517	23.649	23.4435	-0.0961694	-0.718362	0.526023	24.0308	-0.316943	-4.78764	0.753692
210	sp|Q13509|TBB3_HUMAN Tubulin beta-3 chain OS=Homo sapiens OX=9606 GN=TUBB3 PE=1 SV=2	sp|Q13509|TBB3_HUMAN	50 kDa	0.999941	16	16	6%	Q13509	TUBB3	Tubulin beta-3 chain	21.1331	21.9962	22.4343	22.0396	21.7863	22.0002	22.3705	21.9189	21.5275	21.3138	22.3546	22.7806	21.8516	21.3852	23.0895	22.0228	22.5857	21.8929	21.9353	21.9942	22.6403	21.1945	22.3104	22.3927	22.55	23.1026	22.7059	23.1201	21.2287	20.7572	22.6724	21.8849	0.127295	-0.676392	0.930983	22.0929	0.324784	-4.78675	0.747814
957	sp|Q13895|BYST_HUMAN Bystin OS=Homo sapiens OX=9606 GN=BYSL PE=1 SV=3	sp|Q13895|BYST_HUMAN	50 kDa	0.999814	6	6	100%	Q13895	BYSL	Bystin	22.804	23.187	21.7624	21.441	21.9714	22.4143	22.6884	22.4804	23.6662	22.4156	21.6191	21.011	23.5441	23.2145	23.9056	23.2429	21.6636	21.856	22.1842	22.0552	21.4034	21.728	21.6004	21.7494	22.4328	21.7821	22.6638	22.4803	20.6325	21.0967	20.0701	21.6538	-0.331494	-1.67776	1.01477	22.1381	-0.505135	-4.76039	0.617547
438	sp|Q15397|PUM3_HUMAN Pumilio homolog 3 OS=Homo sapiens OX=9606 GN=PUM3 PE=1 SV=3	sp|Q15397|PUM3_HUMAN	74 kDa	0.999932	11	11	100%	Q15397	PUM3	Pumilio homolog 3	22.8398	23.3797	21.5774	21.0898	20.9856	21.4248	21.3992	21.8126	24.1411	23.2724	22.2925	21.5122	24.4344	23.9983	24.6944	24.1788	21.0941	20.8579	21.1865	21.3597	20.9155	20.6981	20.737	21.3202	23.9339	22.5543	22.9501	23.0859	22.4584	22.9311	21.5573	21.5807	-0.486106	-2.35441	1.3822	22.2579	-0.53376	-4.75518	0.597858
2552	sp|O00762|UBE2C_HUMAN Ubiquitin-conjugating enzyme E2 C OS=Homo sapiens OX=9606 GN=UBE2C PE=1 SV=1	sp|O00762|UBE2C_HUMAN	20 kDa	0.998422	2	2	50%	O00762	UBE2C	Ubiquitin-conjugating enzyme E2 C	15.1958	14.5872	17.378	15.1808	14.8552	15.5641	14.7777	15.0894	14.9992	NA	15.7748	15.954	12.8622	12.9938	15.1606	NA	13.063	15.8135	16.2878	15.5143	15.2347	15.8077	15.655	13.815	NA	14.7741	15.5748	NA	NA	13.112	16.8652	16.0803	0.638962	-1.0724	2.35033	15.11	0.774097	-4.67436	0.447074
1877	sp|O75431|MTX2_HUMAN Metaxin-2 OS=Homo sapiens OX=9606 GN=MTX2 PE=1 SV=1	sp|O75431|MTX2_HUMAN	30 kDa	0.999611	3	3	100%	O75431	MTX2	Metaxin-2	20.044	19.5948	20.9758	20.6981	19.3437	20.5334	19.9106	20.1826	19.664	19.523	20.3743	21.8761	18.7471	19.5641	18.7643	19.6287	20.5757	21.3576	20.9446	21.3937	21.9788	21.3115	21.5721	21.4318	21.5661	22.0673	21.8332	21.96	19.4885	21.5034	22.5336	21.7413	0.173212	-1.36365	1.71007	20.7089	0.231211	-4.79597	0.818888
824	sp|O00303|EIF3F_HUMAN Eukaryotic translation initiation factor 3 subunit F OS=Homo sapiens OX=9606 GN=EIF3F PE=1 SV=1	sp|O00303|EIF3F_HUMAN	38 kDa	0.999774	7	7	100%	O00303	EIF3F	Eukaryotic translation initiation factor 3 subunit F	22.9028	22.912	24.0806	23.845	23.5486	23.2274	23.4905	23.8178	23.1616	23.2928	23.6865	23.8883	22.6306	23.1656	23.1629	23.3038	24.079	24.1512	24.1956	24.3326	24.5185	24.1402	24.4759	24.1424	23.5869	23.8382	23.6954	23.9679	25.2828	23.1116	24.0726	24.1524	0.115985	-0.75255	0.98452	23.7456	0.273832	-4.79215	0.78627
2758	sp|O15111|IKKA_HUMAN Inhibitor of nuclear factor kappa-B kinase subunit alpha OS=Homo sapiens OX=9606 GN=CHUK PE=1 SV=2	sp|O15111|IKKA_HUMAN	85 kDa	0.995958	2	2	50%	O15111	CHUK	Inhibitor of nuclear factor kappa-B kinase subunit alpha	15.5367	14.5247	13.4769	10.4702	15.5244	13.6111	15.7602	14.7461	14.0495	15.6251	14.348	12.0447	15.2212	15.7414	16.2945	15.6199	15.8879	15.7055	13.5517	15.3043	13.9596	14.7018	16.4472	16.1567	14.3419	13.9225	16.3115	16.1312	NA	19.9303	NA	15.8215	-0.00954289	-2.23055	2.21146	15.0256	-0.00884726	-4.80545	0.993011
1434	sp|Q96EY1|DNJA3_HUMAN DnaJ homolog subfamily A member 3, mitochondrial OS=Homo sapiens OX=9606 GN=DNAJA3 PE=1 SV=2	sp|Q96EY1|DNJA3_HUMAN	52 kDa	0.999865	4	4	100%	Q96EY1	DNAJA3	DnaJ homolog subfamily A member 3, mitochondrial	22.5745	21.7872	22.642	23.0222	22.4712	22.6067	22.3103	22.9798	21.4751	22.2171	22.5345	22.5966	21.4478	21.5886	21.5582	21.5652	21.5221	22.3842	22.2471	22.2225	22.4644	22.743	22.3267	22.8004	23.0606	23.7289	23.3938	23.4991	22.5803	20.2531	22.1796	22.807	0.371296	-0.652698	1.39529	22.3622	0.743804	-4.70861	0.463386
1827	sp|Q9BXS6|NUSAP_HUMAN Nucleolar and spindle-associated protein 1 OS=Homo sapiens OX=9606 GN=NUSAP1 PE=1 SV=1	sp|Q9BXS6|NUSAP_HUMAN	49 kDa	0.999759	3	3	100%	Q9BXS6	NUSAP1	Nucleolar and spindle-associated protein 1	20.2717	19.9	20.9073	19.5169	20.29	20.7257	20.4216	20.34	20.7039	19.6049	19.804	19.8047	21.2814	20.0178	20.8229	19.9575	20.1794	19.8522	20.165	19.9736	18.3318	19.2014	19.1255	19.4167	20.0535	19.3266	19.5896	19.356	20.8295	20.1385	19.1925	19.6392	-0.631195	-1.59824	0.335848	19.9607	-1.33873	-4.50292	0.191731
530	sp|Q8TED0|UTP15_HUMAN U3 small nucleolar RNA-associated protein 15 homolog OS=Homo sapiens OX=9606 GN=UTP15 PE=1 SV=3	sp|Q8TED0|UTP15_HUMAN	58 kDa	0.999712	10	10	100%	Q8TED0	UTP15	U3 small nucleolar RNA-associated protein 15 homolog	21.932	22.4903	20.9444	20.9365	20.4934	20.1843	19.7863	20.1182	23.2974	22.4447	21.3258	20.5699	23.6351	22.7052	23.2675	23.2803	20.3157	19.7972	21.2832	20.3692	19.5715	20.6902	19.7553	19.7447	22.8342	21.6276	21.637	21.7805	21.225	21.2433	21.1098	20.9771	-0.504858	-2.29164	1.28192	21.2929	-0.579642	-4.74626	0.566943
1147	sp|Q13243|SRSF5_HUMAN Serine/arginine-rich splicing factor 5 OS=Homo sapiens OX=9606 GN=SRSF5 PE=1 SV=1	sp|Q13243|SRSF5_HUMAN	31 kDa	0.99991	5	5	80%	Q13243	SRSF5	Serine/arginine-rich splicing factor 5	21.8773	21.8371	21.4761	21.4389	20.928	20.389	21.0026	21.5983	22.3493	22.0173	21.5488	21.2275	22.3639	22.0215	22.415	22.052	21.5644	21.091	21.4872	20.8541	20.896	21.5936	21.0893	21.5763	21.6312	20.7764	21.1199	20.9512	19.3618	20.9007	20.4319	19.2612	-0.42508	-1.5441	0.693936	21.2853	-0.779287	-4.69932	0.442562
1826	sp|Q8NCA5|FA98A_HUMAN Protein FAM98A OS=Homo sapiens OX=9606 GN=FAM98A PE=1 SV=1	sp|Q8NCA5|FA98A_HUMAN	55 kDa	0.999759	3	3	100%	Q8NCA5	FAM98A	Protein FAM98A	19.3725	18.7003	19.3235	19.0359	19.0805	19.2122	18.8675	18.9761	19.098	19.0822	18.7987	19.802	18.2824	17.8255	18.2381	17.7452	19.0547	19.4815	19.4667	19.8167	19.3407	19.1657	19.2436	19.0454	18.8486	19.0247	19.3041	19.8453	18.9659	NA	17.1522	18.4996	-0.0212659	-0.828314	0.785782	18.9579	-0.0541272	-4.80495	0.957242
2469	sp|Q92522|H1X_HUMAN Histone H1x OS=Homo sapiens OX=9606 GN=H1FX PE=1 SV=1	sp|Q92522|H1X_HUMAN	22 kDa	0.998953	2	2	100%	Q92522	H1FX	Histone H1x	23.5332	23.5628	23.8376	24.1974	23.8546	23.9059	24.4166	24.5414	23.7107	23.023	22.8643	24.6941	24.0055	23.8118	24.2426	23.7916	23.5172	23.7825	23.6629	24.2071	22.6349	23.1785	23.1612	23.7788	23.5768	22.7108	23.2257	23.5164	22.9222	22.0708	22.6361	24.3097	-0.314718	-1.17873	0.549292	23.5901	-0.746916	-4.70782	0.461484
1064	sp|P36915|GNL1_HUMAN Guanine nucleotide-binding protein-like 1 OS=Homo sapiens OX=9606 GN=GNL1 PE=1 SV=2	sp|P36915|GNL1_HUMAN	69 kDa	0.999405	6	6	83%	P36915	GNL1	Guanine nucleotide-binding protein-like 1	18.0668	18.1814	17.7667	19.078	18.9725	19.2795	19.3583	19.5604	18.1912	18.8925	18.2458	19.0299	19.1874	19.198	19.5146	18.2413	19.6165	18.8525	17.9981	19.0221	18.4864	19.3245	18.7676	18.8056	18.1962	18.3226	19.1209	19.055	20.1458	18.0752	19.4109	18.6344	0.0446051	-0.75824	0.84745	18.8312	0.113926	-4.80316	0.910128
253	sp|P49821|NDUV1_HUMAN NADH dehydrogenase [ubiquinone] flavoprotein 1, mitochondrial OS=Homo sapiens OX=9606 GN=NDUFV1 PE=1 SV=4	sp|P49821|NDUV1_HUMAN	51 kDa	0.999891	15	15	100%	P49821	NDUFV1	NADH dehydrogenase [ubiquinone] flavoprotein 1, mitochondrial	23.7541	23.3327	23.9508	24.2214	24.1686	24.2478	24.4133	24.6036	23.0896	23.6035	24.0626	24.0562	23.0289	23.5101	23.3017	23.4162	23.7455	24.2602	23.7242	24.0964	23.9736	24.1034	24.0152	24.4022	24.709	25.3564	24.8962	25.2991	24.1849	24.0293	24.6368	24.8718	0.313658	-0.588191	1.21551	24.0958	0.713169	-4.71632	0.481779
229	sp|P55265|DSRAD_HUMAN Double-stranded RNA-specific adenosine deaminase OS=Homo sapiens OX=9606 GN=ADAR PE=1 SV=4	sp|P55265|DSRAD_HUMAN	136 kDa	0.999812	16	16	100%	P55265	ADAR	Double-stranded RNA-specific adenosine deaminase	23.1111	23.4164	22.4268	22.7007	22.8207	22.3428	23.1417	22.8424	23.8561	23.3148	22.9371	22.0588	24.3153	23.7529	24.3211	23.726	22.404	22.2185	22.6156	22.6448	21.9582	22.4934	22.032	22.9116	23.5573	22.6918	22.7749	22.4869	22.2214	21.6207	21.3263	21.5759	-0.321769	-1.4762	0.832662	22.7693	-0.571793	-4.74783	0.572174
673	sp|Q9H6R0|DHX33_HUMAN ATP-dependent RNA helicase DHX33 OS=Homo sapiens OX=9606 GN=DHX33 PE=1 SV=2	sp|Q9H6R0|DHX33_HUMAN	79 kDa	0.99983	8	8	100%	Q9H6R0	DHX33	ATP-dependent RNA helicase DHX33	21.821	21.8682	20.4929	21.1498	20.3536	20.1719	20.4883	20.2272	22.9363	21.8974	21.6744	20.1016	23.888	22.6433	23.3173	22.9434	20.2793	19.5883	20.1701	20.1509	20.4576	20.1956	19.5915	20.2586	22.4318	21.4138	21.5621	21.5701	22.4802	21.3851	21.1779	20.8335	-0.675203	-2.38506	1.03465	21.235	-0.810099	-4.69092	0.424939
1134	sp|O75746|CMC1_HUMAN Calcium-binding mitochondrial carrier protein Aralar1 OS=Homo sapiens OX=9606 GN=SLC25A12 PE=1 SV=2	sp|O75746|CMC1_HUMAN	75 kDa	0.997528	6	6	50%	O75746	SLC25A12	Calcium-binding mitochondrial carrier protein Aralar1	17.7344	17.0434	16.676	16.1194	15.8848	15.6148	17.1772	17.8976	17.4979	15.7459	16.636	17.4556	17.052	17.3322	15.8613	15.5557	15.1058	16.2779	18.1963	18.5037	18.4	18.4503	19.0497	18.4027	16.0212	18.1375	19.3777	19.1098	NA	18.9157	16.6225	15.5304	0.211352	-1.62761	2.05032	17.206	0.236196	-4.79554	0.815124
1607	sp|Q01844|EWS_HUMAN RNA-binding protein EWS OS=Homo sapiens OX=9606 GN=EWSR1 PE=1 SV=1	sp|Q01844|EWS_HUMAN	68 kDa	0.999358	4	4	100%	Q01844	EWSR1	RNA-binding protein EWS	24.1819	23.9403	23.734	23.6655	23.6986	23.4701	23.0613	23.2745	23.82	24.1755	23.4107	23.1571	24.0031	23.4969	23.7547	23.6142	23.8334	22.8972	23.6568	23.6655	23.3541	23.5003	23.2738	23.6435	23.0598	22.811	23.0272	22.5169	23.1864	23.5993	22.9038	22.3821	-0.26781	-0.9873	0.45168	23.4303	-0.763258	-4.70358	0.451839
2394	sp|Q9NPD3|EXOS4_HUMAN Exosome complex component RRP41 OS=Homo sapiens OX=9606 GN=EXOSC4 PE=1 SV=3	sp|Q9NPD3|EXOS4_HUMAN	26 kDa	0.999325	2	2	100%	Q9NPD3	EXOSC4	Exosome complex component RRP41	19.9798	19.9947	19.1424	18.7764	19.4951	19.4982	19.9443	19.278	20.5611	19.8429	19.6705	19.8922	20.9771	20.2452	20.115	20.8775	18.968	18.4968	18.9752	17.7758	18.6111	20.2474	18.8653	18.2713	19.4653	18.6066	19.0213	19.419	20.996	20.1446	19.3673	18.0071	-0.508321	-1.69346	0.676816	19.4853	-0.879898	-4.67081	0.38665
2295	sp|P07199|CENPB_HUMAN Major centromere autoantigen B OS=Homo sapiens OX=9606 GN=CENPB PE=1 SV=2	sp|P07199|CENPB_HUMAN	65 kDa	0.999731	2	2	100%	P07199	CENPB	Major centromere autoantigen B	19.8366	18.8416	16.7975	18.5858	18.0374	18.4275	18.7112	19.484	19.6002	18.488	19.0979	18.3396	20.0898	19.333	19.2803	18.7116	18.0593	17.9142	17.464	18.2881	16.2448	17.2113	17.2444	17.5049	18.9477	16.3548	18.3712	16.923	14.9128	18.8924	17.6117	17.6061	-1.21128	-2.85267	0.430108	18.1629	-1.5139	-4.42411	0.141627
939	sp|P13861|KAP2_HUMAN cAMP-dependent protein kinase type II-alpha regulatory subunit OS=Homo sapiens OX=9606 GN=PRKAR2A PE=1 SV=2	sp|P13861|KAP2_HUMAN	46 kDa	0.99987	6	6	67%	P13861	PRKAR2A	cAMP-dependent protein kinase type II-alpha regulatory subunit	19.6827	19.9914	19.898	19.0293	18.8227	19.0847	18.3504	19.5321	19.9783	19.9085	19.4019	18.3936	20.4285	19.737	20.1356	19.242	20.1184	19.9404	19.6687	19.47	20.3145	19.7034	19.8481	20.255	20.252	18.9964	20.1615	20.3687	21.989	20.7284	20.5477	19.6094	-0.298672	-1.35442	0.757078	19.7996	-0.580356	-4.74611	0.566468
2641	sp|Q9NUQ7|UFSP2_HUMAN Ufm1-specific protease 2 OS=Homo sapiens OX=9606 GN=UFSP2 PE=1 SV=3	sp|Q9NUQ7|UFSP2_HUMAN	53 kDa	0.997589	2	2	100%	Q9NUQ7	UFSP2	Ufm1-specific protease 2	16.5804	15.0498	17.9715	15.5681	15.15	14.2955	15.657	15.8139	15.7619	15.7438	15.2905	15.1649	15.9962	15.4928	15.9636	16.3025	15.9554	15.5804	15.6454	14.6884	16.2879	13.7863	15.9179	16.6344	15.8775	15.9477	15.7504	15.5565	18.6033	16.2779	NA	15.4487	-0.463367	-1.68707	0.760341	15.7987	-0.77819	-4.69954	0.443453
1535.1	sp|P14678|RSMB_HUMAN Small nuclear ribonucleoprotein-associated proteins B and B' OS=Homo sapiens OX=9606 GN=SNRPB PE=1 SV=2	sp|P14678|RSMB_HUMAN	25 kDa	0.999624	4	4	100%	P14678	SNRPB	Small nuclear ribonucleoprotein-associated proteins B and B'	23.7091	24.4934	21.6934	22.9644	24.4606	24.3928	24.5307	24.4248	23.9718	24.2958	23.5744	20.8361	23.8396	24.5168	24.7703	24.5378	23.8252	23.9525	24.2484	24.6062	23.9343	24.0318	24.034	24.2967	23.9134	24.3348	23.6994	23.9932	22.1149	24.09	24.3737	24.7007	0.414232	-0.740918	1.56938	23.9113	0.735644	-4.71068	0.468266
1535.2	sp|P63162|RSMN_HUMAN Small nuclear ribonucleoprotein-associated protein N OS=Homo sapiens OX=9606 GN=SNRPN PE=1 SV=1	sp|P63162|RSMN_HUMAN	25 kDa	0.999624	4	4	100%	P63162	SNRPN	Small nuclear ribonucleoprotein-associated protein N	23.7091	24.4934	21.6934	22.9644	24.4606	24.3928	24.5307	24.4248	23.9718	24.2958	23.5744	20.8361	23.8396	24.5168	24.7703	24.5378	23.8252	23.9525	24.2484	24.6062	23.9343	24.0318	24.034	24.2967	23.9134	24.3348	23.6994	23.9932	22.1149	24.09	24.3737	24.7007	0.414232	-0.740918	1.56938	23.9113	0.735644	-4.71068	0.468266
2073	sp|Q9BSV6|SEN34_HUMAN tRNA-splicing endonuclease subunit Sen34 OS=Homo sapiens OX=9606 GN=TSEN34 PE=1 SV=1	sp|Q9BSV6|SEN34_HUMAN	34 kDa	0.998683	3	3	100%	Q9BSV6	TSEN34	tRNA-splicing endonuclease subunit Sen34	16.9377	17.0715	17.3104	16.1618	16.969	17.1484	17.2827	16.7768	17.2049	17.195	17.1714	17.39	17.0308	17.6174	17.116	16.69	17.4635	16.2483	15.907	16.8485	15.5044	15.8712	16.1037	15.8914	16.6924	15.962	16.9486	15.3449	17.6766	17.4005	16.5134	16.8995	-0.455407	-1.43228	0.521463	16.7609	-0.956196	-4.64711	0.347392
361	sp|Q9BVI4|NOC4L_HUMAN Nucleolar complex protein 4 homolog OS=Homo sapiens OX=9606 GN=NOC4L PE=1 SV=1	sp|Q9BVI4|NOC4L_HUMAN	58 kDa	0.999577	13	13	100%	Q9BVI4	NOC4L	Nucleolar complex protein 4 homolog	22.669	22.878	21.8189	21.4759	21.1339	21.3658	21.6106	21.7471	23.6919	22.7716	22.1138	21.0539	23.5459	23.191	23.8176	23.6132	20.5998	20.4813	20.9902	20.8495	19.5714	20.4847	20.7237	20.4724	23.1032	22.0346	22.1958	22.1991	21.1488	20.8667	20.1053	21.4547	-0.47461	-2.19096	1.24174	21.7431	-0.567277	-4.74873	0.575195
2032	sp|Q9NZJ7|MTCH1_HUMAN Mitochondrial carrier homolog 1 OS=Homo sapiens OX=9606 GN=MTCH1 PE=1 SV=1	sp|Q9NZJ7|MTCH1_HUMAN	42 kDa	0.99895	3	3	100%	Q9NZJ7	MTCH1	Mitochondrial carrier homolog 1	19.0735	19.0521	17.7864	19.6394	19.4684	19.5766	20.2393	20.3713	19.4849	18.7457	19.9935	19.8296	19.0162	19.7193	19.2893	19.8804	19.4317	19.6493	19.695	20.1878	20.9175	20.297	20.7113	19.9906	19.6136	19.8376	20.193	20.3628	18.9188	19.8251	20.7827	19.4594	-0.0797484	-1.00561	0.846116	19.72	-0.176633	-4.79992	0.861099
1077	sp|Q8TEW0|PARD3_HUMAN Partitioning defective 3 homolog OS=Homo sapiens OX=9606 GN=PARD3 PE=1 SV=2	sp|Q8TEW0|PARD3_HUMAN	151 kDa	0.999289	6	6	100%	Q8TEW0	PARD3	Partitioning defective 3 homolog	20.5524	20.6903	18.9349	20.4026	20.1447	20.0432	19.9294	20.4624	20.9508	20.9301	20.5843	18.3898	21.1722	21.2916	22.0057	21.7562	20.5227	20.1847	20.568	20.1117	19.9575	19.8487	19.6906	20.2959	20.8657	20.4863	20.6477	20.9476	21.667	18.9551	19.7708	20.4093	-0.150014	-1.31546	1.01543	20.4116	-0.264061	-4.79308	0.79373
2492	sp|Q16540|RM23_HUMAN 39S ribosomal protein L23, mitochondrial OS=Homo sapiens OX=9606 GN=MRPL23 PE=1 SV=1	sp|Q16540|RM23_HUMAN	18 kDa	0.998866	2	2	100%	Q16540	MRPL23	39S ribosomal protein L23, mitochondrial	19.8335	19.2189	20.0427	20.3203	19.5263	19.7036	19.0892	19.0834	19.2778	19.3877	19.5151	20.2153	18.7627	18.8886	18.6542	18.5902	19.5286	20.2079	19.2801	19.6044	20.723	19.7368	20.4428	19.8608	19.4997	20.7041	20.2667	20.6995	18.3009	21.0907	19.6357	20.3721	0.344732	-0.690756	1.38022	19.6895	0.682955	-4.72359	0.50043
943	sp|P78406|RAE1L_HUMAN mRNA export factor OS=Homo sapiens OX=9606 GN=RAE1 PE=1 SV=1	sp|P78406|RAE1L_HUMAN	41 kDa	0.999865	6	6	100%	P78406	RAE1	mRNA export factor	23.1608	23.1393	21.6445	22.3818	21.4352	21.9487	21.9197	21.9744	23.0995	23.0367	22.0773	21.772	22.6499	22.7712	22.7678	22.7751	21.5884	21.5467	21.3551	21.1818	21.1557	21.0824	20.7357	21.2254	21.8571	21.5707	21.7213	21.5812	22.1794	21.3602	20.4814	21.3638	-0.103128	-1.17383	0.967574	21.8919	-0.197592	-4.79853	0.844839
362	sp|Q9H0S4|DDX47_HUMAN Probable ATP-dependent RNA helicase DDX47 OS=Homo sapiens OX=9606 GN=DDX47 PE=1 SV=1	sp|Q9H0S4|DDX47_HUMAN	51 kDa	0.999527	13	13	100%	Q9H0S4	DDX47	Probable ATP-dependent RNA helicase DDX47	24.3426	24.5193	22.5115	23.1822	23.3719	23.5987	23.3396	23.253	25.3162	24.4847	24.0299	23.4134	25.47	24.9282	25.6564	25.2321	23.2024	22.9229	23.0334	23.0668	21.9479	22.7664	22.2173	22.8553	24.6698	23.6931	23.9138	23.906	21.7703	23.6927	22.5287	22.8235	-0.477737	-1.99923	1.04376	23.6144	-0.644141	-4.73252	0.524898
896	sp|Q96KQ7|EHMT2_HUMAN Histone-lysine N-methyltransferase EHMT2 OS=Homo sapiens OX=9606 GN=EHMT2 PE=1 SV=3	sp|Q96KQ7|EHMT2_HUMAN	132 kDa	0.999194	7	7	100%	Q96KQ7	EHMT2	Histone-lysine N-methyltransferase EHMT2	21.1538	21.9296	22.6716	20.2347	23.1133	23.5823	24.1145	21.5814	21.2699	21.7027	22.5601	20.9567	20.7924	21.8029	21.4125	20.1	22.6543	23.0162	22.5869	20.6172	21.0248	22.8263	21.7192	21.6706	19.8755	22.1289	21.6745	19.9524	22.2935	22.6533	22.616	20.1553	0.955959	-0.269859	2.18178	21.7638	1.59984	-4.3828	0.121227
1892	sp|P51858|HDGF_HUMAN Hepatoma-derived growth factor OS=Homo sapiens OX=9606 GN=HDGF PE=1 SV=1	sp|P51858|HDGF_HUMAN	27 kDa	0.999568	3	3	100%	P51858	HDGF	Hepatoma-derived growth factor	18.2559	18.5351	18.3837	18.261	18.654	19.3453	19.4035	19.4472	17.8236	16.382	17.9489	19.8478	17.6061	15.7822	16.3364	17.2996	19.0529	19.7002	19.6889	20.8407	19.0478	20.0161	19.4723	19.4727	16.9622	18.1415	18.454	17.8721	19.7431	19.436	19.8257	19.9396	0.166056	-1.65045	1.98257	18.6556	0.187533	-4.79921	0.852639
834	sp|P41250|GARS_HUMAN Glycine--tRNA ligase OS=Homo sapiens OX=9606 GN=GARS PE=1 SV=3	sp|P41250|GARS_HUMAN	83 kDa	0.999746	7	7	100%	P41250	GARS	Glycine--tRNA ligase	21.3299	21.3859	21.5778	22.1229	21.51	21.4441	20.6568	21.3449	21.194	21.1176	21.1466	21.3825	20.6787	21.2036	21.2023	21.0563	21.1054	21.9494	21.4831	21.8399	22.3462	21.7849	22.15	22.2206	22.0905	22.308	22.1741	22.6686	22.6095	21.5361	22.199	22.5617	0.260228	-0.621211	1.14167	21.6682	0.605384	-4.74096	0.549912
451	sp|P46063|RECQ1_HUMAN ATP-dependent DNA helicase Q1 OS=Homo sapiens OX=9606 GN=RECQL PE=1 SV=3	sp|P46063|RECQ1_HUMAN	73 kDa	0.999855	11	11	100%	P46063	RECQL	ATP-dependent DNA helicase Q1	23.6786	23.7437	24.0068	23.4656	24.363	24.4136	24.623	24.0558	24.0947	23.5875	23.934	23.5638	23.5244	23.685	23.9011	23.8579	24.1446	23.9575	24.0517	23.8472	23.0573	23.4728	23.314	23.3786	23.7207	23.5324	23.6807	23.1258	22.9932	23.857	23.522	23.4752	-0.204377	-0.833569	0.424815	23.7384	-0.666067	-4.72755	0.510944
2015	sp|Q86W56|PARG_HUMAN Poly(ADP-ribose) glycohydrolase OS=Homo sapiens OX=9606 GN=PARG PE=1 SV=1	sp|Q86W56|PARG_HUMAN	111 kDa	0.999024	3	3	100%	Q86W56	PARG	Poly(ADP-ribose) glycohydrolase	18.6108	17.9271	18.8245	17.8812	18.7143	17.0546	17.5984	15.3627	16.8399	17.4446	18.5013	17.1683	16.8023	16.6717	16.1293	16.3084	18.3336	18.0049	17.9876	16.1708	17.3563	17.6206	17.2479	15.6765	15.6488	16.6194	17.2612	14.9539	17.3443	17.9797	16.8173	16.9325	0.140695	-1.11306	1.39445	17.1811	0.230213	-4.79605	0.819655
416	sp|O00541|PESC_HUMAN Pescadillo homolog OS=Homo sapiens OX=9606 GN=PES1 PE=1 SV=1	sp|O00541|PESC_HUMAN	68 kDa	0.999656	12	12	100%	O00541	PES1	Pescadillo homolog	25.398	25.6039	22.0707	23.5514	23.9324	24.159	24.0998	24.2826	26.5417	25.5121	24.5527	23.7274	27.0322	26.1145	27.4583	26.2622	23.6052	23.4794	23.523	23.9016	22.6032	23.2985	22.9112	23.5274	25.9644	24.6152	25.0389	25.1389	22.8733	23.4594	23.1777	23.5522	-0.574703	-2.57255	1.42314	24.4053	-0.590125	-4.74412	0.559995
1111	sp|Q13123|RED_HUMAN Protein Red OS=Homo sapiens OX=9606 GN=IK PE=1 SV=3	sp|Q13123|RED_HUMAN	66 kDa	0.99885	6	6	100%	Q13123	IK	Protein Red	22.3267	22.7779	21.3324	21.9233	22.319	22.7119	22.5889	22.4243	22.5333	22.6566	22.4441	21.5715	22.5328	22.7226	22.5301	22.6019	22.3389	22.2583	22.0069	22.0041	21.3711	22.2167	21.7899	22.3383	21.8582	21.6865	21.6362	21.7435	21.6903	22.0184	21.3117	21.5381	0.0805874	-0.61861	0.779785	22.1189	0.23634	-4.79554	0.814929
1923	sp|O75818|RPP40_HUMAN Ribonuclease P protein subunit p40 OS=Homo sapiens OX=9606 GN=RPP40 PE=1 SV=3	sp|O75818|RPP40_HUMAN	42 kDa	0.999463	3	3	100%	O75818	RPP40	Ribonuclease P protein subunit p40	17.7653	17.5309	18.9267	21.6233	17.2652	18.9409	18.7172	19.2232	19.0942	17.4414	21.8415	21.9489	18.2752	18.3743	18.6686	18.7497	16.7772	17.8489	16.8683	18.6891	18.2839	18.0938	18.2228	17.1932	21.3533	18.8336	17.4619	18.4925	22.7059	17.4994	16.5627	18.6082	-0.833752	-3.05598	1.38848	18.6838	-0.769681	-4.70187	0.448145
2432	sp|P78540|ARGI2_HUMAN Arginase-2, mitochondrial OS=Homo sapiens OX=9606 GN=ARG2 PE=1 SV=1	sp|P78540|ARGI2_HUMAN	39 kDa	0.999112	2	2	100%	P78540	ARG2	Arginase-2, mitochondrial	17.7662	17.6632	19.8768	18.773	17.1097	17.3031	16.7419	17.1043	16.4971	17.6952	17.951	18.8433	16.5431	16.347	15.2548	16.2802	17.1823	18.1317	17.8697	17.4043	17.9467	18.2074	18.1707	17.2008	17.5414	18.6353	18.4402	18.7262	18.7212	18.5439	22.2303	18.9679	0.784601	-1.05257	2.62177	17.8647	0.876117	-4.67194	0.388665
76	sp|O60287|NPA1P_HUMAN Nucleolar pre-ribosomal-associated protein 1 OS=Homo sapiens OX=9606 GN=URB1 PE=1 SV=4	sp|O60287|NPA1P_HUMAN	254 kDa	0.999855	26	26	100%	O60287	URB1	Nucleolar pre-ribosomal-associated protein 1	23.5351	23.7535	23.16	22.1795	22.104	22.3815	22.0293	22.3108	24.9244	23.784	23.3255	22.6722	24.9652	24.3053	25.1191	24.7973	22.5984	21.9461	22.0218	22.56	21.4193	21.5182	21.1936	21.9328	24.1734	22.9938	23.2071	23.3805	25.0993	22.1721	22.3575	22.0574	-0.688487	-2.40376	1.02679	22.9993	-0.823425	-4.6872	0.417453
1259	sp|Q0VDF9|HSP7E_HUMAN Heat shock 70 kDa protein 14 OS=Homo sapiens OX=9606 GN=HSPA14 PE=1 SV=1	sp|Q0VDF9|HSP7E_HUMAN	55 kDa	0.999578	5	5	100%	Q0VDF9	HSPA14	Heat shock 70 kDa protein 14	21.0954	21.3244	21.2566	21.5288	21.525	21.3199	21.4719	21.5623	21.3965	21.5075	21.5454	21.7841	20.6299	21.0536	20.948	21.3268	21.7947	22.2667	21.7384	22.31	21.7291	21.5608	21.6864	21.4959	21.3241	22.0979	21.4044	21.916	19.652	20.6996	20.32	21.8717	0.396445	-0.349215	1.14211	21.4107	1.09021	-4.60127	0.285126
2454	sp|P61764|STXB1_HUMAN Syntaxin-binding protein 1 OS=Homo sapiens OX=9606 GN=STXBP1 PE=1 SV=1	sp|P61764|STXB1_HUMAN	68 kDa	0.999009	2	2	100%	P61764	STXBP1	Syntaxin-binding protein 1	19.4033	19.0691	19.8157	18.7443	19.2277	19.0963	18.8964	18.9678	19.2708	18.886	19.5065	18.2836	19.8112	18.9365	19.4357	19.3466	18.6691	18.7087	19.0678	18.7722	19.459	18.7725	19.1646	19.5651	19.1234	18.2627	19.3772	19.1914	18.5782	18.8954	19.573	19.0839	-0.385046	-0.95624	0.186147	19.0926	-1.38229	-4.48398	0.178061
171	sp|P42285|MTREX_HUMAN Exosome RNA helicase MTR4 OS=Homo sapiens OX=9606 GN=MTREX PE=1 SV=3	sp|P42285|MTREX_HUMAN	118 kDa	0.999758	19	19	100%	P42285	MTREX	Exosome RNA helicase MTR4	24.1255	24.259	23.7729	23.2863	23.8982	24.0387	24.2777	23.9162	25.0694	24.38	23.8825	23.3875	25.1699	24.4742	25.0648	24.4336	23.5324	23.42	23.606	23.6872	22.7484	23.416	22.8111	23.3411	24.0383	23.3185	23.667	23.5259	21.7625	23.276	22.9615	22.8577	-0.347023	-1.46268	0.76863	23.7314	-0.638104	-4.73386	0.528761
20	sp|O75643|U520_HUMAN U5 small nuclear ribonucleoprotein 200 kDa helicase OS=Homo sapiens OX=9606 GN=SNRNP200 PE=1 SV=2	sp|O75643|U520_HUMAN	245 kDa	0.999869	40	40	100%	O75643	SNRNP200	U5 small nuclear ribonucleoprotein 200 kDa helicase	25.4589	25.6693	24.6633	24.9445	25.2493	25.2063	25.1932	25.1723	25.5977	25.739	25.3259	24.5152	25.37	25.4464	25.3685	24.973	25.4724	25.2191	25.3743	25.5109	25.1103	25.2177	25.0716	25.4761	24.8453	24.8841	24.9326	24.7846	24.6899	25.5308	24.1875	24.2973	0.0342909	-0.595125	0.663707	25.1405	0.111715	-4.80325	0.911865
322	sp|Q14676|MDC1_HUMAN Mediator of DNA damage checkpoint protein 1 OS=Homo sapiens OX=9606 GN=MDC1 PE=1 SV=3	sp|Q14676|MDC1_HUMAN	227 kDa	0.999886	13	13	100%	Q14676	MDC1	Mediator of DNA damage checkpoint protein 1	21.8775	22.0165	23.135	23.5205	23.3703	23.6359	24.3105	24.0617	22.3223	21.6892	22.6763	24.2951	21.9291	21.7505	21.2967	21.3315	23.7134	23.3907	23.5669	23.5923	21.9992	22.7873	22.6658	22.8263	21.1836	21.6777	21.7901	21.6898	25.4867	22.3255	22.3866	23.3668	-0.0806885	-1.63646	1.47508	22.7396	-0.106397	-4.80345	0.916051
1172	sp|P46100|ATRX_HUMAN Transcriptional regulator ATRX OS=Homo sapiens OX=9606 GN=ATRX PE=1 SV=5	sp|P46100|ATRX_HUMAN	283 kDa	0.999824	5	5	100%	P46100	ATRX	Transcriptional regulator ATRX	20.0842	20.9895	21.0604	20.2362	22.712	22.7178	22.9486	21.6009	21.1607	20.8156	20.9057	18.4894	20.928	21.2089	21.2889	20.6324	21.1699	21.8452	21.4446	20.8205	19.0159	20.1786	20.2774	20.1337	20.7644	21.1065	20.495	19.9587	19.5413	19.8422	19.8897	21.316	0.394404	-1.03555	1.82436	20.7993	0.565825	-4.74902	0.576168
2649	sp|Q8N5F7|NKAP_HUMAN NF-kappa-B-activating protein OS=Homo sapiens OX=9606 GN=NKAP PE=1 SV=1	sp|Q8N5F7|NKAP_HUMAN	47 kDa	0.997505	2	2	100%	Q8N5F7	NKAP	NF-kappa-B-activating protein	18.8098	19.2715	19.6821	19.4764	18.9228	19.2732	19.5048	18.8355	19.6736	19.3329	19.5591	18.8739	20.1922	19.7752	19.9729	19.8649	19.5364	18.9034	19.1773	18.8365	18.9319	18.8821	19.3412	19.4858	19.4148	18.4989	18.7028	18.2686	19.107	19.5156	18.759	18.1401	-0.356987	-1.12849	0.414514	19.2038	-0.948824	-4.64949	0.351014
1381	sp|O96019|ACL6A_HUMAN Actin-like protein 6A OS=Homo sapiens OX=9606 GN=ACTL6A PE=1 SV=1	sp|O96019|ACL6A_HUMAN	47 kDa	0.998625	5	5	100%	O96019	ACTL6A	Actin-like protein 6A	17.7007	18.2917	19.6712	18.309	19.2837	19.2004	20.1799	19.3982	17.9443	18.0935	19.1606	20.2684	18.8559	18.8072	17.3572	18.5428	19.3464	19.2472	19.0257	19.1518	18.4638	20.9173	19.6248	18.3999	17.4129	17.1847	17.914	18.277	21.6166	20.3711	20.2709	19.3897	0.103208	-1.30135	1.50777	18.9899	0.150742	-4.80143	0.881296
455	sp|Q8IWA0|WDR75_HUMAN WD repeat-containing protein 75 OS=Homo sapiens OX=9606 GN=WDR75 PE=1 SV=1	sp|Q8IWA0|WDR75_HUMAN	95 kDa	0.999842	11	11	100%	Q8IWA0	WDR75	WD repeat-containing protein 75	22.9276	22.9276	22.0946	21.5869	20.9078	21.5107	21.1626	21.7556	24.0737	23.0821	22.6326	22.1106	23.543	23.3796	24.0877	23.9677	21.7344	21.2431	21.5021	21.7338	20.6123	20.957	20.7078	21.1629	23.4562	22.2145	22.6453	22.7753	20.8201	21.0652	20.4829	21.453	-0.681169	-2.23546	0.873124	22.0724	-0.899052	-4.66503	0.376543
232	sp|Q9BVP2|GNL3_HUMAN Guanine nucleotide-binding protein-like 3 OS=Homo sapiens OX=9606 GN=GNL3 PE=1 SV=2	sp|Q9BVP2|GNL3_HUMAN	62 kDa	0.999782	16	16	100%	Q9BVP2	GNL3	Guanine nucleotide-binding protein-like 3	25.7726	25.9079	25.084	24.9138	24.4234	24.5478	24.5063	24.8084	27.4332	25.9138	25.5077	24.7204	27.6285	26.9762	27.989	27.06	24.5357	24.4429	24.7505	24.7488	23.7818	23.8232	23.761	24.4927	26.6498	25.3479	25.8344	25.6055	25.778	25.2158	24.6072	24.5079	-0.6947	-2.41447	1.02507	25.3461	-0.828688	-4.68572	0.414519
2204	sp|Q9UBB5|MBD2_HUMAN Methyl-CpG-binding domain protein 2 OS=Homo sapiens OX=9606 GN=MBD2 PE=1 SV=1	sp|Q9UBB5|MBD2_HUMAN	43 kDa	0.995996	3	3	100%	Q9UBB5	MBD2	Methyl-CpG-binding domain protein 2	14.3304	14.4822	16.7855	11.3484	16.1473	17.0228	16.7849	14.9845	14.4363	13.6843	NA	NA	12.7532	14.0449	14.1053	10.2942	15.3173	15.5348	16.6415	14.2747	14.4698	15.5191	14.7216	14.8662	14.1659	14.1321	14.4963	13.8724	11.5618	14.2958	14.4754	13.6065	-0.104097	-2.13193	1.92373	14.4385	-0.105702	-4.80347	0.916659
1479	sp|Q9Y2Q3|GSTK1_HUMAN Glutathione S-transferase kappa 1 OS=Homo sapiens OX=9606 GN=GSTK1 PE=1 SV=3	sp|Q9Y2Q3|GSTK1_HUMAN	25 kDa	0.999778	4	4	100%	Q9Y2Q3	GSTK1	Glutathione S-transferase kappa 1	20.4747	20.4544	19.5593	19.6515	18.1848	18.0862	17.5364	17.9722	20.1091	20.0606	19.2193	17.4634	19.6849	19.7133	19.1434	19.4964	18.4821	18.3876	17.973	18.9743	19.479	19.1541	19.3132	18.9804	19.0693	19.4759	19.3541	18.8942	19.961	17.5817	19.9932	18.8208	0.0608059	-1.17295	1.29457	19.0845	0.101106	-4.80365	0.92021
647	sp|Q14151|SAFB2_HUMAN Scaffold attachment factor B2 OS=Homo sapiens OX=9606 GN=SAFB2 PE=1 SV=1	sp|Q14151|SAFB2_HUMAN	107 kDa	0.999104	9	9	56%	Q14151	SAFB2	Scaffold attachment factor B2	19.399	20.6461	21.0151	21.0904	19.6714	19.217	20.6307	20.8889	19.9628	20.0807	20.1098	20.4956	20.5258	20.2054	20.1974	20.3686	20.6143	19.6239	20.8098	20.9501	20.1889	20.9586	20.3171	20.6391	18.4929	18.4441	18.7376	18.8735	19.5165	20.5516	19.7325	19.2405	0.0814575	-1.06967	1.23258	20.0686	0.145168	-4.80172	0.885652
2346	sp|Q8N567|ZCHC9_HUMAN Zinc finger CCHC domain-containing protein 9 OS=Homo sapiens OX=9606 GN=ZCCHC9 PE=1 SV=2	sp|Q8N567|ZCHC9_HUMAN	30 kDa	0.999548	2	2	100%	Q8N567	ZCCHC9	Zinc finger CCHC domain-containing protein 9	19.8007	19.4031	17.988	18.4496	16.9519	16.9908	17.5031	17.7117	20.536	19.7033	19.0992	17.5848	20.8267	20.0122	20.6142	20.5896	17.4836	18.2436	17.1207	17.0524	15.8008	17.3774	16.3761	18.1388	19.6187	18.5015	18.6714	18.2199	16.2447	13.9481	14.6513	16.2993	-0.396868	-2.79817	2.00444	18.0473	-0.339048	-4.78507	0.737186
1812	sp|Q9BRJ6|CG050_HUMAN Uncharacterized protein C7orf50 OS=Homo sapiens OX=9606 GN=C7orf50 PE=1 SV=1	sp|Q9BRJ6|CG050_HUMAN	22 kDa	0.999802	3	3	100%	Q9BRJ6	C7orf50	Uncharacterized protein C7orf50	20.8945	20.8039	19.9712	19.5813	20.1163	20.1906	20.0397	20.0602	21.1142	20.6279	19.4859	19.7422	21.9397	20.6804	20.9953	20.9288	20.1681	19.8982	20.08	20.3738	19.4216	20.1672	20.0259	19.8587	20.4259	19.55	20.0683	19.9757	17.8507	20.3711	22.4298	20.0366	-0.430699	-1.57792	0.716518	20.2461	-0.770178	-4.70174	0.447856
816	sp|Q9UNQ2|DIM1_HUMAN Probable dimethyladenosine transferase OS=Homo sapiens OX=9606 GN=DIMT1 PE=1 SV=1	sp|Q9UNQ2|DIM1_HUMAN	35 kDa	0.999785	7	7	100%	Q9UNQ2	DIMT1	Probable dimethyladenosine transferase	22.2915	22.3807	21.6899	21.2921	21.1055	20.9489	21.1273	21.3479	23.2134	22.4185	21.9998	21.4136	23.1244	22.8469	23.5201	23.1592	20.9145	20.7282	21.0096	21.0933	19.795	20.4879	20.2502	20.8792	22.9769	21.8221	21.8375	21.9747	20.5149	21.1046	21.1879	21.1376	-0.511703	-1.93033	0.906925	21.6123	-0.739967	-4.70959	0.465682
360	sp|P49736|MCM2_HUMAN DNA replication licensing factor MCM2 OS=Homo sapiens OX=9606 GN=MCM2 PE=1 SV=4	sp|P49736|MCM2_HUMAN	102 kDa	0.999608	13	13	100%	P49736	MCM2	DNA replication licensing factor MCM2	23.9232	23.9776	23.9446	23.4101	24.8402	24.9623	24.9981	24.2432	24.0425	23.9394	23.817	23.1926	23.5563	23.5343	23.6392	22.9451	24.3273	24.4316	24.36	23.9575	23.8508	24.0536	24.0856	23.5977	23.2252	23.8442	23.7778	22.9263	23.2837	25.1972	24.167	23.9818	0.168651	-0.629932	0.967235	23.9385	0.433051	-4.77228	0.668372
1143	sp|Q9BTX1|NDC1_HUMAN Nucleoporin NDC1 OS=Homo sapiens OX=9606 GN=NDC1 PE=1 SV=2	sp|Q9BTX1|NDC1_HUMAN	76 kDa	0.99995	5	5	100%	Q9BTX1	NDC1	Nucleoporin NDC1	20.6504	21.021	19.8595	19.7611	17.7986	18.0624	17.9901	18.5711	20.8963	20.8413	20.2131	18.8498	20.9565	20.6337	20.3368	21.4996	18.5333	17.1636	17.5179	17.6487	18.0141	18.1383	18.0838	18.152	19.3095	18.6501	17.9462	18.186	20.1327	20.0447	17.1857	18.4939	-0.428383	-2.37235	1.51558	19.0982	-0.45207	-4.76931	0.654815
958	sp|Q9BQ67|GRWD1_HUMAN Glutamate-rich WD repeat-containing protein 1 OS=Homo sapiens OX=9606 GN=GRWD1 PE=1 SV=1	sp|Q9BQ67|GRWD1_HUMAN	49 kDa	0.999813	6	6	100%	Q9BQ67	GRWD1	Glutamate-rich WD repeat-containing protein 1	21.7308	21.719	22.5024	20.9337	21.2617	21.5541	21.7506	21.3236	22.443	21.9659	21.3125	21.4486	22.8396	22.2043	23.2174	22.3765	20.7786	20.4563	20.6136	19.9112	19.493	20.4553	19.7656	20.3541	21.8548	21.3661	21.2187	21.076	20.3118	20.6719	21.5715	21.2176	-0.324987	-1.67699	1.02702	21.3031	-0.493116	-4.76249	0.625902
935	sp|Q9H7B2|RPF2_HUMAN Ribosome production factor 2 homolog OS=Homo sapiens OX=9606 GN=RPF2 PE=1 SV=2	sp|Q9H7B2|RPF2_HUMAN	36 kDa	0.99989	6	6	100%	Q9H7B2	RPF2	Ribosome production factor 2 homolog	21.6068	21.7549	21.061	21.0212	18.8425	19.6093	20.0821	19.8381	22.2066	21.4648	21.1452	19.423	23.1436	22.2195	22.7715	22.3395	19.5926	18.1612	18.6866	18.5676	18.5663	19.8082	18.9318	19.008	22.1094	21.1019	20.5378	20.9088	23.3758	20.68	21.8578	20.3566	-0.758149	-2.95873	1.44243	20.6494	-0.706774	-4.71787	0.485739
435	sp|Q8WTT2|NOC3L_HUMAN Nucleolar complex protein 3 homolog OS=Homo sapiens OX=9606 GN=NOC3L PE=1 SV=1	sp|Q8WTT2|NOC3L_HUMAN	93 kDa	0.999968	11	11	100%	Q8WTT2	NOC3L	Nucleolar complex protein 3 homolog	23.2788	23.2307	21.3853	21.623	20.4676	20.4706	20.7692	21.1079	24.1668	22.9585	22.4013	21.4994	24.4522	23.9177	24.6268	24.2444	20.9323	20.7135	20.7956	21.1281	19.9905	20.8901	20.2356	20.8305	23.7769	22.3953	22.6488	22.6529	21.5533	22.0228	22.3822	20.4488	-0.714219	-2.78134	1.35291	21.9999	-0.708806	-4.71737	0.484497
1863	sp|P09972|ALDOC_HUMAN Fructose-bisphosphate aldolase C OS=Homo sapiens OX=9606 GN=ALDOC PE=1 SV=2	sp|P09972|ALDOC_HUMAN	39 kDa	0.999651	3	3	100%	P09972	ALDOC	Fructose-bisphosphate aldolase C	21.992	21.7626	19.73	22.3239	21.659	21.7826	21.2675	21.8984	21.4262	21.2122	21.1561	22.166	21.0233	20.7449	19.6618	20.8669	22.0173	21.7749	22.108	22.7817	22.2958	22.3846	21.4534	22.4081	21.3941	21.4347	21.3567	21.9962	22.5844	22.1832	21.2713	22.213	-0.161305	-1.12112	0.798509	21.6353	-0.344688	-4.78439	0.732977
2546	sp|Q9H900|ZWILC_HUMAN Protein zwilch homolog OS=Homo sapiens OX=9606 GN=ZWILCH PE=1 SV=2	sp|Q9H900|ZWILC_HUMAN	67 kDa	0.998465	2	2	100%	Q9H900	ZWILCH	Protein zwilch homolog	16.2716	16.7959	18.2339	16.7328	17.3024	16.9583	14.3662	18.1117	16.827	15.7848	16.7443	17.1965	15.7032	17.1798	17.531	17.2907	16.5451	17.3951	13.4102	17.7258	14.4778	16.2467	16.1446	16.6169	16.2672	15.5087	15.8765	18.1859	NA	NA	16.7543	16.9616	-0.106604	-1.65928	1.44608	16.5715	-0.141374	-4.8019	0.888703
296	sp|Q9BVJ6|UT14A_HUMAN U3 small nucleolar RNA-associated protein 14 homolog A OS=Homo sapiens OX=9606 GN=UTP14A PE=1 SV=1	sp|Q9BVJ6|UT14A_HUMAN	88 kDa	0.999821	14	14	100%	Q9BVJ6	UTP14A	U3 small nucleolar RNA-associated protein 14 homolog A	22.6271	22.9092	22.1027	21.3723	20.6178	20.9832	20.8433	20.8528	23.9979	22.9336	22.3485	21.4456	24.5905	23.3928	23.8332	23.7166	20.909	20.3544	20.8642	20.9911	20.7263	21.0869	20.0605	20.606	23.2863	21.1922	21.7787	21.7685	25.465	23.8539	21.8027	20.1898	-0.857732	-2.92554	1.21008	21.9845	-0.85095	-4.67934	0.402253
317	sp|P78344|IF4G2_HUMAN Eukaryotic translation initiation factor 4 gamma 2 OS=Homo sapiens OX=9606 GN=EIF4G2 PE=1 SV=1	sp|P78344|IF4G2_HUMAN	102 kDa	0.999304	14	14	100%	P78344	EIF4G2	Eukaryotic translation initiation factor 4 gamma 2	21.5293	21.4378	21.7768	21.9773	21.8298	21.8282	21.9561	22.1956	21.6194	21.8029	21.6778	21.9947	21.1522	21.5217	21.6544	21.6694	22.0269	22.142	22.0229	22.3573	21.6511	21.6696	21.5575	22.0134	21.773	22.0377	21.4643	22.1247	20.1536	22.3762	21.5708	22.0754	0.117952	-0.47609	0.711994	21.77	0.407154	-4.77611	0.687062
318	sp|P34931|HS71L_HUMAN Heat shock 70 kDa protein 1-like OS=Homo sapiens OX=9606 GN=HSPA1L PE=1 SV=2	sp|P34931|HS71L_HUMAN	70 kDa	0.999161	14	14	7%	P34931	HSPA1L	Heat shock 70 kDa protein 1-like	21.3304	21.8533	22.7964	22.0479	21.1404	20.9946	21.0057	20.9371	21.7577	21.1325	21.6536	17.6365	22.6656	21.0707	21.5012	21.6404	21.1929	21.3574	21.5474	21.4751	21.7657	21.4034	21.6359	21.2975	20.8321	20.7927	21.3278	20.8257	21.6745	19.6296	20.8209	20.4525	0.00570523	-1.23007	1.24148	21.2248	0.009471	-4.80545	0.992513
326	sp|Q9UKD2|MRT4_HUMAN mRNA turnover protein 4 homolog OS=Homo sapiens OX=9606 GN=MRTO4 PE=1 SV=2	sp|Q9UKD2|MRT4_HUMAN	28 kDa	0.999858	13	13	100%	Q9UKD2	MRTO4	mRNA turnover protein 4 homolog	26.6532	26.4082	27.4273	27.3268	27.2444	27.1582	27.3503	27.3568	26.7898	26.0429	26.4706	27.4809	26.9864	26.301	27.2833	26.4445	26.7946	26.8779	26.9432	27.2118	26.2607	26.2876	26.4971	26.8232	26.1578	25.9934	26.0749	26.3993	25.4871	26.1928	26.0537	27.3822	-0.268256	-1.0677	0.531185	26.6926	-0.68807	-4.7224	0.4972
2404	sp|Q9HD45|TM9S3_HUMAN Transmembrane 9 superfamily member 3 OS=Homo sapiens OX=9606 GN=TM9SF3 PE=1 SV=2	sp|Q9HD45|TM9S3_HUMAN	68 kDa	0.999248	2	2	100%	Q9HD45	TM9SF3	Transmembrane 9 superfamily member 3	17.5902	18.5405	NA	16.5039	16.4194	14.1676	16.2495	17.1634	17.9667	17.3216	17.3327	14.1374	17.9412	18.1849	18.7349	18.0464	16.8715	17.3261	17.3182	17.6104	17.3769	17.6084	17.7207	17.6617	17.6489	16.5	16.9532	17.5784	NA	19.275	19.1156	17.144	-0.0973036	-1.77916	1.58456	17.3336	-0.119129	-4.80294	0.906121
2150	sp|Q96CM8|ACSF2_HUMAN Acyl-CoA synthetase family member 2, mitochondrial OS=Homo sapiens OX=9606 GN=ACSF2 PE=1 SV=2	sp|Q96CM8|ACSF2_HUMAN	68 kDa	0.997422	3	3	100%	Q96CM8	ACSF2	Acyl-CoA synthetase family member 2, mitochondrial	18.4751	14.751	21.7173	19.3286	16.349	18.5577	19.3302	18.9522	16.7493	17.795	18.1333	18.8366	17.0526	17.271	15.9429	18.2932	17.4161	18.2692	18.3962	19.3414	20.0183	19.1528	19.9051	19.0671	19.6108	20.6307	20.5814	20.4328	20.5274	20.0233	20.5942	19.9417	-0.201334	-2.45335	2.05068	18.7951	-0.183404	-4.79949	0.855846
1344	sp|O75616|ERAL1_HUMAN GTPase Era, mitochondrial OS=Homo sapiens OX=9606 GN=ERAL1 PE=1 SV=2	sp|O75616|ERAL1_HUMAN	48 kDa	0.999112	5	5	100%	O75616	ERAL1	GTPase Era, mitochondrial	20.7198	20.0389	19.8212	21.1886	21.014	21.1721	20.8954	21.3796	20.395	20.4552	20.9164	21.1606	20.0956	20.1792	20.4182	20.3404	20.2279	21.1441	20.5986	20.7668	21.822	20.7935	21.3751	21.2629	21.5155	21.994	22.0071	22.4694	21.9339	21.9127	21.9829	21.8759	0.193458	-0.886833	1.27375	21.0585	0.367374	-4.78154	0.716193
1056	sp|Q92797|SYMPK_HUMAN Symplekin OS=Homo sapiens OX=9606 GN=SYMPK PE=1 SV=2	sp|Q92797|SYMPK_HUMAN	141 kDa	0.999479	6	6	100%	Q92797	SYMPK	Symplekin	20.3315	21.0035	18.5878	18.7988	20.5354	19.6306	19.3139	18.8759	20.7859	21.0617	20.2785	20.0659	21.2794	20.8871	21.0868	20.6245	19.7672	19.427	19.403	20.3436	19.16	20.5744	19.6697	19.2143	19.8913	20.2131	18.5716	18.2585	20.2241	17.8274	18.493	19.9792	0.232351	-1.07953	1.54423	19.8176	0.363339	-4.78206	0.71917
2286	sp|O00629|IMA3_HUMAN Importin subunit alpha-3 OS=Homo sapiens OX=9606 GN=KPNA4 PE=1 SV=1	sp|O00629|IMA3_HUMAN	58 kDa	0.999772	2	2	50%	O00629	KPNA4	Importin subunit alpha-3	16.2706	17.0229	13.9742	NA	15.0283	12.1191	14.9941	15.2823	17.1644	16.2283	14.2359	12.3394	15.8481	16.2296	15.497	13.9735	NA	NA	13.5016	13.3778	13.21	13.7752	10.6561	14.9502	13.1848	12.9782	15.1846	15.7048	NA	11.6292	12.7992	NA	-0.130166	-2.89709	2.63675	14.3392	-0.0975355	-4.75919	0.92318
11	sp|Q92616|GCN1_HUMAN eIF-2-alpha kinase activator GCN1 OS=Homo sapiens OX=9606 GN=GCN1 PE=1 SV=6	sp|Q92616|GCN1_HUMAN	293 kDa	0.99981	52	52	100%	Q92616	GCN1	eIF-2-alpha kinase activator GCN1	24.2284	24.245	23.9951	24.6908	24.6886	24.5631	24.3384	24.6262	24.3061	24.4771	24.4983	24.6661	24.2261	24.384	24.6523	24.6687	24.6456	24.5844	24.7455	24.7548	24.716	24.6806	24.6427	24.8275	24.7757	24.9027	24.589	25.0629	24.2741	24.1324	24.0425	24.5369	0.0633638	-0.421176	0.547904	24.5365	0.268152	-4.7927	0.790593
1896	sp|O00505|IMA4_HUMAN Importin subunit alpha-4 OS=Homo sapiens OX=9606 GN=KPNA3 PE=1 SV=2	sp|O00505|IMA4_HUMAN	58 kDa	0.999561	3	3	67%	O00505	KPNA3	Importin subunit alpha-4	20.6453	20.8529	16.0744	20.602	20.4859	20.4983	20.5434	20.4675	20.8714	20.9158	20.7697	15.9664	19.8045	20.683	20.1285	20.7579	20.3116	20.4922	20.7049	20.6336	19.7677	19.9328	19.8828	20.0281	20.2899	20.3194	20.1202	20.2046	16.4047	19.053	19.3171	20.321	0.115539	-1.75865	1.98973	19.9328	0.126467	-4.80262	0.900296
91	sp|P28340|DPOD1_HUMAN DNA polymerase delta catalytic subunit OS=Homo sapiens OX=9606 GN=POLD1 PE=1 SV=2	sp|P28340|DPOD1_HUMAN	124 kDa	0.999364	24	24	100%	P28340	POLD1	DNA polymerase delta catalytic subunit	24.4058	24.3517	25.6301	23.5895	25.4694	25.5979	25.6758	23.8906	24.1768	24.5317	24.7236	24.424	23.6487	24.2193	23.7513	23.591	24.7137	25.0045	24.9355	23.4886	24.0587	24.8359	24.4415	23.2473	23.4434	24.6698	24.0564	22.942	23.6048	24.1831	24.5688	23.1993	0.454496	-0.458679	1.36767	24.2835	1.0206	-4.62574	0.316386
1272	sp|O95433|AHSA1_HUMAN Activator of 90 kDa heat shock protein ATPase homolog 1 OS=Homo sapiens OX=9606 GN=AHSA1 PE=1 SV=1	sp|O95433|AHSA1_HUMAN	38 kDa	0.999537	5	5	100%	O95433	AHSA1	Activator of 90 kDa heat shock protein ATPase homolog 1	20.7997	20.2585	21.887	22.4674	22.1479	21.3455	20.3643	22.2763	20.1865	20.2261	21.9136	21.6538	19.8671	19.8461	19.9798	20.0696	21.9962	22.251	21.1272	22.3999	20.6099	20.5787	20.465	20.8466	20.2958	23.0399	20.3377	20.1704	21.1604	19.0741	20.1668	22.1365	0.624309	-0.734355	1.98297	20.9983	0.94265	-4.65144	0.354187
2328	sp|P31146|COR1A_HUMAN Coronin-1A OS=Homo sapiens OX=9606 GN=CORO1A PE=1 SV=4	sp|P31146|COR1A_HUMAN	51 kDa	0.999618	2	2	100%	P31146	CORO1A	Coronin-1A	17.6994	17.903	16.7837	17.8467	18.0325	17.047	16.4271	17.5819	17.74	18.2448	17.3578	15.4002	18.5042	18.335	18.1384	18.649	16.5477	15.7435	16.1954	15.6377	18.1101	17.4321	17.6325	17.6747	17.014	16.5043	17.9665	16.858	17.2755	17.0317	16.7852	15.3621	-0.151351	-1.44932	1.14662	17.2332	-0.239211	-4.7953	0.812741
835	sp|P07196|NFL_HUMAN Neurofilament light polypeptide OS=Homo sapiens OX=9606 GN=NEFL PE=1 SV=3	sp|P07196|NFL_HUMAN	62 kDa	0.99974	7	7	86%	P07196	NEFL	Neurofilament light polypeptide	20.4282	20.5787	19.8483	19.5726	18.3683	18.0332	18.9583	19.1711	21.4504	20.7122	20.0177	20.2629	22.1937	20.9073	22.0154	21.3107	20.3115	19.4593	20.0776	19.7899	19.7051	19.8425	19.4458	20.0855	21.783	20.2608	20.7669	20.5647	19.6106	20.4118	18.4751	18.5648	-0.740486	-2.24783	0.766857	20.0932	-1.00778	-4.63009	0.322471
690	sp|Q9NQ55|SSF1_HUMAN Suppressor of SWI4 1 homolog OS=Homo sapiens OX=9606 GN=PPAN PE=2 SV=1	sp|Q9NQ55|SSF1_HUMAN	53 kDa	0.999789	8	8	100%	Q9NQ55	PPAN	Suppressor of SWI4 1 homolog	23.1234	23.1746	24.1335	22.4815	21.5075	22.0582	21.673	22.1575	24.2247	23.1286	22.7987	22.2842	24.7197	23.8234	24.456	24.4061	22.0886	21.8946	21.8958	21.9759	21.0585	21.4632	21.1498	21.1883	23.8903	22.37	22.7702	22.5253	23.9803	23.0509	21.7753	21.6513	-0.689801	-2.31001	0.930412	22.6525	-0.873402	-4.67275	0.390116
1170	sp|Q9NSI2|F207A_HUMAN Protein FAM207A OS=Homo sapiens OX=9606 GN=FAM207A PE=1 SV=2	sp|Q9NSI2|F207A_HUMAN	25 kDa	0.999826	5	5	100%	Q9NSI2	FAM207A	Protein FAM207A	20.085	20.3867	19.5252	19.2994	19.7846	20.3527	18.347	19.6272	21.5147	20.3073	19.0647	19.0125	21.9979	21.2788	21.9461	21.0993	18.9962	19.3146	18.5337	18.7588	20.1505	17.6234	18.7004	17.5375	20.2886	18.0431	19.6336	19.282	17.5058	18.761	18.8696	19.8718	-0.708234	-2.51873	1.10226	19.5469	-0.802495	-4.69302	0.429247
1998	sp|Q15418|KS6A1_HUMAN Ribosomal protein S6 kinase alpha-1 OS=Homo sapiens OX=9606 GN=RPS6KA1 PE=1 SV=2	sp|Q15418|KS6A1_HUMAN	83 kDa	0.999119	3	3	67%	Q15418	RPS6KA1	Ribosomal protein S6 kinase alpha-1	16.4649	16.286	14.1444	15.7912	16.2059	15.3651	15.0096	15.6576	16.2951	14.7841	14.5923	14.3649	15.7928	15.2846	14.8808	14.5879	16.707	16.4448	16.3019	15.1425	16.8155	15.898	15.1829	11.2809	14.8881	15.5671	14.9348	NA	15.4467	13.028	13.8251	14.491	-0.318263	-1.78326	1.14674	15.2084	-0.446465	-4.77015	0.658943
612	sp|Q9Y2P8|RCL1_HUMAN RNA 3'-terminal phosphate cyclase-like protein OS=Homo sapiens OX=9606 GN=RCL1 PE=1 SV=3	sp|Q9Y2P8|RCL1_HUMAN	41 kDa	0.999702	9	9	100%	Q9Y2P8	RCL1	RNA 3'-terminal phosphate cyclase-like protein	23.2238	23.339	22.4206	21.8726	21.4	21.7229	21.7629	21.9154	24.171	23.4028	22.6956	21.6877	24.247	23.7445	24.5189	23.8409	21.1442	20.9063	21.1766	21.2442	19.4728	20.636	20.1839	21.1978	23.7774	22.5041	22.6369	22.6959	22.0005	21.4953	20.2207	21.0344	-0.541063	-2.46641	1.38429	22.1341	-0.576502	-4.74689	0.569033
212	sp|Q12788|TBL3_HUMAN Transducin beta-like protein 3 OS=Homo sapiens OX=9606 GN=TBL3 PE=1 SV=2	sp|Q12788|TBL3_HUMAN	89 kDa	0.999915	16	16	100%	Q12788	TBL3	Transducin beta-like protein 3	24.7223	24.4774	23.5951	23.4884	23.0283	23.0708	23.199	23.3018	25.5564	24.5012	24.1445	23.5373	25.5527	24.8792	25.4425	25.3406	22.9024	22.7069	22.874	23.0948	21.7979	22.6214	22.2016	22.9023	25.1262	23.5967	24.1002	24.1176	22.7107	22.0108	21.8384	22.5375	-0.756305	-2.38516	0.872549	23.593	-0.952527	-4.64829	0.349247
351	sp|P46781|RS9_HUMAN 40S ribosomal protein S9 OS=Homo sapiens OX=9606 GN=RPS9 PE=1 SV=3	sp|P46781|RS9_HUMAN	23 kDa	0.999684	13	13	100%	P46781	RPS9	40S ribosomal protein S9	25.2366	25.417	25.679	25.7856	25.8461	25.701	25.8845	26.0078	25.6531	25.6206	25.8894	26.3044	26.0989	25.8889	26.2175	25.8784	25.3516	25.6732	25.4693	25.7865	25.4359	25.5774	25.5126	25.5252	25.4056	25.6843	25.2935	25.5335	24.199	24.4233	25.0793	25.8889	0.187054	-0.518671	0.892779	25.5921	0.543501	-4.75336	0.591185
2815	sp|O94782|UBP1_HUMAN Ubiquitin carboxyl-terminal hydrolase 1 OS=Homo sapiens OX=9606 GN=USP1 PE=1 SV=1	sp|O94782|UBP1_HUMAN	88 kDa	0.993854	2	2	100%	O94782	USP1	Ubiquitin carboxyl-terminal hydrolase 1	15.4105	13.2554	18.1952	NA	18.4247	18.5443	18.3525	12.9733	15.0315	16.5975	17.6291	13.2964	12.1724	14.1567	12.5476	15.7851	17.0294	18.0484	17.9607	NA	13.614	16.3252	14.7779	12.3523	12.8808	14.5577	13.2076	12.3319	NA	15.7158	15.3224	NA	0.526708	-2.45858	3.51199	15.232	0.364891	-4.78173	0.718511
2442	sp|O95292|VAPB_HUMAN Vesicle-associated membrane protein-associated protein B/C OS=Homo sapiens OX=9606 GN=VAPB PE=1 SV=3	sp|O95292|VAPB_HUMAN	27 kDa	0.999054	2	2	100%	O95292	VAPB	Vesicle-associated membrane protein-associated protein B/C	16.9876	15.9044	16.6049	14.8478	15.7352	15.842	15.955	16.4258	17.132	16.4249	16.5409	14.7017	17.4476	15.8962	16.7189	16.9121	17.0357	17.0522	16.9823	17.341	16.6687	16.5761	16.9088	17.1695	15.5263	15.7868	17.1727	16.9247	18.6871	16.8139	16.1448	15.9597	-0.378321	-1.52647	0.76983	16.5259	-0.675964	-4.72524	0.50479
638	sp|Q9P275|UBP36_HUMAN Ubiquitin carboxyl-terminal hydrolase 36 OS=Homo sapiens OX=9606 GN=USP36 PE=1 SV=4	sp|Q9P275|UBP36_HUMAN	123 kDa	0.999419	9	9	100%	Q9P275	USP36	Ubiquitin carboxyl-terminal hydrolase 36	20.3475	20.342	19.9688	20.5748	18.6236	20.0559	19.8839	20.0959	21.5707	20.7762	20.2726	18.4429	22.514	21.4112	21.97	21.9054	20.0909	19.5511	19.7016	20.6433	18.7287	19.8763	18.9758	19.7876	21.5023	20.1787	20.3823	20.1868	20.5052	20.0138	20.7937	19.2871	-0.665823	-2.13647	0.804829	20.28	-0.928777	-4.65583	0.361202
1425	sp|O14647|CHD2_HUMAN Chromodomain-helicase-DNA-binding protein 2 OS=Homo sapiens OX=9606 GN=CHD2 PE=1 SV=2	sp|O14647|CHD2_HUMAN	211 kDa	0.993673	5	5	40%	O14647	CHD2	Chromodomain-helicase-DNA-binding protein 2	16.0399	15.7771	15.8313	15.2264	16.4232	17.4636	17.2242	16.097	16.2165	14.9173	15.5253	15.6867	13.9168	16.0464	16.5039	15.8601	16.5168	16.9415	17.3166	18.7473	17.7001	15.3357	15.3419	16.1822	16.3591	15.002	15.6166	19.7584	14.308	16.9036	18.1851	15.4726	-0.62361	-2.34485	1.09763	16.2638	-0.743249	-4.70875	0.463725
242	sp|Q9NVI7|ATD3A_HUMAN ATPase family AAA domain-containing protein 3A OS=Homo sapiens OX=9606 GN=ATAD3A PE=1 SV=2	sp|Q9NVI7|ATD3A_HUMAN	71 kDa	0.999472	16	16	38%	Q9NVI7	ATAD3A	ATPase family AAA domain-containing protein 3A	23.0479	22.6391	23.9009	23.9412	23.6337	23.4837	23.7112	23.7968	22.7468	23.2017	23.6419	24.2438	22.4212	22.7521	22.6079	22.7494	22.9145	23.6011	23.2074	23.29	23.5287	23.4208	23.4839	23.5843	24.1324	24.7901	24.2357	24.5413	19.3068	22.9001	23.8916	23.9013	0.347611	-0.927475	1.6227	23.3515	0.559264	-4.75031	0.580574
1759	sp|Q99707|METH_HUMAN Methionine synthase OS=Homo sapiens OX=9606 GN=MTR PE=1 SV=2	sp|Q99707|METH_HUMAN	141 kDa	0.997291	4	4	100%	Q99707	MTR	Methionine synthase	17.3122	17.9775	18.7526	19.5968	18.539	19.3342	18.5513	18.8722	18.2042	17.8061	18.8851	20.074	18.0003	17.9188	18.4626	18.2481	19.6599	18.5926	16.719	18.6677	19.5186	17.9859	19.0805	18.6537	19.0902	19.1539	19.1226	18.7651	19.3188	19.6783	20.0345	19.1397	-0.184088	-1.3244	0.956222	18.7411	-0.331181	-4.78601	0.743055
1503	sp|Q02543|RL18A_HUMAN 60S ribosomal protein L18a OS=Homo sapiens OX=9606 GN=RPL18A PE=1 SV=2	sp|Q02543|RL18A_HUMAN	21 kDa	0.999724	4	4	100%	Q02543	RPL18A	60S ribosomal protein L18a	23.3018	23.7834	22.7492	23.6923	23.9855	23.9278	24.1898	24.42	23.5739	23.6621	23.7868	23.9856	23.0277	23.6529	24.1637	23.7326	22.7773	23.2318	23.5379	23.7425	22.1093	22.479	22.5151	22.7033	23.6739	23.9933	23.4474	24.2053	23.9815	23.6114	22.6079	24.2642	0.335921	-0.59024	1.26208	23.5161	0.743786	-4.70863	0.463353
1265	sp|Q86UE4|LYRIC_HUMAN Protein LYRIC OS=Homo sapiens OX=9606 GN=MTDH PE=1 SV=2	sp|Q86UE4|LYRIC_HUMAN	64 kDa	0.99956	5	5	100%	Q86UE4	MTDH	Protein LYRIC	17.4711	17.1006	19.1412	17.6777	18.1063	19.4307	20.4052	17.1059	16.8735	17.0006	17.3731	18.3808	17.5116	16.9427	17.8989	19.3333	17.2348	21.0437	18.5539	20.9267	17.6701	18.6194	17.5803	19.013	19.878	19.6047	16.9184	19.943	19.8565	18.0124	19.3866	13.4146	0.823023	-1.38176	3.02781	18.294	0.765787	-4.7029	0.450421
2106	sp|Q9NR50|EI2BG_HUMAN Translation initiation factor eIF-2B subunit gamma OS=Homo sapiens OX=9606 GN=EIF2B3 PE=1 SV=1	sp|Q9NR50|EI2BG_HUMAN	50 kDa	0.998306	3	3	100%	Q9NR50	EIF2B3	Translation initiation factor eIF-2B subunit gamma	19.5353	19.2782	20.0518	20.3602	20.3912	20.3378	20.2235	20.3108	19.8791	19.6934	20.4217	20.2314	19.005	19.2694	19.2654	19.5773	19.9925	20.3941	20.2804	20.2408	19.6293	20.2782	19.9471	19.9615	19.4919	19.9782	19.6288	20.0967	20.4076	17.9719	19.6981	20.3435	0.111264	-0.707024	0.929553	19.8804	0.278817	-4.79166	0.782482
257	sp|P47897|SYQ_HUMAN Glutamine--tRNA ligase OS=Homo sapiens OX=9606 GN=QARS PE=1 SV=1	sp|P47897|SYQ_HUMAN	88 kDa	0.999839	15	15	100%	P47897	QARS	Glutamine--tRNA ligase	23.757	23.8353	23.9563	24.4614	24.3066	24.1257	23.9842	24.4551	24.124	24.0576	24.3085	24.2047	23.36	23.7163	23.7483	24.0528	24.4958	24.5794	24.7223	24.7745	24.5458	24.2674	24.4255	24.726	24.1966	24.6059	24.2762	24.6935	23.0756	23.4885	24.0933	24.5819	0.126223	-0.502976	0.755422	24.1876	0.411358	-4.7755	0.684014
2645	sp|Q6ICB0|DESI1_HUMAN Desumoylating isopeptidase 1 OS=Homo sapiens OX=9606 GN=DESI1 PE=1 SV=1	sp|Q6ICB0|DESI1_HUMAN	18 kDa	0.997555	2	2	100%	Q6ICB0	DESI1	Desumoylating isopeptidase 1	17.0276	16.7927	NA	15.0585	13.5568	14.7037	15.5311	16.3688	15.8804	16.4982	19.3696	15.2606	16.725	16.5357	17.0782	16.6309	17.2673	14.7519	16.9012	16.1828	14.8447	16.1602	16.781	16.5407	15.7576	13.8633	19.9129	15.1455	17.0658	17.9338	18.3518	14.0794	-1.0067	-2.73731	0.723905	16.2761	-1.19548	-4.56172	0.242648
696	sp|Q13045|FLII_HUMAN Protein flightless-1 homolog OS=Homo sapiens OX=9606 GN=FLII PE=1 SV=2	sp|Q13045|FLII_HUMAN	145 kDa	0.99976	8	8	100%	Q13045	FLII	Protein flightless-1 homolog	19.8721	19.8585	19.6267	19.9607	21.8974	20.4015	21.1621	20.5685	20.2658	20.4307	20.4419	20.0722	19.6237	20.6638	20.1547	20.0105	19.8547	21.5828	21.17	22.1702	21.5687	20.8005	21.4209	20.389	20.0536	20.4155	21.9681	20.7263	20.2087	20.4556	21.5572	22.4048	0.5603	-0.603761	1.72436	20.6799	0.987433	-4.6369	0.332164
2116	sp|Q9ULW3|ABT1_HUMAN Activator of basal transcription 1 OS=Homo sapiens OX=9606 GN=ABT1 PE=1 SV=1	sp|Q9ULW3|ABT1_HUMAN	31 kDa	0.998096	3	3	100%	Q9ULW3	ABT1	Activator of basal transcription 1	20.3317	20.229	19.8653	18.9133	17.9219	16.9305	17.692	18.0655	21.031	20.3016	19.4794	19.1113	21.5162	20.6883	20.963	20.761	18.0329	17.6667	18.1458	17.264	17.2981	17.0825	18.6997	18.1812	20.4135	18.7717	19.2401	18.9975	16.7227	18.5117	16.313	15.4481	-0.710007	-2.93996	1.51994	18.7684	-0.653176	-4.73049	0.519145
178	sp|P05783|K1C18_HUMAN Keratin, type I cytoskeletal 18 OS=Homo sapiens OX=9606 GN=KRT18 PE=1 SV=2	sp|P05783|K1C18_HUMAN	48 kDa	0.999909	18	18	89%	P05783	KRT18	Keratin, type I cytoskeletal 18	24.8032	24.6695	24.075	23.9853	23.2623	23.2927	23.5181	23.5567	25.7011	24.6527	24.3691	24.1567	27.7344	25.1588	26.5869	26.0301	23.8548	23.288	23.8527	23.7269	23.9256	24.5229	24.1708	24.0598	26.0133	24.067	24.7788	24.5991	25.4674	25.1535	23.7233	22.9041	-0.923814	-2.50065	0.653023	24.4894	-1.20188	-4.55915	0.239807
233	sp|O14776|TCRG1_HUMAN Transcription elongation regulator 1 OS=Homo sapiens OX=9606 GN=TCERG1 PE=1 SV=2	sp|O14776|TCRG1_HUMAN	124 kDa	0.999778	16	16	100%	O14776	TCERG1	Transcription elongation regulator 1	23.613	24.0282	23.6642	23.1326	23.6556	23.3832	23.7818	23.3812	23.5597	23.6572	23.2641	23.2524	23.8993	23.7203	23.5049	23.5283	24.0178	23.5019	23.854	23.8313	23.5906	23.8001	23.5697	23.6581	23.0721	22.9454	23.0033	22.5715	23.7795	23.8259	23.2667	22.7689	-0.0324411	-0.627912	0.56303	23.5026	-0.111713	-4.80325	0.911866
494	sp|P42696|RBM34_HUMAN RNA-binding protein 34 OS=Homo sapiens OX=9606 GN=RBM34 PE=1 SV=2	sp|P42696|RBM34_HUMAN	49 kDa	0.999438	11	11	100%	P42696	RBM34	RNA-binding protein 34	23.2431	23.5678	22.4387	21.67	21.044	21.3308	21.6427	21.7723	24.5222	23.4931	22.5458	22.4228	25.034	24.0259	24.7961	24.4196	21.6398	21.0925	21.4116	21.6216	20.6972	21.7828	21.1599	21.395	23.9264	22.1966	23.1142	22.9704	23.4824	22.5463	22.2747	20.8124	-0.745406	-2.62292	1.13211	22.5029	-0.814466	-4.68971	0.422477
1789	sp|Q3SXM5|HSDL1_HUMAN Inactive hydroxysteroid dehydrogenase-like protein 1 OS=Homo sapiens OX=9606 GN=HSDL1 PE=1 SV=3	sp|Q3SXM5|HSDL1_HUMAN	37 kDa	0.994268	4	4	100%	Q3SXM5	HSDL1	Inactive hydroxysteroid dehydrogenase-like protein 1	18.1883	17.4722	17.0574	19.3593	17.1459	18.5274	18.2324	18.5823	17.6272	20.0622	18.7758	19.2861	16.9388	17.8986	19.5956	18.8763	17.5809	18.7721	17.7595	18.2865	19.9138	18.9221	19.4918	19.2665	19.6258	19.7833	18.9294	19.5995	20.283	19.3699	20.1016	20.359	0.766848	-0.651974	2.18567	18.8022	1.10878	-4.59451	0.277268
173	sp|Q96GQ7|DDX27_HUMAN Probable ATP-dependent RNA helicase DDX27 OS=Homo sapiens OX=9606 GN=DDX27 PE=1 SV=2	sp|Q96GQ7|DDX27_HUMAN	90 kDa	0.999725	19	19	100%	Q96GQ7	DDX27	Probable ATP-dependent RNA helicase DDX27	25.2769	25.3459	24.1286	23.8367	23.3872	23.7612	23.4537	23.712	26.4343	25.3455	24.5618	23.8514	26.9592	25.9409	27.0573	26.3833	23.4608	23.5391	24.1695	24.2517	22.5778	23.2135	22.6282	23.5655	25.8593	24.3608	24.7888	24.6404	24.517	23.9526	23.372	23.9257	-0.610024	-2.4106	1.19055	24.4456	-0.695022	-4.72072	0.492957
1402	sp|Q7Z417|NUFP2_HUMAN Nuclear fragile X mental retardation-interacting protein 2 OS=Homo sapiens OX=9606 GN=NUFIP2 PE=1 SV=1	sp|Q7Z417|NUFP2_HUMAN	76 kDa	0.997797	5	5	100%	Q7Z417	NUFIP2	Nuclear fragile X mental retardation-interacting protein 2	17.7817	16.5418	18.4149	18.3055	17.9682	17.4495	17.6164	17.4289	16.4662	17.2492	18.087	18.9504	16.1716	17.0275	15.983	17.0253	18.1368	18.4315	18.2302	18.4402	17.9778	17.6074	18.1159	18.4422	17.2604	16.909	17.3047	17.7235	12.5932	17.5705	17.1736	18.5113	-0.128429	-1.65776	1.4009	17.4655	-0.172277	-4.80019	0.8645
654	sp|O94832|MYO1D_HUMAN Unconventional myosin-Id OS=Homo sapiens OX=9606 GN=MYO1D PE=1 SV=2	sp|O94832|MYO1D_HUMAN	116 kDa	0.998232	9	9	89%	O94832	MYO1D	Unconventional myosin-Id	16.8274	19.0345	17.1475	18.243	17.9666	17.8603	18.1188	18.3792	18.9475	18.2454	18.5436	18.4556	19.0612	19.0999	19.1079	19.4007	17.9171	17.7904	18.0797	18.6694	18.8128	18.6026	19.0118	18.8252	18.8723	18.8904	18.9715	19.5299	18.9402	18.9061	18.0078	18.3332	0.349109	-0.597492	1.29571	18.5187	0.756371	-4.70537	0.455912
991	sp|P61758|PFD3_HUMAN Prefoldin subunit 3 OS=Homo sapiens OX=9606 GN=VBP1 PE=1 SV=4	sp|P61758|PFD3_HUMAN	23 kDa	0.999713	6	6	100%	P61758	VBP1	Prefoldin subunit 3	20.0471	20.157	20.2263	19.8305	20.5906	20.0567	20.6494	20.192	20.3777	20.2895	20.0624	20.0117	20.8314	20.4398	20.2752	19.8106	21.0095	20.388	20.5398	20.4049	21.509	21.0676	21.1779	20.6322	20.954	19.9531	20.9347	20.2457	22.0108	21.9121	21.3862	20.982	-0.400149	-1.16911	0.368814	20.5923	-1.06705	-4.60957	0.295271
1109	sp|P16435|NCPR_HUMAN NADPH--cytochrome P450 reductase OS=Homo sapiens OX=9606 GN=POR PE=1 SV=2	sp|P16435|NCPR_HUMAN	77 kDa	0.998896	6	6	100%	P16435	POR	NADPH--cytochrome P450 reductase	19.7644	19.8229	20.9522	20.0504	19.429	19.1127	19.463	19.9223	19.8494	20.0244	20.1071	20.9981	19.6428	19.9167	19.8365	20.4051	19.2746	19.5563	19.3032	19.5866	19.6155	19.6382	19.3668	19.593	19.8338	20.5242	19.7493	20.0296	18.5323	18.1181	19.1337	19.87	0.301408	-0.486864	1.08968	19.7194	0.784058	-4.69805	0.43974
1490	sp|Q96PV6|LENG8_HUMAN Leukocyte receptor cluster member 8 OS=Homo sapiens OX=9606 GN=LENG8 PE=1 SV=3	sp|Q96PV6|LENG8_HUMAN	88 kDa	0.999755	4	4	100%	Q96PV6	LENG8	Leukocyte receptor cluster member 8	18.9182	18.6908	18.842	17.967	18.1615	18.7982	18.663	18.4852	19.3797	19.1113	19.1377	17.9489	18.4209	19.262	19.4471	19.5411	18.6571	18.6116	18.7822	19.13	17.3673	17.1451	17.4359	18.659	19.1129	18.784	18.836	18.429	18.4724	16.4029	18.5877	17.0776	-0.217562	-1.27009	0.834971	18.5083	-0.424038	-4.77363	0.674884
158	sp|P49368|TCPG_HUMAN T-complex protein 1 subunit gamma OS=Homo sapiens OX=9606 GN=CCT3 PE=1 SV=4	sp|P49368|TCPG_HUMAN	61 kDa	0.999893	19	19	100%	P49368	CCT3	T-complex protein 1 subunit gamma	25.2852	25.4965	25.5099	25.6519	25.6633	25.5759	25.5416	25.6386	25.3122	25.4578	25.4433	25.6747	25.4685	25.2745	25.4787	25.2997	25.7947	25.7728	25.8137	25.9679	26.1616	25.937	25.7856	25.7608	25.5622	25.7099	25.6535	25.8716	25.8465	25.9011	26.2409	26.0923	0.120698	-0.372049	0.613445	25.6764	0.502279	-4.76091	0.619489
2769	sp|Q9NVE7|PANK4_HUMAN Pantothenate kinase 4 OS=Homo sapiens OX=9606 GN=PANK4 PE=1 SV=1	sp|Q9NVE7|PANK4_HUMAN	86 kDa	0.99561	2	2	100%	Q9NVE7	PANK4	Pantothenate kinase 4	16.7786	16.6288	16.2024	14.8664	16.7829	16.267	16.1489	16.2159	15.8234	16.1346	16.7043	16.8307	16.1266	16.5316	16.1245	16.7844	16.4574	16.9865	15.7514	14.1221	16.9998	16.848	16.0549	14.6951	17.1374	16.8886	16.8607	17.3822	17.2989	17.3758	17.5237	17.9169	0.110428	-1.10787	1.32872	16.4766	0.185947	-4.79932	0.853871
1625	sp|Q9ULK4|MED23_HUMAN Mediator of RNA polymerase II transcription subunit 23 OS=Homo sapiens OX=9606 GN=MED23 PE=1 SV=2	sp|Q9ULK4|MED23_HUMAN	156 kDa	0.999251	4	4	100%	Q9ULK4	MED23	Mediator of RNA polymerase II transcription subunit 23	18.6495	18.5185	19.7578	18.5611	19.581	19.1823	19.4323	19.3078	18.987	18.7687	19.1351	19.8629	18.2712	18.6218	18.6104	18.8045	19.6679	19.1929	19.8215	19.9193	18.9851	18.8194	19.2718	18.9924	17.8661	18.6876	18.8698	19.0209	18.8777	19.6391	17.2192	19.6643	-0.000700335	-0.893437	0.892037	19.0177	-0.00160861	-4.80547	0.998728
310	sp|Q99623|PHB2_HUMAN Prohibitin-2 OS=Homo sapiens OX=9606 GN=PHB2 PE=1 SV=2	sp|Q99623|PHB2_HUMAN	33 kDa	0.999722	14	14	100%	Q99623	PHB2	Prohibitin-2	25.0972	24.6632	25.0506	25.3691	25.1029	24.8797	24.5745	25.0444	24.4508	24.6119	24.9471	25.337	24.2077	24.4663	24.598	24.4951	24.4594	24.6744	24.6669	24.8482	25.8836	24.8148	25.5595	25.4177	25.602	25.9319	25.6075	26.0458	24.2003	24.7769	25.6101	25.4746	0.0679803	-0.743251	0.879212	25.0147	0.171834	-4.80022	0.864833
2605	sp|Q68DK7|MSL1_HUMAN Male-specific lethal 1 homolog OS=Homo sapiens OX=9606 GN=MSL1 PE=1 SV=3	sp|Q68DK7|MSL1_HUMAN	67 kDa	0.997988	2	2	100%	Q68DK7	MSL1	Male-specific lethal 1 homolog	18.6782	18.7334	20.3768	20.0276	19.5852	20.1347	20.3773	19.795	19.0253	19.0415	19.5945	21.3608	19.1078	19.0075	18.6595	18.8789	20.1275	20.3001	19.7111	19.3287	20.3001	19.9593	20.3313	20.0134	20.3605	20.4434	20.2283	20.0945	20.4481	20.3129	21.1403	20.1028	0.0817242	-0.987091	1.15054	19.8621	0.156859	-4.80109	0.876518
1574	sp|Q00688|FKBP3_HUMAN Peptidyl-prolyl cis-trans isomerase FKBP3 OS=Homo sapiens OX=9606 GN=FKBP3 PE=1 SV=1	sp|Q00688|FKBP3_HUMAN	25 kDa	0.999501	4	4	100%	Q00688	FKBP3	Peptidyl-prolyl cis-trans isomerase FKBP3	21.937	21.7664	22.2845	22.3532	22.1777	21.6472	21.8025	22.0439	21.909	21.7572	21.8197	22.4385	21.687	21.7803	21.8595	21.8938	22.1596	22.123	22.0339	22.392	22.4978	22.3163	22.3214	22.4009	21.776	22.028	22.0258	22.163	20.6004	20.9632	21.868	22.5375	-0.0267302	-0.665244	0.611784	21.9801	-0.0858424	-4.80416	0.932217
1502	sp|Q9NV31|IMP3_HUMAN U3 small nucleolar ribonucleoprotein protein IMP3 OS=Homo sapiens OX=9606 GN=IMP3 PE=1 SV=1	sp|Q9NV31|IMP3_HUMAN	22 kDa	0.99973	4	4	100%	Q9NV31	IMP3	U3 small nucleolar ribonucleoprotein protein IMP3	23.2535	23.2805	22.2946	21.5454	21.0007	21.2403	20.9651	21.6506	24.1459	23.1594	22.5282	21.2927	23.8053	23.5535	24.2457	24.2737	21.2422	20.9595	21.1234	21.8344	19.5249	20.9898	20.004	21.0605	23.7482	22.5014	22.7505	22.8484	20.387	19.5691	19.9185	20.9668	-0.622238	-2.60949	1.36501	21.927	-0.642342	-4.73292	0.526047
754	sp|P15531|NDKA_HUMAN Nucleoside diphosphate kinase A OS=Homo sapiens OX=9606 GN=NME1 PE=1 SV=1	sp|P15531|NDKA_HUMAN	17 kDa	0.999215	8	8	38%	P15531	NME1	Nucleoside diphosphate kinase A	22.4427	22.6427	23.204	22.5479	22.6532	22.5409	22.1208	22.2191	22.2155	22.6605	22.3329	18.7964	21.7455	22.5385	22.6616	22.2702	22.3588	22.2824	22.0985	22.1081	22.1768	22.0996	21.9161	22.236	22.6393	23.1212	22.4505	22.6828	18.2476	21.2355	22.2914	22.9683	0.26263	-1.17523	1.70049	22.1408	0.374706	-4.78058	0.710795
1996	sp|P09543|CN37_HUMAN 2',3'-cyclic-nucleotide 3'-phosphodiesterase OS=Homo sapiens OX=9606 GN=CNP PE=1 SV=2	sp|P09543|CN37_HUMAN	48 kDa	0.999122	3	3	100%	P09543	CNP	2',3'-cyclic-nucleotide 3'-phosphodiesterase	20.048	19.9712	19.1641	20.1006	19.8446	19.8988	19.9272	20.2224	20.1298	19.9705	20.0067	20.5754	19.4435	19.9893	20.1083	20.0801	19.5539	20.0535	19.9054	20.5053	19.9317	19.9025	19.6334	20.1736	20.4621	20.5317	20.4248	20.3748	20.118	20.4233	20.0889	20.8093	0.0832858	-0.47343	0.640002	20.0741	0.306766	-4.78877	0.761344
2044	sp|Q9H425|CA198_HUMAN Uncharacterized protein C1orf198 OS=Homo sapiens OX=9606 GN=C1orf198 PE=1 SV=1	sp|Q9H425|CA198_HUMAN	36 kDa	0.998903	3	3	100%	Q9H425	C1orf198	Uncharacterized protein C1orf198	15.9777	16.5121	NA	16.8053	16.1014	17.3385	17.3118	17.1101	16.7111	16.5944	17.8712	17.5155	16.5097	16.6291	16.9608	16.9996	16.2232	16.5893	15.8815	18.9568	16.3242	15.3377	13.9204	15.3628	16.9426	15.526	15.626	16.8697	NA	20.5458	18.421	16.7119	-0.158208	-1.91911	1.60269	16.7396	-0.185	-4.79936	0.854715
2740	sp|O14562|UBFD1_HUMAN Ubiquitin domain-containing protein UBFD1 OS=Homo sapiens OX=9606 GN=UBFD1 PE=1 SV=2	sp|O14562|UBFD1_HUMAN	33 kDa	0.996223	2	2	100%	O14562	UBFD1	Ubiquitin domain-containing protein UBFD1	14.7075	15.1517	18.1603	17.2983	14.7166	18.5721	15.2455	17.7951	15.8696	15.8784	16.756	18.3034	16.1474	14.9386	15.3309	16.0819	16.7397	17.4068	15.8405	16.8074	16.777	17.7336	15.8744	16.8316	16.5804	17.4495	18.5854	15.986	12.784	15.2365	17.2066	14.3173	0.497265	-1.34456	2.33909	16.3472	0.553864	-4.75136	0.584213
1435	sp|Q8NFF5|FAD1_HUMAN FAD synthase OS=Homo sapiens OX=9606 GN=FLAD1 PE=1 SV=1	sp|Q8NFF5|FAD1_HUMAN	65 kDa	0.999864	4	4	100%	Q8NFF5	FLAD1	FAD synthase	20.0282	19.977	19.5971	20.2489	19.9334	20.5561	20.4404	20.5554	19.6067	19.8271	20.0335	20.6586	19.1793	19.6752	19.576	19.4902	19.4899	20.2419	19.6507	20.1126	19.6336	19.9868	19.8766	20.3818	20.5707	21.1651	21.064	21.2579	16.7197	20.1662	21.1799	19.9011	0.378888	-0.679257	1.43703	20.0244	0.734562	-4.71096	0.468914
89	sp|P49790|NU153_HUMAN Nuclear pore complex protein Nup153 OS=Homo sapiens OX=9606 GN=NUP153 PE=1 SV=2	sp|P49790|NU153_HUMAN	154 kDa	0.999867	24	24	100%	P49790	NUP153	Nuclear pore complex protein Nup153	26.2245	26.3453	25.3688	25.0935	23.5027	25.0145	24.2002	24.7419	25.8891	26.0256	24.9571	24.0865	25.6463	26.0998	25.5484	26.0436	25.393	24.5508	23.2844	23.6083	24.5987	23.2055	25.0222	24.0672	23.7995	23.8929	25.585	24.922	23.6505	23.6703	23.0297	25.7794	-0.122869	-1.59772	1.35198	24.7765	-0.170907	-4.80027	0.865567
1139	sp|Q8WVM7|STAG1_HUMAN Cohesin subunit SA-1 OS=Homo sapiens OX=9606 GN=STAG1 PE=1 SV=3	sp|Q8WVM7|STAG1_HUMAN	144 kDa	0.996832	6	6	17%	Q8WVM7	STAG1	Cohesin subunit SA-1	15.8357	16.1733	17.0817	15.3505	16.5317	17.5414	17.8437	16.79	15.4576	14.3456	15.2486	16.3302	15.4749	15.4639	15.7527	14.4611	12.3336	14.0788	13.0241	15.461	NA	14.1138	13.5028	13.3182	14.3778	16.0046	15.608	15.6574	15.5479	17.2475	14.9081	NA	0.649447	-1.32165	2.62054	15.3622	0.678445	-4.72452	0.503696
206	sp|Q14692|BMS1_HUMAN Ribosome biogenesis protein BMS1 homolog OS=Homo sapiens OX=9606 GN=BMS1 PE=1 SV=1	sp|Q14692|BMS1_HUMAN	146 kDa	0.99971	17	17	100%	Q14692	BMS1	Ribosome biogenesis protein BMS1 homolog	23.5728	23.9171	22.8745	22.4831	22.1101	22.0536	22.6353	22.276	24.9962	23.9027	23.6915	23.1655	25.4994	24.7787	25.193	25.2548	22.2083	21.9995	22.1949	22.3472	21.7159	22.3582	22.0284	21.894	24.6245	23.2267	23.3906	23.2655	23.1724	22.9609	22.9374	21.9197	-0.588968	-2.28893	1.111	23.1453	-0.710746	-4.7169	0.483313
1545	sp|P56537|IF6_HUMAN Eukaryotic translation initiation factor 6 OS=Homo sapiens OX=9606 GN=EIF6 PE=1 SV=1	sp|P56537|IF6_HUMAN	27 kDa	0.999589	4	4	100%	P56537	EIF6	Eukaryotic translation initiation factor 6	22.9381	22.8555	21.1111	21.5815	21.7045	21.9865	21.945	22.0013	23.4347	22.7834	21.8835	22.6237	23.9162	23.0373	23.537	23.1017	21.8514	21.7034	21.6726	21.8491	21.5953	21.5438	21.4809	21.5722	22.9972	21.934	22.5716	22.3492	20.6787	22.9818	21.3953	21.7664	-0.48626	-1.64355	0.671028	22.1995	-0.861965	-4.67612	0.396269
1955	sp|Q9UHR4|BI2L1_HUMAN Brain-specific angiogenesis inhibitor 1-associated protein 2-like protein 1 OS=Homo sapiens OX=9606 GN=BAIAP2L1 PE=1 SV=2	sp|Q9UHR4|BI2L1_HUMAN	57 kDa	0.999333	3	3	100%	Q9UHR4	BAIAP2L1	Brain-specific angiogenesis inhibitor 1-associated protein 2-like protein 1	18.3068	19.1406	18.7279	18.6397	18.8813	18.7556	18.2107	18.5141	19.2189	19.0878	18.545	19.2392	19.4301	19.4517	19.6596	18.5661	18.8476	18.8689	19.3388	19.7843	19.4424	19.443	19.4794	19.5319	18.0336	17.4915	18.9361	18.8695	17.778	18.4458	19.5488	18.8162	0.0454533	-0.828798	0.919705	18.9072	0.10661	-4.80345	0.915876
719	sp|O76094|SRP72_HUMAN Signal recognition particle subunit SRP72 OS=Homo sapiens OX=9606 GN=SRP72 PE=1 SV=3	sp|O76094|SRP72_HUMAN	75 kDa	0.999633	8	8	100%	O76094	SRP72	Signal recognition particle subunit SRP72	19.949	19.9526	20.6515	20.2757	20.6025	20.0109	20.1578	20.432	19.7486	20.3475	19.7774	20.4473	19.8719	19.8753	19.6456	20.089	20.2753	20.467	20.1801	20.3423	20.7951	19.9825	20.3255	20.5666	20.2214	20.4392	20.2293	20.5431	20.8185	19.692	18.8474	20.3284	0.253006	-0.328996	0.835009	20.184	0.891407	-4.66736	0.380482
1857	sp|O75400|PR40A_HUMAN Pre-mRNA-processing factor 40 homolog A OS=Homo sapiens OX=9606 GN=PRPF40A PE=1 SV=2	sp|O75400|PR40A_HUMAN	109 kDa	0.999671	3	3	100%	O75400	PRPF40A	Pre-mRNA-processing factor 40 homolog A	21.3073	21.6022	21.6443	21.3991	21.6334	21.8069	22.1209	22.0922	21.8832	21.8674	21.5305	21.5486	21.8882	22.0281	21.8291	21.7919	22.3492	21.8285	22.1725	21.5955	21.9223	21.9049	21.9273	22.0002	21.5701	21.1524	21.4568	21.2356	21.2167	21.8399	21.3066	21.3295	-0.16478	-0.712834	0.383274	21.7119	-0.616524	-4.73859	0.542644
367	sp|Q6PI48|SYDM_HUMAN Aspartate--tRNA ligase, mitochondrial OS=Homo sapiens OX=9606 GN=DARS2 PE=1 SV=1	sp|Q6PI48|SYDM_HUMAN	74 kDa	0.999376	13	13	100%	Q6PI48	DARS2	Aspartate--tRNA ligase, mitochondrial	23.6478	23.0766	23.6855	24.2388	23.8105	23.9455	23.5727	23.7797	22.8385	23.3944	23.7164	24.0333	22.4742	23.2228	23.0139	23.0106	23.1466	23.9919	23.3977	23.6271	24.6312	23.9195	24.4868	24.3122	24.5991	25.1307	24.7357	25.0721	23.9394	24.0189	25.3948	25.1739	0.340372	-0.788306	1.46905	23.9075	0.618652	-4.73811	0.541311
2771	sp|Q9BR77|CCD77_HUMAN Coiled-coil domain-containing protein 77 OS=Homo sapiens OX=9606 GN=CCDC77 PE=1 SV=1	sp|Q9BR77|CCD77_HUMAN	57 kDa	0.99556	2	2	100%	Q9BR77	CCDC77	Coiled-coil domain-containing protein 77	17.676	16.653	16.4049	15.3688	16.5403	16.7534	15.1375	15.5243	17.2588	16.4305	17.2	14.0499	17.5576	16.8568	17.1424	17.0655	16.3674	17.2096	16.0954	16.7391	15.6588	15.071	15.0218	16.9885	15.8462	15.4013	17.1209	17.6076	18.0566	17.4631	16.6019	16.0173	-0.363482	-1.75815	1.03118	16.4652	-0.534657	-4.75501	0.597246
15	sp|P11388|TOP2A_HUMAN DNA topoisomerase 2-alpha OS=Homo sapiens OX=9606 GN=TOP2A PE=1 SV=3	sp|P11388|TOP2A_HUMAN	174 kDa	0.999954	46	46	72%	P11388	TOP2A	DNA topoisomerase 2-alpha	25.2175	25.4048	26.2821	24.6481	26.4911	26.6125	26.924	25.5672	25.4499	25.3079	25.6762	25.5635	25.1925	25.0936	25.3783	24.6381	26.108	26.3545	26.233	25.2835	25.1022	25.7075	25.4168	24.6169	24.8552	25.3928	25.3017	23.9785	26.263	26.1123	25.675	25.3	0.207379	-0.68307	1.09783	25.5359	0.477558	-4.76516	0.636757
2479	sp|P61923|COPZ1_HUMAN Coatomer subunit zeta-1 OS=Homo sapiens OX=9606 GN=COPZ1 PE=1 SV=1	sp|P61923|COPZ1_HUMAN	20 kDa	0.998903	2	2	100%	P61923	COPZ1	Coatomer subunit zeta-1	19.999	19.6784	19.1793	19.0384	19.1991	18.7655	18.7309	18.981	19.3857	19.746	18.5668	17.8934	19.7878	19.1214	19.2371	19.4794	19.8094	19.0997	19.68	19.9917	20.0896	19.6807	19.4299	19.7619	18.7396	19.4875	18.9604	19.0651	20.144	19.8905	20.1717	19.0724	0.0194566	-0.784171	0.823084	19.3707	0.0496456	-4.80503	0.960765
2397	sp|Q9BZK3|NACP4_HUMAN Putative nascent polypeptide-associated complex subunit alpha-like protein OS=Homo sapiens OX=9606 GN=NACA4P PE=5 SV=1	sp|Q9BZK3|NACP4_HUMAN	23 kDa	0.999313	2	2	50%	Q9BZK3	NACA4P	Putative nascent polypeptide-associated complex subunit alpha-like protein	17.3591	16.9259	13.5367	17.1686	18.0761	18.1566	17.7586	18.0095	17.5996	17.7826	17.7586	13.3204	17.298	17.4622	16.6866	16.5947	18.1664	17.5209	18.2316	17.8389	18.4365	18.1733	18.1976	17.8876	16.7885	16.8066	16.476	16.8214	13.1318	18.2704	18.188	18.0569	-0.219417	-2.19112	1.75228	17.2027	-0.228292	-4.7962	0.821132
106	sp|Q8TDD1|DDX54_HUMAN ATP-dependent RNA helicase DDX54 OS=Homo sapiens OX=9606 GN=DDX54 PE=1 SV=2	sp|Q8TDD1|DDX54_HUMAN	99 kDa	0.999922	22	22	100%	Q8TDD1	DDX54	ATP-dependent RNA helicase DDX54	24.6936	25.04	23.876	23.3674	22.6646	23.067	23.0209	23.205	25.7591	24.9214	24.2838	23.6835	26.7765	25.6091	26.4048	26.0959	22.9406	22.8096	22.9324	23.2328	23.1337	22.8573	22.6897	22.7312	25.4477	23.9453	24.2554	24.1856	24.596	24.1168	23.7101	22.9434	-0.531169	-2.34056	1.27823	24.0311	-0.60223	-4.7416	0.552026
64	sp|P08238|HS90B_HUMAN Heat shock protein HSP 90-beta OS=Homo sapiens OX=9606 GN=HSP90AB1 PE=1 SV=4	sp|P08238|HS90B_HUMAN	83 kDa	0.999906	27	27	44%	P08238	HSP90AB1	Heat shock protein HSP 90-beta	27.6973	27.841	27.4825	27.2378	28.0281	27.3602	27.148	27.282	27.9877	27.7461	27.2203	27.2615	27.7958	27.7957	28.1286	27.338	27.3832	27.227	27.3829	27.5191	27.9767	27.6406	27.5617	27.3046	27.6609	27.6378	27.4104	27.5327	27.2336	27.4562	27.3422	27.344	-0.0693025	-0.557463	0.418858	27.5301	-0.291109	-4.79042	0.773163
813	sp|P82650|RT22_HUMAN 28S ribosomal protein S22, mitochondrial OS=Homo sapiens OX=9606 GN=MRPS22 PE=1 SV=1	sp|P82650|RT22_HUMAN	41 kDa	0.999795	7	7	100%	P82650	MRPS22	28S ribosomal protein S22, mitochondrial	20.7655	20.086	20.8334	21.2381	20.8015	20.9701	20.6074	21.1232	20.0828	20.7292	20.7109	20.991	19.2064	20.2097	20.429	20.1492	20.1412	20.9107	20.6143	20.5246	20.4922	20.2697	20.2469	20.7423	21.3553	22.1082	21.6898	22.1505	22.5899	20.5782	21.1471	21.5726	0.3723	-0.688795	1.43339	20.8146	0.719783	-4.71467	0.47782
2648	sp|Q9Y530|OARD1_HUMAN ADP-ribose glycohydrolase OARD1 OS=Homo sapiens OX=9606 GN=OARD1 PE=1 SV=2	sp|Q9Y530|OARD1_HUMAN	17 kDa	0.997507	2	2	100%	Q9Y530	OARD1	ADP-ribose glycohydrolase OARD1	10.4971	14.175	13.3282	14.2572	14.9647	13.3829	NA	12.9774	13.5624	13.0924	13.2632	13.8596	14.5871	13.9908	13.6474	15.2136	13.534	11.4617	NA	13.2268	15.054	15.5204	15.0778	12.7301	NA	13.6707	14.0903	NA	NA	11.2941	17.4032	12.7999	0.56881	-1.38134	2.51896	13.7282	0.604731	-4.72197	0.551515
288	sp|Q9H6R4|NOL6_HUMAN Nucleolar protein 6 OS=Homo sapiens OX=9606 GN=NOL6 PE=1 SV=2	sp|Q9H6R4|NOL6_HUMAN	128 kDa	0.999857	14	14	100%	Q9H6R4	NOL6	Nucleolar protein 6	22.9746	22.8493	21.8537	21.2424	19.9267	20.9018	20.1592	20.4791	23.8217	22.9202	22.0947	21.9873	24.5376	23.3306	24.1554	23.4281	20.6005	19.6401	20.0241	20.2309	19.7757	19.9708	19.5748	20.541	23.0907	21.1397	21.9589	21.7006	22.999	20.4431	20.2136	20.0169	-0.984583	-3.19834	1.22917	21.5182	-0.912402	-4.66093	0.369601
1027	sp|O60610|DIAP1_HUMAN Protein diaphanous homolog 1 OS=Homo sapiens OX=9606 GN=DIAPH1 PE=1 SV=2	sp|O60610|DIAP1_HUMAN	141 kDa	0.999592	6	6	100%	O60610	DIAPH1	Protein diaphanous homolog 1	20.7686	20.8956	20.5796	20.832	20.8862	20.6486	20.5117	20.7498	20.8637	20.9883	20.8701	22.9935	21.2286	21.2889	21.2181	21.4704	21.1576	21.0502	21.1439	21.129	21.6873	21.359	21.2161	21.0658	21.1505	21.3789	21.0193	21.0842	22.371	21.8665	22.7788	21.1474	0.0931245	-0.781199	0.967448	21.2312	0.218404	-4.79699	0.828735
2588	sp|Q7Z2Z2|EFL1_HUMAN Elongation factor-like GTPase 1 OS=Homo sapiens OX=9606 GN=EFL1 PE=1 SV=2	sp|Q7Z2Z2|EFL1_HUMAN	125 kDa	0.998151	2	2	100%	Q7Z2Z2	EFL1	Elongation factor-like GTPase 1	16.8202	16.6554	14.2759	16.8463	17.3891	17.2183	17.675	17.1814	16.1957	17.3609	16.8462	17.387	16.9308	16.9471	17.0325	16.3547	16.3088	18.1978	16.9858	17.6642	16.366	17.346	17.5525	17.5967	17.1819	16.7927	17.6194	17.1761	15.4625	NA	NA	16.9093	0.625014	-0.446977	1.69701	16.9425	1.20054	-4.55981	0.241136
2330	sp|Q96P63|SPB12_HUMAN Serpin B12 OS=Homo sapiens OX=9606 GN=SERPINB12 PE=1 SV=1	sp|Q96P63|SPB12_HUMAN	46 kDa	0.999615	2	2	100%	Q96P63	SERPINB12	Serpin B12	19.4766	17.3767	19.9618	19.5354	18.2294	19.4374	18.2294	19.1918	17.5578	16.9864	21.073	19.156	16.944	16.5207	16.7018	16.9037	16.0933	17.8251	17.7208	19.0721	17.5044	16.8627	19.4114	17.0158	17.9955	18.3885	17.4219	17.7062	20.0014	18.5871	19.6879	19.6222	-0.136626	-1.94943	1.67618	18.2562	-0.154613	-4.80122	0.878272
183	sp|P26640|SYVC_HUMAN Valine--tRNA ligase OS=Homo sapiens OX=9606 GN=VARS PE=1 SV=4	sp|P26640|SYVC_HUMAN	140 kDa	0.999827	18	18	100%	P26640	VARS	Valine--tRNA ligase	23.5127	23.4053	23.5494	23.8732	23.8495	23.5314	23.3608	23.7661	23.3492	23.5375	23.3646	23.8486	23.3164	23.1722	23.0982	23.1086	23.888	23.9053	23.8388	23.9891	23.9253	23.7596	23.6671	23.998	23.4081	23.6459	23.4725	23.6865	22.9705	23.3173	23.5309	23.3757	0.0839931	-0.43307	0.601057	23.5632	0.333096	-4.78579	0.7416
1245	sp|Q5BKZ1|ZN326_HUMAN DBIRD complex subunit ZNF326 OS=Homo sapiens OX=9606 GN=ZNF326 PE=1 SV=2	sp|Q5BKZ1|ZN326_HUMAN	66 kDa	0.999649	5	5	100%	Q5BKZ1	ZNF326	DBIRD complex subunit ZNF326	22.7207	22.4631	22.0352	22.4236	22.4126	22.5211	22.741	22.7158	22.6876	22.4713	22.3224	21.6822	22.8555	22.4697	22.2747	22.2887	22.9493	22.0237	22.3406	22.4846	22.1464	22.6266	22.3027	22.6336	21.5087	21.642	22.1152	21.7335	22.0769	22.0518	21.5719	22.1405	-0.316558	-0.960264	0.327148	22.2948	-1.00841	-4.62989	0.322093
588	sp|P22033|MUTA_HUMAN Methylmalonyl-CoA mutase, mitochondrial OS=Homo sapiens OX=9606 GN=MMUT PE=1 SV=4	sp|P22033|MUTA_HUMAN	83 kDa	0.999837	9	9	100%	P22033	MMUT	Methylmalonyl-CoA mutase, mitochondrial	21.4867	21.1473	22.3649	22.1874	22.2886	22.4013	22.036	21.9596	20.8683	21.9606	21.6083	21.9507	20.9601	21.3385	21.0959	21.3066	21.6357	21.6173	21.6631	22.3723	22.4883	22.1207	22.1417	21.9982	22.0022	22.587	22.1221	22.076	25.0939	20.9769	21.7892	22.2131	0.329791	-0.752898	1.41248	21.9331	0.624882	-4.73677	0.537274
2186	sp|Q14527|HLTF_HUMAN Helicase-like transcription factor OS=Homo sapiens OX=9606 GN=HLTF PE=1 SV=2	sp|Q14527|HLTF_HUMAN	114 kDa	0.996768	3	3	100%	Q14527	HLTF	Helicase-like transcription factor	16.6047	17.2602	16.9703	16.7139	16.6992	17.5147	18.0448	16.5396	17.5255	17.507	17.905	17.276	17.8597	18.1144	18.0442	18.8282	18.2648	16.6598	17.5325	17.2883	16.9822	18.0987	17.2793	16.6407	17.687	15.7138	17.2841	16.3276	18.5918	17.5018	16.3362	17.3061	-0.735288	-1.76926	0.298681	17.3407	-1.45883	-4.44968	0.1561
748	sp|Q14315|FLNC_HUMAN Filamin-C OS=Homo sapiens OX=9606 GN=FLNC PE=1 SV=3	sp|Q14315|FLNC_HUMAN	291 kDa	0.99931	8	8	25%	Q14315	FLNC	Filamin-C	22.5796	22.73	24.9125	22.872	22.8001	23.1852	22.492	22.8094	22.9381	23.251	22.9558	24.8041	22.4523	22.9518	22.9109	23.2973	22.9906	23.3672	22.6018	23.1578	22.9347	23.1134	22.465	23.1678	22.5849	23.3645	23.1212	23.3176	22.6142	18.9017	22.0445	23.102	0.404908	-0.87373	1.68355	22.8997	0.649639	-4.73129	0.521393
1861	sp|Q9Y263|PLAP_HUMAN Phospholipase A-2-activating protein OS=Homo sapiens OX=9606 GN=PLAA PE=1 SV=2	sp|Q9Y263|PLAP_HUMAN	87 kDa	0.999664	3	3	100%	Q9Y263	PLAA	Phospholipase A-2-activating protein	18.3513	18.3388	19.4683	19.5369	18.8976	18.908	19.016	18.7031	18.8395	19.1448	19.1352	18.8199	19.1811	18.6065	18.6113	18.6479	18.8272	18.9774	19.5126	18.7659	19.1596	19.0949	18.9889	18.9311	18.4382	18.7437	19.2014	18.6745	20.1841	18.5407	19.197	18.929	0.187148	-0.373377	0.747673	18.9491	0.684635	-4.72321	0.499332
2618	sp|P04792|HSPB1_HUMAN Heat shock protein beta-1 OS=Homo sapiens OX=9606 GN=HSPB1 PE=1 SV=2	sp|P04792|HSPB1_HUMAN	23 kDa	0.997861	2	2	100%	P04792	HSPB1	Heat shock protein beta-1	16.6186	16.8569	17.9968	18.2373	18.0375	19.2572	18.269	18.9101	15.1726	16.6301	18.2306	17.7093	18.654	18.4404	18.5786	18.638	15.0613	16.6763	14.7417	15.4697	18.0628	18.2304	18.3771	18.0712	17.3707	16.7446	16.8043	16.2405	15.3022	18.7664	17.3081	18.7938	0.671186	-0.764602	2.10697	17.4456	0.958993	-4.6462	0.346039
476	sp|Q8N3C0|ASCC3_HUMAN Activating signal cointegrator 1 complex subunit 3 OS=Homo sapiens OX=9606 GN=ASCC3 PE=1 SV=3	sp|Q8N3C0|ASCC3_HUMAN	251 kDa	0.999703	11	11	100%	Q8N3C0	ASCC3	Activating signal cointegrator 1 complex subunit 3	20.028	20.4226	19.8225	20.4444	20.961	20.8672	21.4463	21.3906	20.578	20.5608	20.4776	20.3267	20.5495	20.8665	20.8525	21.0234	20.5008	20.7814	20.582	21.1332	20.6861	21.2473	20.6479	20.8164	20.6598	21.2466	20.7313	21.3662	21.7776	20.8837	20.9574	20.5719	0.311215	-0.317536	0.939967	20.7877	1.01497	-4.62766	0.319012
879	sp|P61158|ARP3_HUMAN Actin-related protein 3 OS=Homo sapiens OX=9606 GN=ACTR3 PE=1 SV=3	sp|P61158|ARP3_HUMAN	47 kDa	0.99944	7	7	100%	P61158	ACTR3	Actin-related protein 3	20.9713	21.1843	21.5784	21.6084	22.3029	21.4153	21.4868	21.3683	21.3659	21.6623	21.9115	22.3991	22.1112	22.219	22.3679	22.113	21.6121	21.6581	21.2632	21.8458	21.7841	21.408	21.8476	21.9528	21.9771	22.4051	21.8171	21.8303	23.8293	21.6042	21.9634	21.8225	0.245832	-0.48934	0.981005	21.8339	0.685677	-4.72296	0.498685
2711	sp|Q96SZ5|AEDO_HUMAN 2-aminoethanethiol dioxygenase OS=Homo sapiens OX=9606 GN=ADO PE=1 SV=2	sp|Q96SZ5|AEDO_HUMAN	30 kDa	0.996733	2	2	100%	Q96SZ5	ADO	2-aminoethanethiol dioxygenase	NA	11.9985	15.8462	18.6715	16.0028	NA	14.9716	15.0097	14.6741	NA	NA	16.686	NA	NA	NA	15.3291	NA	17.501	NA	NA	16.7288	16.8073	NA	16.8562	NA	NA	14.9887	15.2562	NA	NA	15.3434	NA	0.0756233	-3.97118	4.12242	15.7919	0.0410828	-4.67534	0.967959
855	sp|Q9BTC0|DIDO1_HUMAN Death-inducer obliterator 1 OS=Homo sapiens OX=9606 GN=DIDO1 PE=1 SV=5	sp|Q9BTC0|DIDO1_HUMAN	244 kDa	0.999635	7	7	100%	Q9BTC0	DIDO1	Death-inducer obliterator 1	20.2372	20.1689	19.5901	20.3423	20.9132	21.166	20.796	20.4992	20.1806	20.3586	20.2298	18.1492	19.8131	20.073	19.7603	19.2934	20.8483	20.3574	20.7137	19.9109	19.636	19.5639	20.2348	20.5133	19.1603	19.9384	19.4535	19.6667	19.3513	19.083	19.6516	20.6383	0.0992007	-0.888511	1.08691	20.0091	0.206013	-4.79792	0.838316
156	sp|Q9Y230|RUVB2_HUMAN RuvB-like 2 OS=Homo sapiens OX=9606 GN=RUVBL2 PE=1 SV=3	sp|Q9Y230|RUVB2_HUMAN	51 kDa	0.999908	19	19	100%	Q9Y230	RUVBL2	RuvB-like 2	25.5122	25.477	25.993	25.8472	25.8745	26.0063	26.2759	26.0993	25.5487	25.5007	25.9103	26.6822	25.9543	25.8447	25.8586	25.8226	26.0691	25.7187	25.9297	25.887	26.3249	26.1396	26.1907	26.0632	26.0252	25.9667	25.8953	25.949	26.7652	26.4767	26.2681	25.7668	-0.123074	-0.630344	0.384196	25.9889	-0.497505	-4.76174	0.622807
914	sp|Q9H501|ESF1_HUMAN ESF1 homolog OS=Homo sapiens OX=9606 GN=ESF1 PE=1 SV=1	sp|Q9H501|ESF1_HUMAN	99 kDa	0.998359	7	7	100%	Q9H501	ESF1	ESF1 homolog	20.3229	20.4918	20.3112	19.3774	18.273	19.2105	19.3917	18.6262	21.9936	20.8163	20.4872	20.184	22.5802	21.2928	22.0791	21.5702	19.7589	19.019	18.4545	19.4729	18.556	19.2398	19.1727	19.0233	21.1903	20.0159	20.5533	20.1053	21.8402	20.9457	19.6834	19.7477	-0.730674	-2.46203	1.00068	20.1183	-0.865766	-4.67501	0.394217
1539	sp|Q6SZW1|SARM1_HUMAN Sterile alpha and TIR motif-containing protein 1 OS=Homo sapiens OX=9606 GN=SARM1 PE=1 SV=1	sp|Q6SZW1|SARM1_HUMAN	79 kDa	0.99961	4	4	100%	Q6SZW1	SARM1	Sterile alpha and TIR motif-containing protein 1	19.25	18.7763	19.844	19.7297	19.6539	19.4406	19.469	19.8617	18.563	18.8149	19.1533	19.7396	18.8881	19.175	18.6491	19.1962	19.4502	19.3948	19.4811	19.4553	19.6172	19.7161	19.7063	19.6494	19.3587	20.0431	19.873	19.8784	18.7438	17.1811	17.7224	19.2497	0.101807	-0.814373	1.01799	19.2727	0.227867	-4.79624	0.821445
554	sp|Q9UGI8|TES_HUMAN Testin OS=Homo sapiens OX=9606 GN=TES PE=1 SV=1	sp|Q9UGI8|TES_HUMAN	48 kDa	0.999454	10	10	100%	Q9UGI8	TES	Testin	20.9406	21.5445	21.79	22.2303	21.5827	21.4881	21.6616	21.7313	21.7792	21.7016	21.8316	22.0272	22.5203	22.2737	21.9982	22.4617	21.9872	21.6784	21.7856	22.0979	22.4083	22.3246	22.2739	21.9614	22.0415	22.1011	21.8914	22.0779	23.8429	22.6547	22.2795	22.4492	0.0692716	-0.638864	0.777407	22.0443	0.20059	-4.79832	0.842503
1121	sp|Q8NFW8|NEUA_HUMAN N-acylneuraminate cytidylyltransferase OS=Homo sapiens OX=9606 GN=CMAS PE=1 SV=2	sp|Q8NFW8|NEUA_HUMAN	48 kDa	0.998485	6	6	100%	Q8NFW8	CMAS	N-acylneuraminate cytidylyltransferase	20.8426	20.4552	21.6891	21.4409	22.137	22.0247	22.0432	22.2106	20.797	20.2814	19.9443	21.8391	19.9884	20.026	20.3398	20.7421	21.4003	21.3113	21.521	22.1019	19.831	20.7203	20.3694	21.0251	20.6527	20.7987	20.7611	20.8689	20.4412	20.367	20.5498	22.4297	-0.211491	-1.28739	0.86441	20.9985	-0.403258	-4.77666	0.689922
109	sp|P51659|DHB4_HUMAN Peroxisomal multifunctional enzyme type 2 OS=Homo sapiens OX=9606 GN=HSD17B4 PE=1 SV=3	sp|P51659|DHB4_HUMAN	80 kDa	0.999912	22	22	100%	P51659	HSD17B4	Peroxisomal multifunctional enzyme type 2	27.854	28.4627	26.1502	26.3128	24.0233	24.0496	23.832	24.3014	28.8147	28.1799	26.4924	25.39	28.0689	28.041	28.3797	27.6289	24.5247	24.1535	24.4757	24.4192	24.2372	24.3118	24.0954	24.4836	24.812	24.7906	25.1883	24.0269	25.0006	25.9537	24.3319	24.5806	-0.10467	-2.57022	2.36088	25.6052	-0.0870909	-4.80412	0.93124
560	sp|P12236|ADT3_HUMAN ADP/ATP translocase 3 OS=Homo sapiens OX=9606 GN=SLC25A6 PE=1 SV=4	sp|P12236|ADT3_HUMAN	33 kDa	0.999251	10	10	10%	P12236	SLC25A6	ADP/ATP translocase 3	20.094	20.347	19.6491	20.5089	20.2997	20.6794	21.2759	20.9116	20.2289	20.2349	20.7629	20.8638	20.423	20.4321	20.2843	20.6645	19.7362	20.6074	20.3416	21.0631	21.0855	21.3173	21.1564	21.1896	20.286	21.1832	20.6592	20.4071	18.3604	18.7411	19.1231	21.4586	0.506897	-0.544866	1.55866	20.4492	0.988688	-4.63648	0.331558
187	sp|O95782|AP2A1_HUMAN AP-2 complex subunit alpha-1 OS=Homo sapiens OX=9606 GN=AP2A1 PE=1 SV=3	sp|O95782|AP2A1_HUMAN	108 kDa	0.999731	18	18	78%	O95782	AP2A1	AP-2 complex subunit alpha-1	23.6005	23.9311	21.9024	22.5263	21.3964	21.1863	21.5799	21.9245	23.8599	23.8047	23.0246	21.783	23.25	23.7468	23.5052	23.7085	22.0001	21.6876	21.8907	21.8741	21.447	21.5883	21.5433	21.85	21.6264	21.6147	21.9321	21.5539	23.7149	22.1009	21.5068	21.4444	-0.0122105	-1.42353	1.3991	22.3158	-0.0177489	-4.80541	0.985969
1810	sp|Q9H3P2|NELFA_HUMAN Negative elongation factor A OS=Homo sapiens OX=9606 GN=NELFA PE=1 SV=3	sp|Q9H3P2|NELFA_HUMAN	57 kDa	0.999804	3	3	100%	Q9H3P2	NELFA	Negative elongation factor A	20.9145	20.6126	20.8475	19.9832	21.4046	21.2443	21.4953	20.6218	20.6565	20.7087	20.5801	20.3218	21.1086	20.5433	20.7316	20.1146	21.0248	20.6439	20.8168	20.294	20.5183	20.6699	20.7462	20.5193	19.8024	20.1542	20.4807	20.097	19.2268	21.2804	20.8778	20.0385	-0.0696854	-0.7869	0.64753	20.5963	-0.199233	-4.79841	0.843553
2594	sp|P13984|T2FB_HUMAN General transcription factor IIF subunit 2 OS=Homo sapiens OX=9606 GN=GTF2F2 PE=1 SV=2	sp|P13984|T2FB_HUMAN	28 kDa	0.998118	2	2	100%	P13984	GTF2F2	General transcription factor IIF subunit 2	20.9881	21.1164	21.2307	20.757	21.5223	21.7693	22.4821	21.5402	21.4801	20.9192	21.9301	21.695	21.9212	21.6894	21.6629	21.7832	21.7234	21.3463	21.5814	21.0264	21.335	21.4981	21.5239	21.0997	21.4674	21.105	21.0314	20.8416	21.7038	21.5198	21.5033	21.1244	-0.293014	-0.857208	0.27118	21.4349	-1.06495	-4.61031	0.296205
1084	sp|P51812|KS6A3_HUMAN Ribosomal protein S6 kinase alpha-3 OS=Homo sapiens OX=9606 GN=RPS6KA3 PE=1 SV=1	sp|P51812|KS6A3_HUMAN	84 kDa	0.999219	6	6	83%	P51812	RPS6KA3	Ribosomal protein S6 kinase alpha-3	18.2204	17.8066	19.2521	18.565	18.5413	18.3015	17.5454	18.6231	18.3333	18.3275	18.1806	17.6649	18.7896	17.7527	18.7228	18.8591	19.176	17.8139	18.0855	17.6112	19.305	18.441	18.4995	18.419	18.7495	18.0101	18.7534	18.7951	19.6585	18.0044	19.5518	19.3588	-0.630246	-1.40713	0.146638	18.4912	-1.6635	-4.35098	0.107624
2369	sp|Q9H582|ZN644_HUMAN Zinc finger protein 644 OS=Homo sapiens OX=9606 GN=ZNF644 PE=1 SV=2	sp|Q9H582|ZN644_HUMAN	150 kDa	0.999456	2	2	100%	Q9H582	ZNF644	Zinc finger protein 644	18.4239	19.4672	21.3441	17.8193	21.1331	21.5663	22.0635	18.8267	19.3891	19.3935	20.2125	19.3708	18.4479	19.8354	18.5655	17.7341	21.1176	21.4293	21.1534	19.1246	19.8622	20.0512	19.9214	19.2494	18.3494	19.9046	20.1549	17.5771	20.4996	19.9188	19.8167	18.3051	0.72865	-0.700153	2.15745	19.6884	1.04619	-4.61691	0.304715
1799	sp|Q9BRT6|LLPH_HUMAN Protein LLP homolog OS=Homo sapiens OX=9606 GN=LLPH PE=1 SV=1	sp|Q9BRT6|LLPH_HUMAN	15 kDa	0.999862	3	3	100%	Q9BRT6	LLPH	Protein LLP homolog	20.2892	20.4627	18.9991	19.6885	19.2858	18.6088	19.029	19.6654	21.0415	20.2891	19.9687	19.102	21.8507	20.7666	21.3478	20.9586	18.764	18.5303	18.56	19.1187	18.8602	18.8378	18.7347	19.2843	21.0856	19.7487	20.115	19.9182	21.1717	20.3782	18.5895	19.998	-0.537359	-1.95235	0.877628	19.7828	-0.779067	-4.69937	0.442689
1930	sp|Q99816|TS101_HUMAN Tumor susceptibility gene 101 protein OS=Homo sapiens OX=9606 GN=TSG101 PE=1 SV=2	sp|Q99816|TS101_HUMAN	44 kDa	0.999438	3	3	100%	Q99816	TSG101	Tumor susceptibility gene 101 protein	18.2265	18.739	19.1462	20.5026	17.5789	19.4128	17.7321	17.7063	18.5941	18.7991	20.4025	20.766	19.1657	19.2189	19.7233	19.5534	18.9856	18.6261	18.2543	19.0959	19.2389	19.2037	20.0968	19.0641	20.07	19.2037	19.967	18.5115	18.523	17.9419	17.5696	19.7612	-0.127089	-1.39326	1.13909	19.0432	-0.20591	-4.79793	0.8384
460	sp|Q9BW92|SYTM_HUMAN Threonine--tRNA ligase, mitochondrial OS=Homo sapiens OX=9606 GN=TARS2 PE=1 SV=1	sp|Q9BW92|SYTM_HUMAN	81 kDa	0.999809	11	11	100%	Q9BW92	TARS2	Threonine--tRNA ligase, mitochondrial	23.4039	22.6634	23.8601	23.8916	23.6856	23.8512	23.9163	23.983	22.574	23.2075	23.702	23.8773	22.5131	22.8027	22.5637	22.8961	23.0524	23.8141	23.1329	23.3259	23.8861	23.695	23.7463	23.8515	24.3503	24.832	24.4558	24.5673	23.8042	22.9269	24.2278	24.0921	0.284044	-0.678836	1.24692	23.5985	0.605035	-4.74102	0.550165
285	sp|O15381|NVL_HUMAN Nuclear valosin-containing protein-like OS=Homo sapiens OX=9606 GN=NVL PE=1 SV=1	sp|O15381|NVL_HUMAN	95 kDa	0.999881	14	14	100%	O15381	NVL	Nuclear valosin-containing protein-like	23.3217	23.4317	22.5662	22.746	22.5165	22.8887	23.0674	22.8722	24.3532	23.4598	23.4536	23.4102	24.7113	23.7991	24.512	24.2615	22.517	22.3406	22.4529	22.4419	21.6996	22.252	22.0759	21.9879	23.5325	22.5964	22.8791	22.3497	22.9843	22.7452	22.4403	22.6289	-0.474004	-1.64676	0.698751	22.978	-0.829158	-4.68558	0.414258
854	sp|Q9NY61|AATF_HUMAN Protein AATF OS=Homo sapiens OX=9606 GN=AATF PE=1 SV=1	sp|Q9NY61|AATF_HUMAN	63 kDa	0.999638	7	7	100%	Q9NY61	AATF	Protein AATF	22.1372	22.3934	22.4032	20.9717	20.257	20.0792	19.8736	20.0335	23.1046	22.1141	21.713	20.2108	23.5053	22.5992	23.2278	22.7773	20.276	19.6455	20.0607	20.7035	19.3827	19.8955	19.7273	19.8049	22.3622	21.3729	21.2132	21.3838	23.5366	19.4188	21.8011	19.8172	-0.588515	-2.53641	1.35938	21.1813	-0.619804	-4.73787	0.540563
1849	sp|Q9UGN5|PARP2_HUMAN Poly [ADP-ribose] polymerase 2 OS=Homo sapiens OX=9606 GN=PARP2 PE=1 SV=2	sp|Q9UGN5|PARP2_HUMAN	66 kDa	0.999684	3	3	100%	Q9UGN5	PARP2	Poly [ADP-ribose] polymerase 2	17.0779	17.74	19.5415	17.0744	18.2808	18.1249	18.335	17.3038	18.1464	17.8297	17.815	18.4202	19.0079	18.908	19.4994	18.7857	17.4993	17.7092	17.033	15.7125	15.8629	16.7509	16.6595	17.2573	18.0377	16.0294	17.8159	15.9087	18.0479	18.0965	15.997	16.5733	-0.36323	-1.90376	1.1773	17.59	-0.483699	-4.76411	0.632485
740	sp|Q16795|NDUA9_HUMAN NADH dehydrogenase [ubiquinone] 1 alpha subcomplex subunit 9, mitochondrial OS=Homo sapiens OX=9606 GN=NDUFA9 PE=1 SV=2	sp|Q16795|NDUA9_HUMAN	43 kDa	0.999441	8	8	100%	Q16795	NDUFA9	NADH dehydrogenase [ubiquinone] 1 alpha subcomplex subunit 9, mitochondrial	20.7551	20.1129	21.1031	21.0598	21.1626	21.0977	20.9488	21.1577	20.6067	20.9529	21.1117	21.3766	20.2154	20.8734	20.8886	20.9867	20.1039	20.873	20.2634	20.5518	21.0574	20.342	20.9883	21.1764	21.5402	22.3806	21.6109	22.1279	21.5063	21.8546	21.7207	21.7467	0.328375	-0.565345	1.22209	21.0704	0.753422	-4.70614	0.45763
1809	sp|Q8TC12|RDH11_HUMAN Retinol dehydrogenase 11 OS=Homo sapiens OX=9606 GN=RDH11 PE=1 SV=2	sp|Q8TC12|RDH11_HUMAN	35 kDa	0.999807	3	3	100%	Q8TC12	RDH11	Retinol dehydrogenase 11	20.7886	20.9721	21.7132	21.2626	20.5929	20.2615	20.4393	20.654	20.9724	20.6934	20.8447	21.1559	21.2217	20.7042	20.9147	20.8354	20.375	20.5023	20.5482	20.9744	21.2373	20.8415	21.0813	21.0657	20.1677	20.0921	20.2962	20.4552	21.4932	20.4731	20.1178	20.1236	-0.0109594	-0.665872	0.643953	20.746	-0.034314	-4.80526	0.972876
1606	sp|Q9Y3B9|RRP15_HUMAN RRP15-like protein OS=Homo sapiens OX=9606 GN=RRP15 PE=1 SV=2	sp|Q9Y3B9|RRP15_HUMAN	31 kDa	0.999366	4	4	100%	Q9Y3B9	RRP15	RRP15-like protein	23.4395	23.6913	21.3632	22.2644	22.0852	22.3046	22.4208	22.3523	24.4192	23.6389	22.8789	22.2584	24.3535	23.8236	24.6402	24.255	21.9055	21.8491	21.9262	22.1596	20.3342	21.406	21.1315	21.5931	23.8054	22.5151	22.7767	22.8112	20.135	21.0091	24.452	21.6053	-0.468804	-2.19804	1.26044	22.5501	-0.556159	-4.75091	0.582665
1921	sp|Q96A65|EXOC4_HUMAN Exocyst complex component 4 OS=Homo sapiens OX=9606 GN=EXOC4 PE=1 SV=1	sp|Q96A65|EXOC4_HUMAN	111 kDa	0.99947	3	3	100%	Q96A65	EXOC4	Exocyst complex component 4	18.7461	18.4966	18.9266	19.0503	18.9341	18.5446	17.7905	18.4235	19.0144	18.9336	18.5237	17.9331	19.0159	18.5702	19.0649	18.8078	19.3759	18.4262	18.8123	18.567	18.885	18.8835	19.1024	19.1745	18.717	18.6414	18.9174	18.9421	19.0533	18.5544	18.7625	18.7517	-0.338895	-0.916461	0.23867	18.7607	-1.20319	-4.55862	0.239209
606	sp|Q8IZL8|PELP1_HUMAN Proline-, glutamic acid- and leucine-rich protein 1 OS=Homo sapiens OX=9606 GN=PELP1 PE=1 SV=2	sp|Q8IZL8|PELP1_HUMAN	120 kDa	0.999728	9	9	100%	Q8IZL8	PELP1	Proline-, glutamic acid- and leucine-rich protein 1	23.3507	23.5155	22.5664	22.68	23.1577	23.0857	22.9217	23.0146	24.5038	23.5462	23.1942	23.0435	24.0348	23.7262	24.6367	24.3917	23.3533	22.9584	23.2831	23.5155	22.5813	22.8237	22.6018	23.2712	23.8578	22.9902	23.2284	23.3575	21.9119	21.262	22.1735	22.7266	-0.513806	-1.56273	0.535119	23.1646	-1.00487	-4.63107	0.323843
25	sp|Q9NR30|DDX21_HUMAN Nucleolar RNA helicase 2 OS=Homo sapiens OX=9606 GN=DDX21 PE=1 SV=5	sp|Q9NR30|DDX21_HUMAN	87 kDa	0.999895	37	37	86%	Q9NR30	DDX21	Nucleolar RNA helicase 2	27.8178	28.366	26.3969	26.1876	25.2907	25.5759	25.7254	25.9531	29.275	28.0914	26.6774	26.2441	30.1188	28.8977	30.2037	29.352	25.8568	25.5736	25.6968	26.1751	24.9408	25.7735	25.2008	25.8445	28.3439	26.5515	27.3384	27.4123	26.7997	27.1475	26.3793	25.3717	-0.677747	-2.9187	1.5632	26.8931	-0.620437	-4.73773	0.540152
251	sp|P34932|HSP74_HUMAN Heat shock 70 kDa protein 4 OS=Homo sapiens OX=9606 GN=HSPA4 PE=1 SV=4	sp|P34932|HSP74_HUMAN	94 kDa	0.999921	15	15	87%	P34932	HSPA4	Heat shock 70 kDa protein 4	22.3636	22.4309	22.758	21.5344	22.7521	21.6417	21.5559	21.8479	22.4314	22.3159	21.838	22.4484	22.0869	21.836	21.683	21.6145	22.4093	22.5249	22.0743	21.9177	22.2602	21.9767	21.4348	21.9764	21.5983	21.2139	21.1644	21.3569	22.0701	21.7557	21.5054	21.9172	-0.0792697	-0.735739	0.577199	21.9467	-0.247607	-4.79458	0.806287
2631	sp|P35612|ADDB_HUMAN Beta-adducin OS=Homo sapiens OX=9606 GN=ADD2 PE=1 SV=3	sp|P35612|ADDB_HUMAN	81 kDa	0.997723	2	2	50%	P35612	ADD2	Beta-adducin	17.1269	17.3612	17.9442	18.234	16.8912	16.237	17.0296	16.7373	17.4035	16.8132	17.0658	18.8178	17.5926	17.3706	17.1007	17.0923	17.1938	16.9581	16.2539	16.8882	17.5431	17.0152	18.14	15.8781	17.7826	17.0408	17.491	17.8196	NA	15.1728	16.2478	15.9938	-0.333371	-1.29159	0.624848	17.1044	-0.714815	-4.71584	0.481035
66	sp|P07900|HS90A_HUMAN Heat shock protein HSP 90-alpha OS=Homo sapiens OX=9606 GN=HSP90AA1 PE=1 SV=5	sp|P07900|HS90A_HUMAN	85 kDa	0.999773	27	27	59%	P07900	HSP90AA1	Heat shock protein HSP 90-alpha	27.4085	27.7143	26.9906	27.1228	27.276	27.0154	27.0474	27.0415	27.5512	27.2791	27.0588	26.8642	27.8471	27.8811	28.2685	27.2844	27.2137	27.169	27.216	27.2801	27.7609	27.6835	27.6071	27.2071	27.6244	27.4906	27.2792	27.2876	28.1358	27.867	27.6989	27.2013	-0.0361782	-0.56502	0.492664	27.4179	-0.140278	-4.80197	0.889467
2238	sp|Q9NPA8|ENY2_HUMAN Transcription and mRNA export factor ENY2 OS=Homo sapiens OX=9606 GN=ENY2 PE=1 SV=1	sp|Q9NPA8|ENY2_HUMAN	12 kDa	0.994224	3	3	100%	Q9NPA8	ENY2	Transcription and mRNA export factor ENY2	18.2847	18.9017	15.9973	17.4173	16.8001	17.3239	17.8319	16.9332	18.2313	17.7479	18.354	16.5877	18.644	18.7043	18.1359	19.1771	16.4704	15.8559	16.4029	15.3165	17.4539	18.1271	17.3599	16.7255	17.0478	16.1036	16.7155	16.6531	19.1281	19.029	18.2731	13.3413	-0.356322	-2.08454	1.3719	17.3461	-0.422967	-4.77379	0.675656
1101	sp|Q9UNS1|TIM_HUMAN Protein timeless homolog OS=Homo sapiens OX=9606 GN=TIMELESS PE=1 SV=2	sp|Q9UNS1|TIM_HUMAN	139 kDa	0.999002	6	6	100%	Q9UNS1	TIMELESS	Protein timeless homolog	20.2861	20.2626	21.8438	17.9034	21.2045	21.5839	21.7468	19.3954	19.6561	20.6915	20.7117	21.1596	19.4745	19.9362	19.5399	18.5967	19.9183	20.3394	20.1004	19.0474	19.4065	19.7024	19.899	18.0331	19.3558	20.9344	20.1944	18.0354	20.1463	19.1741	19.5459	20.0993	0.752883	-0.554888	2.06065	19.9351	1.18102	-4.56728	0.247853
374	sp|P49588|SYAC_HUMAN Alanine--tRNA ligase, cytoplasmic OS=Homo sapiens OX=9606 GN=AARS PE=1 SV=2	sp|P49588|SYAC_HUMAN	107 kDa	0.999917	12	12	100%	P49588	AARS	Alanine--tRNA ligase, cytoplasmic	21.3827	21.4221	21.3745	21.7571	21.3989	21.8999	20.9261	21.5072	20.6082	21.0695	20.9949	20.9939	21.6351	21.3333	21.3547	21.3624	21.0194	20.9132	20.9921	21.2936	21.5446	21.4089	21.4744	21.4517	21.4289	21.2787	21.7613	21.8742	22.8664	22.0165	21.6129	21.8833	0.0611017	-0.569783	0.691987	21.4325	0.198597	-4.79846	0.844046
9	sp|P46013|KI67_HUMAN Proliferation marker protein Ki-67 OS=Homo sapiens OX=9606 GN=MKI67 PE=1 SV=2	sp|P46013|KI67_HUMAN	359 kDa	0.99989	60	60	100%	P46013	MKI67	Proliferation marker protein Ki-67	26.5803	26.4231	25.9485	25.8701	25.6506	25.8552	26.0257	26.375	27.7357	26.3317	25.8534	26.3181	27.9029	26.2743	27.7593	26.6061	25.6321	25.2722	25.3814	25.9096	24.0779	24.9368	24.3219	24.9846	26.5648	25.1842	25.5564	25.2969	25.6989	25.5262	24.8784	25.3809	-0.8254	-2.15594	0.505138	25.8785	-1.27262	-4.53071	0.21396
358	sp|Q9UPU5|UBP24_HUMAN Ubiquitin carboxyl-terminal hydrolase 24 OS=Homo sapiens OX=9606 GN=USP24 PE=1 SV=3	sp|Q9UPU5|UBP24_HUMAN	294 kDa	0.999636	13	13	100%	Q9UPU5	USP24	Ubiquitin carboxyl-terminal hydrolase 24	21.8411	21.338	19.1732	22.4285	22.8519	23.2537	23.0518	23.093	21.8668	21.9389	22.2058	23.1298	20.7197	21.2916	21.0538	21.3	23.1661	23.4235	22.8838	23.7793	22.3107	22.1376	22.1083	22.7006	22.4507	23.0987	22.7162	23.278	22.3044	22.6505	23.3818	22.9756	0.118602	-1.28586	1.52306	22.372	0.173239	-4.80013	0.863751
1927	sp|Q86WJ1|CHD1L_HUMAN Chromodomain-helicase-DNA-binding protein 1-like OS=Homo sapiens OX=9606 GN=CHD1L PE=1 SV=3	sp|Q86WJ1|CHD1L_HUMAN	101 kDa	0.999449	3	3	100%	Q86WJ1	CHD1L	Chromodomain-helicase-DNA-binding protein 1-like	19.9669	20.2651	20.3984	19.3761	20.8254	20.8681	20.6635	19.4555	19.9377	19.8219	19.7704	18.6756	19.4305	19.5506	19.8417	19.5828	19.8219	20.3832	20.5474	19.2601	19.2783	19.5251	19.7814	19.434	19.4796	19.6895	20.0564	19.0356	16.4501	18.1496	18.4738	18.7186	0.238395	-0.984565	1.46135	19.5786	0.399897	-4.77713	0.692367
2332	sp|Q99755|PI51A_HUMAN Phosphatidylinositol 4-phosphate 5-kinase type-1 alpha OS=Homo sapiens OX=9606 GN=PIP5K1A PE=1 SV=1	sp|Q99755|PI51A_HUMAN	63 kDa	0.999606	2	2	100%	Q99755	PIP5K1A	Phosphatidylinositol 4-phosphate 5-kinase type-1 alpha	14.5988	16.0733	16.2942	15.6644	15.6439	14.4471	16.5242	15.8936	15.9742	16.6368	16.5731	15.7147	16.5536	16.5764	16.9159	16.8462	15.2973	15.4944	15.0992	16.0529	15.9102	16.3038	16.2829	14.8508	15.2323	14.8596	14.6123	16.1011	NA	NA	NA	15.5166	0.49036	-0.5527	1.53342	15.8119	0.970029	-4.64247	0.341662
632	sp|P31939|PUR9_HUMAN Bifunctional purine biosynthesis protein PURH OS=Homo sapiens OX=9606 GN=ATIC PE=1 SV=3	sp|P31939|PUR9_HUMAN	65 kDa	0.999499	9	9	100%	P31939	ATIC	Bifunctional purine biosynthesis protein PURH	22.1949	22.6865	22.478	22.5797	22.5351	22.3316	21.545	22.4181	22.1609	21.9828	21.7393	22.7095	21.8457	21.7828	21.8021	21.8289	22.0656	22.1549	22.2371	22.3881	23.3961	22.2938	23.1677	22.4997	22.1605	22.5728	22.4921	22.7095	21.4301	22.7146	22.811	23.2089	0.203798	-0.568557	0.976152	22.3414	0.541068	-4.75382	0.592838
2701	sp|P12955|PEPD_HUMAN Xaa-Pro dipeptidase OS=Homo sapiens OX=9606 GN=PEPD PE=1 SV=3	sp|P12955|PEPD_HUMAN	55 kDa	0.996944	2	2	100%	P12955	PEPD	Xaa-Pro dipeptidase	17.2594	19.0266	15.1274	15.2574	18.1136	18.9101	17.6499	18.3823	18.6722	16.0906	16.0876	13.8177	18.378	18.1065	17.9929	15.9457	18.5496	18.9369	18.4933	18.9026	18.666	18.5125	18.4534	17.9599	16.9154	16.625	18.1954	18.7507	18.7061	17.2307	15.5132	19.3981	-0.179392	-2.17766	1.81888	17.6446	-0.184167	-4.79944	0.855254
31	sp|Q9H583|HEAT1_HUMAN HEAT repeat-containing protein 1 OS=Homo sapiens OX=9606 GN=HEATR1 PE=1 SV=3	sp|Q9H583|HEAT1_HUMAN	242 kDa	0.999856	35	35	100%	Q9H583	HEATR1	HEAT repeat-containing protein 1	24.9078	25.0751	24.347	23.7066	23.0797	22.9365	23.1492	23.4393	26.1942	25.0884	24.4507	24.443	26.2183	25.4832	26.7411	25.9584	23.5904	23.3232	23.4598	23.5039	22.5667	22.8102	23.3694	23.35	25.6401	24.1477	24.6042	24.7367	23.0622	23.9874	23.3534	22.9828	-0.674535	-2.36371	1.01464	24.1783	-0.819205	-4.68839	0.419814
883	sp|Q709F0|ACD11_HUMAN Acyl-CoA dehydrogenase family member 11 OS=Homo sapiens OX=9606 GN=ACAD11 PE=1 SV=3	sp|Q709F0|ACD11_HUMAN	87 kDa	0.999369	7	7	100%	Q709F0	ACAD11	Acyl-CoA dehydrogenase family member 11	22.9391	23.5834	20.9326	21.1512	20.1802	19.6114	19.2708	19.9352	23.3793	22.9631	21.9041	20.13	22.7713	23.1722	22.9033	23.1491	19.3991	18.8401	19.4262	19.7043	19.9037	19.4236	19.6501	19.7713	20.933	20.2891	20.6028	20.5414	20.8033	21.7824	21.7337	20.3689	-0.243727	-2.43971	1.95226	20.9734	-0.227686	-4.79625	0.821599
139	sp|A6NKT7|RGPD3_HUMAN RanBP2-like and GRIP domain-containing protein 3 OS=Homo sapiens OX=9606 GN=RGPD3 PE=3 SV=2	sp|A6NKT7|RGPD3_HUMAN	197 kDa	0.999154	21	21	5%	A6NKT7	RGPD3	RanBP2-like and GRIP domain-containing protein 3	20.4986	20.6029	NA	18.5863	15.293	15.696	17.1545	17.5449	20.3536	20.2667	19.7027	18.4231	20.1901	20.2005	19.8511	19.4633	17.5476	16.9017	15.1802	16.6868	15.3656	15.142	16.3612	16.8282	18.584	14.1887	17.4998	16.8208	15.8205	17.679	NA	17.6169	-1.25595	-4.03441	1.52252	17.735	-0.930775	-4.65508	0.360835
1140	sp|Q05193|DYN1_HUMAN Dynamin-1 OS=Homo sapiens OX=9606 GN=DNM1 PE=1 SV=2	sp|Q05193|DYN1_HUMAN	97 kDa	0.995996	6	6	17%	Q05193	DNM1	Dynamin-1	18.5469	18.9077	17.9977	17.5688	17.8226	16.7587	16.0863	17.2441	18.4285	18.5496	17.7499	16.842	18.6703	18.561	19.1478	18.5536	18.3736	18.2528	17.7493	18.5392	18.0279	17.7302	17.9264	18.0748	18.4958	18.2175	18.504	18.2082	16.5063	18.6103	19.5968	17.3135	0.0206992	-1.13256	1.17396	18.0488	0.0368203	-4.80523	0.970898
2095	sp|Q6P1R4|DUS1L_HUMAN tRNA-dihydrouridine(16/17) synthase [NAD(P)(+)]-like OS=Homo sapiens OX=9606 GN=DUS1L PE=1 SV=1	sp|Q6P1R4|DUS1L_HUMAN	53 kDa	0.998476	3	3	100%	Q6P1R4	DUS1L	tRNA-dihydrouridine(16/17) synthase [NAD(P)(+)]-like	17.3127	17.5231	16.3244	16.7515	18.0513	18.201	17.9772	17.5945	17.9692	17.6157	17.3636	16.4296	17.6334	17.5107	17.6021	17.5016	17.6657	17.47	16.8312	17.1622	16.8639	17.2165	17.0609	16.5276	17.2129	17.5125	17.5438	17.5445	16.3346	18.4976	14.9965	17.018	-0.00981099	-0.985334	0.965712	17.2756	-0.0206281	-4.80539	0.983693
651	sp|P12081|SYHC_HUMAN Histidine--tRNA ligase, cytoplasmic OS=Homo sapiens OX=9606 GN=HARS PE=1 SV=2	sp|P12081|SYHC_HUMAN	57 kDa	0.998814	9	9	44%	P12081	HARS	Histidine--tRNA ligase, cytoplasmic	19.769	19.3522	20.4514	19.9166	19.6885	19.3963	19.0757	19.4398	19.8128	19.6628	19.828	20.5789	18.918	19.5979	19.1993	19.2908	20.0094	19.9426	19.8193	20.1405	20.1178	19.9403	19.9803	20.0437	19.6153	19.5743	19.2884	20.1116	18.88	18.8246	19.9493	20.1471	-0.168655	-0.830613	0.493304	19.6988	-0.522442	-4.75729	0.605567
1744	sp|P35240|MERL_HUMAN Merlin OS=Homo sapiens OX=9606 GN=NF2 PE=1 SV=1	sp|P35240|MERL_HUMAN	70 kDa	0.997959	4	4	75%	P35240	NF2	Merlin	18.123	19.4074	16.723	16.5343	16.1037	16.1237	16.3262	16.7514	19.308	18.3873	16.6892	16.182	20.6781	19.7129	20.1535	20.0604	16.5011	16.1392	16.0766	16.3764	17.9137	16.8687	15.8376	16.182	18.8549	17.4226	18.8796	18.6716	17.5436	17.4036	17.5199	16.2364	-0.35763	-2.51605	1.80079	17.5529	-0.339908	-4.78497	0.736546
686	sp|Q8WXW3|PIBF1_HUMAN Progesterone-induced-blocking factor 1 OS=Homo sapiens OX=9606 GN=PIBF1 PE=1 SV=2	sp|Q8WXW3|PIBF1_HUMAN	90 kDa	0.999798	8	8	100%	Q8WXW3	PIBF1	Progesterone-induced-blocking factor 1	22.0196	21.7733	21.0694	21.0916	19.7628	19.1787	19.6665	20.2465	22.6045	22.1462	21.3221	20.3315	22.793	22.3177	22.4912	22.4955	19.9999	19.3066	20.1729	19.8598	19.8487	20.021	19.6964	19.4231	20.9021	19.9905	20.724	20.3145	20.2808	19.7835	19.3639	19.7068	-0.577398	-2.26595	1.11116	20.647	-0.701493	-4.71915	0.488975
2418	sp|P07203|GPX1_HUMAN Glutathione peroxidase 1 OS=Homo sapiens OX=9606 GN=GPX1 PE=1 SV=4	sp|P07203|GPX1_HUMAN	22 kDa	0.999181	2	2	100%	P07203	GPX1	Glutathione peroxidase 1	NA	14.267	15.4383	15.4607	15.4983	15.4347	16.3111	14.9481	12.822	12.6489	15.2323	16.0447	13.2024	13.6038	15.3247	15.3433	NA	16.502	16.0708	16.2523	14.863	14.7589	14.5097	15.1122	16.2501	17.4082	16.7564	16.8082	NA	15.5098	19.7786	19.3031	0.670529	-2.10075	3.44181	15.5677	0.499258	-4.71143	0.622124
48	sp|P05787|K2C8_HUMAN Keratin, type II cytoskeletal 8 OS=Homo sapiens OX=9606 GN=KRT8 PE=1 SV=7	sp|P05787|K2C8_HUMAN	54 kDa	0.99983	30	30	83%	P05787	KRT8	Keratin, type II cytoskeletal 8	27.0286	26.94	25.9689	26.2014	25.4302	25.8125	25.1595	25.5992	27.804	26.4323	27.1474	26.0553	29.5888	27.6127	29.1587	28.4512	25.7316	25.1197	25.4297	25.7417	25.5284	26.0062	25.57	25.9354	28.2145	26.3233	26.594	26.7455	27.0497	26.8733	25.1854	25.9342	-0.990873	-2.72735	0.745609	26.5117	-1.17061	-4.5713	0.251947
2515	sp|Q8WV44|TRI41_HUMAN E3 ubiquitin-protein ligase TRIM41 OS=Homo sapiens OX=9606 GN=TRIM41 PE=1 SV=3	sp|Q8WV44|TRI41_HUMAN	72 kDa	0.998707	2	2	100%	Q8WV44	TRIM41	E3 ubiquitin-protein ligase TRIM41	17.6776	17.9573	17.0569	18.1066	16.6253	16.8601	18.5079	16.3237	19.0164	17.8774	17.7649	17.3116	19.8011	18.6562	18.8738	19.2233	17.1587	15.5189	18.1078	15.8198	17.1176	17.3753	17.889	17.3007	18.4805	16.757	18.6277	17.802	17.4402	16.4259	18.7055	16.8506	-1.05568	-2.47371	0.362355	17.6568	-1.52724	-4.4178	0.138287
871	sp|O15371|EIF3D_HUMAN Eukaryotic translation initiation factor 3 subunit D OS=Homo sapiens OX=9606 GN=EIF3D PE=1 SV=1	sp|O15371|EIF3D_HUMAN	64 kDa	0.999494	7	7	100%	O15371	EIF3D	Eukaryotic translation initiation factor 3 subunit D	22.7056	21.9745	23.0827	22.978	22.7274	22.7558	22.5111	22.6322	22.43	22.268	22.7561	23.1895	22.1725	22.0872	21.8378	21.9313	22.7245	22.5974	22.7396	22.4897	22.543	22.6214	22.4765	22.5668	22.3212	22.8632	22.259	22.8206	22.0493	21.9599	22.2576	22.4619	-0.119574	-0.678222	0.439073	22.4935	-0.438904	-4.77138	0.664177
1280	sp|P30044|PRDX5_HUMAN Peroxiredoxin-5, mitochondrial OS=Homo sapiens OX=9606 GN=PRDX5 PE=1 SV=4	sp|P30044|PRDX5_HUMAN	22 kDa	0.999487	5	5	100%	P30044	PRDX5	Peroxiredoxin-5, mitochondrial	21.288	21.2032	21.693	21.9284	21.1073	21.4024	20.9906	20.9502	20.2114	20.6029	21.0737	21.3594	20.3623	20.714	20.429	20.7348	20.7747	21.7225	21.3999	21.5005	22.0676	21.7178	21.9791	21.7313	22.0554	22.6969	22.5241	22.2557	21.0106	22.5642	23.1574	22.8726	0.47401	-0.696234	1.64425	21.5025	0.830948	-4.68508	0.413263
954	sp|O75475|PSIP1_HUMAN PC4 and SFRS1-interacting protein OS=Homo sapiens OX=9606 GN=PSIP1 PE=1 SV=1	sp|O75475|PSIP1_HUMAN	60 kDa	0.999825	6	6	100%	O75475	PSIP1	PC4 and SFRS1-interacting protein	23.3835	22.6847	22.9944	24.0181	24.2574	24.2509	24.2794	24.2197	22.9884	22.1435	22.7458	24.0064	22.6994	22.4949	22.3225	22.7108	23.8684	23.82	23.994	24.0295	22.9342	23.5137	23.3278	23.5188	22.3343	22.4106	22.7438	22.877	23.2171	23.062	22.6876	24.3344	-0.378952	-1.39502	0.637113	23.2773	-0.76505	-4.70309	0.45084
1025	sp|Q15050|RRS1_HUMAN Ribosome biogenesis regulatory protein homolog OS=Homo sapiens OX=9606 GN=RRS1 PE=1 SV=2	sp|Q15050|RRS1_HUMAN	41 kDa	0.99961	6	6	100%	Q15050	RRS1	Ribosome biogenesis regulatory protein homolog	23.276	23.483	22.5464	21.6891	21.5487	21.4496	21.8422	21.6984	24.3035	23.3942	22.6976	22.3234	24.7782	23.7656	24.5371	23.9701	21.4412	21.5333	21.0431	21.7956	20.9229	21.2857	20.3037	21.3652	23.6107	22.362	22.7646	22.6911	21.5694	20.7813	21.1262	21.0026	-0.464718	-2.24839	1.31895	22.2782	-0.534488	-4.75505	0.597361
1017	sp|P82979|SARNP_HUMAN SAP domain-containing ribonucleoprotein OS=Homo sapiens OX=9606 GN=SARNP PE=1 SV=3	sp|P82979|SARNP_HUMAN	24 kDa	0.999629	6	6	100%	P82979	SARNP	SAP domain-containing ribonucleoprotein	24.0116	24.2659	24.5666	24.1563	24.483	24.2618	24.2592	24.0598	23.6451	24.042	23.512	24.546	24.3024	24.3285	24.1135	24.199	24.072	24.0298	24.2905	24.3729	24.3598	24.4016	24.4037	24.5319	23.6274	23.7997	23.4926	23.549	25.0515	24.4258	23.9247	24.1218	0.195305	-0.352156	0.742767	24.1627	0.731527	-4.71174	0.470676
1649	sp|Q96RE7|NACC1_HUMAN Nucleus accumbens-associated protein 1 OS=Homo sapiens OX=9606 GN=NACC1 PE=1 SV=1	sp|Q96RE7|NACC1_HUMAN	57 kDa	0.999114	4	4	100%	Q96RE7	NACC1	Nucleus accumbens-associated protein 1	21.283	21.0136	18.5655	20.7921	21.9826	22.1735	21.8864	21.1912	20.8617	21.0616	21.4005	18.6811	20.1193	20.8146	20.4868	20.4826	21.439	21.1188	21.3319	20.9982	20.2247	20.8138	20.5713	20.5401	20.3828	21.0168	20.8849	20.3546	17.8388	20.1108	20.4967	20.1159	0.0610731	-1.29536	1.41751	20.6573	0.0923665	-4.80395	0.927086
1051	sp|Q13601|KRR1_HUMAN KRR1 small subunit processome component homolog OS=Homo sapiens OX=9606 GN=KRR1 PE=1 SV=4	sp|Q13601|KRR1_HUMAN	44 kDa	0.999498	6	6	100%	Q13601	KRR1	KRR1 small subunit processome component homolog	23.1416	23.0543	22.114	21.7371	21.5083	21.5498	21.6851	21.8876	24.1324	23.2424	22.5373	21.9378	24.3599	23.5343	24.2229	23.972	21.4757	21.4293	21.4746	21.7717	20.564	21.3013	20.9947	21.5124	23.5561	22.6182	22.6975	22.6992	21.5986	20.9398	26.0188	21.2889	-0.490401	-2.28727	1.30647	22.3924	-0.559884	-4.75019	0.580157
2299	sp|P33316|DUT_HUMAN Deoxyuridine 5'-triphosphate nucleotidohydrolase, mitochondrial OS=Homo sapiens OX=9606 GN=DUT PE=1 SV=4	sp|P33316|DUT_HUMAN	27 kDa	0.99972	2	2	100%	P33316	DUT	Deoxyuridine 5'-triphosphate nucleotidohydrolase, mitochondrial	19.9609	21.1617	20.3355	20.6016	20.3295	20.6082	20.9403	20.8005	21.4601	20.2141	20.3469	19.0818	21.0579	20.6974	20.6125	20.046	21.3381	21.5819	21.5849	21.1725	21.8483	20.932	21.4612	21.1499	20.8588	20.35	21.0952	20.6257	20.9433	20.9208	21.3079	21.8278	-0.0775793	-1.00016	0.844996	20.8517	-0.17244	-4.80018	0.864362
450	sp|Q14978|NOLC1_HUMAN Nucleolar and coiled-body phosphoprotein 1 OS=Homo sapiens OX=9606 GN=NOLC1 PE=1 SV=2	sp|Q14978|NOLC1_HUMAN	74 kDa	0.999858	11	11	100%	Q14978	NOLC1	Nucleolar and coiled-body phosphoprotein 1	25.7349	25.9799	25.1248	24.7442	23.4524	23.9067	23.6815	23.7725	27.588	25.9598	25.2063	24.5023	28.7322	27.1995	28.4207	26.6927	24.2609	24.067	23.7312	23.8957	23.2	23.7906	23.2504	23.9494	26.6988	25.3017	25.5245	25.9043	24.9694	24.0575	24.039	23.2265	-0.743536	-3.00958	1.5225	25.0177	-0.673127	-4.7259	0.506566
2734	sp|Q86Y82|STX12_HUMAN Syntaxin-12 OS=Homo sapiens OX=9606 GN=STX12 PE=1 SV=1	sp|Q86Y82|STX12_HUMAN	32 kDa	0.996338	2	2	100%	Q86Y82	STX12	Syntaxin-12	18.7108	18.3906	12.906	17.1595	17.1453	16.2728	16.4717	16.9304	17.9832	18.3425	18.4787	16.4986	17.8169	17.8548	17.6891	18.0229	18.4853	17.8585	17.3091	17.815	18.1828	18.3352	17.971	17.9077	17.8401	18.197	18.6061	17.4001	NA	NA	13.9425	17.9474	-0.0577233	-1.85625	1.74081	17.4824	-0.0660863	-4.80469	0.947833
1992	sp|Q15386|UBE3C_HUMAN Ubiquitin-protein ligase E3C OS=Homo sapiens OX=9606 GN=UBE3C PE=1 SV=3	sp|Q15386|UBE3C_HUMAN	124 kDa	0.999149	3	3	100%	Q15386	UBE3C	Ubiquitin-protein ligase E3C	17.8813	18.112	16.9949	18.5097	18.2945	17.4267	17.6941	17.5345	17.9613	17.9169	17.207	18.4177	18.5934	17.4971	17.9831	17.4021	18.3957	18.0573	17.3531	18.0925	17.9993	17.7601	17.5962	17.8727	16.7843	15.9461	19.3476	18.1677	18.8792	18.258	18.1023	16.886	-0.24754	-1.18503	0.689952	17.8414	-0.541503	-4.75374	0.592554
576	sp|Q9Y2W1|TR150_HUMAN Thyroid hormone receptor-associated protein 3 OS=Homo sapiens OX=9606 GN=THRAP3 PE=1 SV=2	sp|Q9Y2W1|TR150_HUMAN	109 kDa	0.999877	9	9	89%	Q9Y2W1	THRAP3	Thyroid hormone receptor-associated protein 3	24.2255	24.5063	23.2263	23.6384	23.4981	23.5853	23.6701	23.8124	24.4073	24.3457	23.8882	23.6424	24.5375	24.4972	24.3971	24.0006	24.2273	23.7304	24.1021	24.0114	23.794	23.8359	23.7704	24.2122	23.514	23.273	23.6301	23.3327	23.437	24.1036	22.8136	22.7092	-0.129681	-0.887355	0.627993	23.8242	-0.350964	-4.78363	0.728303
1335	sp|Q9ULI0|ATD2B_HUMAN ATPase family AAA domain-containing protein 2B OS=Homo sapiens OX=9606 GN=ATAD2B PE=1 SV=3	sp|Q9ULI0|ATD2B_HUMAN	165 kDa	0.999151	5	5	60%	Q9ULI0	ATAD2B	ATPase family AAA domain-containing protein 2B	19.5675	19.3041	19.4733	18.1381	20.3685	20.3117	20.4427	18.9864	18.8306	18.6913	18.96	18.19	16.4596	17.6677	16.9961	17.5994	20.1965	20.0779	20.483	18.2222	16.2113	17.8635	16.3113	17.3552	17.9725	18.2033	18.8592	17.4771	13.2129	18.8886	18.1199	17.7308	-0.0726226	-2.03966	1.89441	18.3491	-0.0757395	-4.80445	0.940183
249	sp|Q99798|ACON_HUMAN Aconitate hydratase, mitochondrial OS=Homo sapiens OX=9606 GN=ACO2 PE=1 SV=2	sp|Q99798|ACON_HUMAN	85 kDa	0.999931	15	15	100%	Q99798	ACO2	Aconitate hydratase, mitochondrial	23.4561	23.1577	23.81	23.9923	23.2054	23.7501	23.3439	23.4124	22.1891	23.0044	23.179	23.3241	22.0761	22.7052	22.4433	22.7516	22.7569	23.7417	23.227	23.3995	24.1866	24.2384	24.2031	24.0956	23.7491	24.8117	24.4675	24.3812	25.5854	24.5556	25.1566	24.3646	0.641076	-0.635909	1.91806	23.6475	1.02988	-4.62256	0.31217
2671	sp|Q9Y388|RBMX2_HUMAN RNA-binding motif protein, X-linked 2 OS=Homo sapiens OX=9606 GN=RBMX2 PE=1 SV=2	sp|Q9Y388|RBMX2_HUMAN	37 kDa	0.997281	2	2	100%	Q9Y388	RBMX2	RNA-binding motif protein, X-linked 2	18.4172	17.4134	14.1968	17.2146	15.3837	16.0296	16.7558	16.4431	19.0705	17.7187	17.2507	17.067	18.5728	17.5333	18.1368	17.6274	16.4859	14.5015	16.0317	15.7018	16.7992	16.2919	16.8145	13.4528	16.4569	18.0096	16.781	16.1633	14.6014	15.7885	17.5129	14.5491	-0.696828	-2.55389	1.16024	16.5867	-0.76977	-4.70185	0.448093
422	sp|P52732|KIF11_HUMAN Kinesin-like protein KIF11 OS=Homo sapiens OX=9606 GN=KIF11 PE=1 SV=2	sp|P52732|KIF11_HUMAN	119 kDa	0.999562	12	12	100%	P52732	KIF11	Kinesin-like protein KIF11	21.2809	21.059	21.5578	21.7726	21.598	21.4501	21.894	21.6706	21.5476	21.6553	22.044	22.3515	21.5419	21.6171	21.4352	21.7089	22.1092	21.9912	22.0108	21.9489	22.2716	22.1652	22.1749	22.216	21.9703	21.7477	21.6436	22.1371	21.6597	21.6542	21.8623	21.2995	-0.113673	-0.678184	0.450838	21.7827	-0.41291	-4.77528	0.68289
1133	sp|Q8N257|H2B3B_HUMAN Histone H2B type 3-B OS=Homo sapiens OX=9606 GN=HIST3H2BB PE=1 SV=3	sp|Q8N257|H2B3B_HUMAN	14 kDa	0.997666	6	6	50%	Q8N257	HIST3H2BB	Histone H2B type 3-B	26.0427	26.0114	25.9529	27.025	27.1278	27.2198	27.5932	27.6501	26.225	25.5245	26.3321	27.1921	25.4927	25.8717	25.9421	25.9039	26.7717	26.9474	26.8986	27.4637	25.8275	26.3256	26.3212	26.8949	25.6153	26.0229	25.8754	26.5899	20.9148	25.2752	26.0256	27.2297	-0.0371119	-1.60589	1.53167	26.2533	-0.0485305	-4.80505	0.961649
2016	sp|O75530|EED_HUMAN Polycomb protein EED OS=Homo sapiens OX=9606 GN=EED PE=1 SV=2	sp|O75530|EED_HUMAN	50 kDa	0.999021	3	3	100%	O75530	EED	Polycomb protein EED	15.811	16.885	19.07	18.8629	19.0791	19.0539	19.7354	19.5551	16.9442	16.7497	17.6574	18.5322	15.5904	16.4095	16.0635	17.227	18.6388	19.0652	19.0397	18.6445	16.2592	16.9609	16.3049	17.5737	15.8985	16.3144	15.4742	15.8155	18.4883	16.9905	16.695	18.1743	0.430458	-1.54998	2.41089	17.4864	0.445896	-4.77028	0.659214
116	sp|Q7L2E3|DHX30_HUMAN ATP-dependent RNA helicase DHX30 OS=Homo sapiens OX=9606 GN=DHX30 PE=1 SV=1	sp|Q7L2E3|DHX30_HUMAN	134 kDa	0.999748	22	22	100%	Q7L2E3	DHX30	ATP-dependent RNA helicase DHX30	24.4572	24.3821	23.4331	24.6766	24.4497	24.4583	24.4651	24.548	24.1722	24.4859	24.4167	24.8244	23.8579	23.996	23.8734	24.0511	23.9921	24.4652	24.1648	24.4456	24.1799	23.9423	23.9016	24.3243	24.8358	25.0877	24.6072	25.0168	25.4166	23.9176	24.7085	24.7478	0.240882	-0.412917	0.89468	24.3844	0.755491	-4.70561	0.456408
1592	sp|P49406|RM19_HUMAN 39S ribosomal protein L19, mitochondrial OS=Homo sapiens OX=9606 GN=MRPL19 PE=1 SV=2	sp|P49406|RM19_HUMAN	34 kDa	0.999432	4	4	100%	P49406	MRPL19	39S ribosomal protein L19, mitochondrial	21.2725	20.7429	21.4232	21.9428	21.3812	21.1875	21.6288	21.7318	20.4515	21.1822	21.5402	22.2182	20.236	20.651	20.4675	20.9276	20.7743	21.6081	21.0515	21.3509	20.9577	21.1744	21.0136	21.4183	21.9723	22.5657	22.011	22.5187	17.3531	16.7656	20.6913	22.1326	0.407067	-1.1405	1.95463	21.0733	0.53961	-4.75408	0.593872
92	sp|O00567|NOP56_HUMAN Nucleolar protein 56 OS=Homo sapiens OX=9606 GN=NOP56 PE=1 SV=4	sp|O00567|NOP56_HUMAN	66 kDa	0.999937	23	23	100%	O00567	NOP56	Nucleolar protein 56	25.7991	25.9581	24.9221	24.863	23.7841	23.9279	24.4741	24.4499	27.7684	26.2587	25.6625	24.8872	28.9572	27.675	28.7594	28.1034	24.5109	24.1	24.1901	24.209	23.413	24.7046	23.6045	24.5395	27.2312	25.5785	26.0668	26.1125	25.7457	25.4986	25.3746	24.4372	-0.853604	-3.13217	1.42496	25.4865	-0.768526	-4.70218	0.44882
73	sp|P20700|LMNB1_HUMAN Lamin-B1 OS=Homo sapiens OX=9606 GN=LMNB1 PE=1 SV=2	sp|P20700|LMNB1_HUMAN	66 kDa	0.999878	26	26	92%	P20700	LMNB1	Lamin-B1	26.2807	26.0714	26.737	26.8551	26.1088	25.9566	26.7716	27.5008	26.0233	25.778	26.0518	27.2493	27.29	26.3305	25.8417	26.6272	26.4621	25.9005	26.2533	26.6434	26.1131	26.5477	26.2235	26.5234	26.0468	25.4306	25.5024	25.7251	27.1336	26.9556	26.0866	26.5342	-0.408104	-1.13089	0.314683	26.3611	-1.15779	-4.57619	0.256955
929	sp|Q92600|CNOT9_HUMAN CCR4-NOT transcription complex subunit 9 OS=Homo sapiens OX=9606 GN=CNOT9 PE=1 SV=1	sp|Q92600|CNOT9_HUMAN	34 kDa	0.999912	6	6	100%	Q92600	CNOT9	CCR4-NOT transcription complex subunit 9	19.6404	20.309	18.9047	17.7556	20.1948	20.9345	20.429	20.1719	20.4442	20.0516	20.6194	19.1033	20.0379	19.8694	20.6018	20.9003	20.5838	20.6972	21.0659	20.9005	20.9936	20.4152	21.116	20.6477	20.4577	20.9886	20.112	20.8007	18.9948	20.7478	21.7855	21.019	0.230119	-0.887484	1.34772	20.3529	0.422404	-4.77387	0.676063
817	sp|Q6DKI1|RL7L_HUMAN 60S ribosomal protein L7-like 1 OS=Homo sapiens OX=9606 GN=RPL7L1 PE=1 SV=2	sp|Q6DKI1|RL7L_HUMAN	30 kDa	0.999785	7	7	100%	Q6DKI1	RPL7L1	60S ribosomal protein L7-like 1	22.5712	22.825	21.4206	21.2589	20.3648	20.1829	20.7136	21.0866	23.718	22.291	21.8902	20.3747	23.8754	23.2329	24.2341	23.9772	20.1872	20.4709	20.1138	21.045	21.2263	20.5755	20.3425	20.4962	22.9843	21.5656	22.4845	22.205	22.7323	20.1548	20.1067	19.9011	-0.577066	-2.57139	1.41726	21.5815	-0.593598	-4.7434	0.557703
1013	sp|P04637|P53_HUMAN Cellular tumor antigen p53 OS=Homo sapiens OX=9606 GN=TP53 PE=1 SV=4	sp|P04637|P53_HUMAN	44 kDa	0.999642	6	6	100%	P04637	TP53	Cellular tumor antigen p53	22.0947	22.228	22.4701	22.373	21.7509	22.2066	22.5555	22.3826	23.8427	22.7755	22.9397	21.6992	25.6131	24.1841	25.542	24.9729	23.2413	22.3161	22.7961	22.6431	22.7977	22.7724	22.8527	23.0112	24.856	23.1569	23.7112	23.8246	23.6791	23.7768	22.7447	22.5753	-0.889545	-2.41387	0.634776	23.1371	-1.19717	-4.561	0.241608
1842	sp|Q5VT66|MARC1_HUMAN Mitochondrial amidoxime-reducing component 1 OS=Homo sapiens OX=9606 GN=MARC1 PE=1 SV=1	sp|Q5VT66|MARC1_HUMAN	38 kDa	0.999705	3	3	100%	Q5VT66	MARC1	Mitochondrial amidoxime-reducing component 1	17.4775	17.563	18.9774	18.1876	17.5488	20.849	17.7838	17.9814	17.0581	17.3933	19.3351	20.3697	16.4013	17.5451	17.496	18.3098	16.5804	17.5226	17.1003	17.1359	18.1303	16.6104	18.2537	17.9219	19.6938	19.0671	18.3782	19.218	15.0553	15.1599	17.3136	18.0346	0.184076	-1.60504	1.9732	17.8579	0.211067	-4.79755	0.834413
1793	sp|Q86UD0|SAPC2_HUMAN Suppressor APC domain-containing protein 2 OS=Homo sapiens OX=9606 GN=SAPCD2 PE=1 SV=2	sp|Q86UD0|SAPC2_HUMAN	43 kDa	0.999886	3	3	100%	Q86UD0	SAPCD2	Suppressor APC domain-containing protein 2	18.5391	18.421	18.4862	19.1071	18.4969	18.7346	17.99	18.681	19.519	19.3286	18.6906	17.7706	20.1186	19.2267	20.0286	19.6858	19.1084	18.3283	18.5084	18.2379	18.2365	17.9498	18.856	18.2661	18.9381	17.371	18.1321	18.4473	17.4219	18.8602	17.3117	17.6893	-0.663914	-1.77389	0.446057	18.5777	-1.22705	-4.54918	0.230354
859	sp|Q7Z4Q2|HEAT3_HUMAN HEAT repeat-containing protein 3 OS=Homo sapiens OX=9606 GN=HEATR3 PE=1 SV=2	sp|Q7Z4Q2|HEAT3_HUMAN	75 kDa	0.99962	7	7	100%	Q7Z4Q2	HEATR3	HEAT repeat-containing protein 3	21.3971	20.9267	20.998	20.4969	21.773	21.9417	21.9828	20.863	21.069	20.6698	20.9568	20.4609	20.2823	20.9835	20.7889	20.4475	21.3724	21.3604	20.8543	20.6614	20.1163	20.2137	20.3637	20.1244	20.2149	20.198	20.5832	20.0012	19.2541	21.6722	18.648	20.836	-0.224598	-1.28747	0.838279	20.7035	-0.433497	-4.7722	0.668085
466	sp|P42765|THIM_HUMAN 3-ketoacyl-CoA thiolase, mitochondrial OS=Homo sapiens OX=9606 GN=ACAA2 PE=1 SV=2	sp|P42765|THIM_HUMAN	42 kDa	0.999769	11	11	100%	P42765	ACAA2	3-ketoacyl-CoA thiolase, mitochondrial	24.2144	23.5104	25.0126	25.2466	24.248	24.4746	24.3049	24.3052	23.1317	23.5013	24.4099	24.5516	22.8435	23.1982	23.0294	23.4989	23.9874	24.2112	23.9649	24.0457	24.9093	24.6523	24.8087	24.9384	25.0644	25.7332	25.4022	25.3088	25.2302	24.4107	25.5456	25.2626	0.139534	-1.06812	1.34719	24.4049	0.237028	-4.79548	0.814417
2165	sp|O75648|MTU1_HUMAN Mitochondrial tRNA-specific 2-thiouridylase 1 OS=Homo sapiens OX=9606 GN=TRMU PE=1 SV=2	sp|O75648|MTU1_HUMAN	48 kDa	0.997126	3	3	100%	O75648	TRMU	Mitochondrial tRNA-specific 2-thiouridylase 1	16.9829	16.4793	13.6279	16.3382	16.6706	14.6643	16.82	17.1067	16.556	16.7148	16.9651	17.4236	15.7402	15.9256	15.0572	14.5907	14.6338	17.4705	17.2499	16.8369	16.2078	16.6137	17.2817	16.7623	16.8961	18.5658	18.0579	18.0166	15.2928	15.1738	17.1183	16.759	1.04038	-0.514966	2.59573	16.4562	1.37223	-4.48844	0.181241
1173	sp|Q14157|UBP2L_HUMAN Ubiquitin-associated protein 2-like OS=Homo sapiens OX=9606 GN=UBAP2L PE=1 SV=2	sp|Q14157|UBP2L_HUMAN	115 kDa	0.999819	5	5	100%	Q14157	UBAP2L	Ubiquitin-associated protein 2-like	20.7652	20.0893	21.7705	21.391	21.3185	21.5645	21.1678	21.5662	20.9127	20.8694	21.3559	22.0799	20.8858	20.7756	20.8895	21.0864	21.5779	21.3515	21.5496	21.8242	21.6128	21.3206	21.3664	21.4147	21.089	20.778	20.5675	20.7955	22.5068	20.2988	20.3142	21.5264	-0.31414	-1.07994	0.451658	21.1994	-0.84116	-4.68218	0.407549
1935	sp|O60343|TBCD4_HUMAN TBC1 domain family member 4 OS=Homo sapiens OX=9606 GN=TBC1D4 PE=1 SV=2	sp|O60343|TBCD4_HUMAN	147 kDa	0.999408	3	3	100%	O60343	TBC1D4	TBC1 domain family member 4	17.407	17.9648	20.771	21.4986	18.9761	19.5047	19.9125	18.5989	16.7999	18.3998	18.6077	18.5343	16.5674	15.2775	15.1351	13.7084	17.1261	17.0157	17.0219	18.1592	17.7709	18.0314	18.3658	16.8458	18.9275	19.9668	16.6232	18.0825	20.3012	20.376	18.788	20.9211	0.771649	-1.87516	3.41845	18.1871	0.598081	-4.74247	0.554751
271	sp|Q9NW13|RBM28_HUMAN RNA-binding protein 28 OS=Homo sapiens OX=9606 GN=RBM28 PE=1 SV=3	sp|Q9NW13|RBM28_HUMAN	86 kDa	0.999624	15	15	100%	Q9NW13	RBM28	RNA-binding protein 28	24.027	24.0471	22.6756	22.6619	22.305	22.9061	22.9173	23.0865	25.1309	23.9978	23.395	23.5036	25.7015	24.7914	25.3995	25.2256	22.3056	22.1356	22.2236	22.6625	21.3929	22.3151	21.6595	22.4814	24.7413	23.544	23.8083	23.5524	22.957	22.9194	22.5782	23.1251	-0.620108	-2.3048	1.06459	23.3179	-0.755107	-4.70569	0.456696
95	sp|Q8WUM0|NU133_HUMAN Nuclear pore complex protein Nup133 OS=Homo sapiens OX=9606 GN=NUP133 PE=1 SV=2	sp|Q8WUM0|NU133_HUMAN	129 kDa	0.999908	23	23	100%	Q8WUM0	NUP133	Nuclear pore complex protein Nup133	25.5974	26.0232	24.3124	24.353	23.4575	23.6103	23.733	23.838	25.9063	25.7121	24.6667	23.7781	25.6428	25.9453	25.5781	25.7262	23.4876	23.039	23.3772	23.6196	23.075	23.1608	23.1961	23.3544	23.9443	23.406	24.2455	23.7121	23.7717	24.1096	23.9734	22.868	-0.188826	-1.722	1.34435	24.1944	-0.252658	-4.79412	0.802439
2610	sp|Q07002|CDK18_HUMAN Cyclin-dependent kinase 18 OS=Homo sapiens OX=9606 GN=CDK18 PE=1 SV=4	sp|Q07002|CDK18_HUMAN	54 kDa	0.997925	2	2	50%	Q07002	CDK18	Cyclin-dependent kinase 18	21.4459	21.3299	20.8702	21.1843	21.4967	21.4225	21.1841	21.153	21.3632	21.3692	21.024	20.7729	21.4408	21.1368	21.2804	21.302	21.4916	21.2561	21.1228	21.0406	21.5519	21.1457	21.4996	21.5417	21.0754	20.9618	20.7285	20.7317	19.077	21.6838	20.8413	21.4057	-0.11481	-0.841699	0.612078	21.1541	-0.323879	-4.78686	0.748492
2820	sp|P46108|CRK_HUMAN Adapter molecule crk OS=Homo sapiens OX=9606 GN=CRK PE=1 SV=2	sp|P46108|CRK_HUMAN	34 kDa	0.993647	2	2	100%	P46108	CRK	Adapter molecule crk	18.0023	18.1324	18.4275	18.0768	17.5685	18.1603	20.2621	17.3383	18.2674	18.1052	19.404	17.3727	17.7769	17.7744	17.9516	17.6042	18.6948	17.6127	18.8505	19.0375	18.7288	17.7998	17.3221	18.4396	19.3229	18.7776	18.2068	17.0002	16.942	18.6895	19.3528	20.422	-0.414864	-1.65136	0.821626	18.2945	-0.6883	-4.72232	0.497113
338	sp|Q5JTZ9|SYAM_HUMAN Alanine--tRNA ligase, mitochondrial OS=Homo sapiens OX=9606 GN=AARS2 PE=1 SV=1	sp|Q5JTZ9|SYAM_HUMAN	107 kDa	0.999794	13	13	100%	Q5JTZ9	AARS2	Alanine--tRNA ligase, mitochondrial	23.4725	22.613	23.7249	23.9885	23.7871	24.1283	23.4634	23.7582	22.2785	22.926	23.3031	23.2465	22.0846	22.3288	22.1389	22.0889	22.6825	23.2647	23.0477	23.0731	23.8489	23.128	23.5825	23.6847	23.6623	24.4435	24.2842	24.2231	23.574	23.3789	24.2158	24.1333	0.287831	-0.788338	1.364	23.3612	0.548681	-4.75236	0.587716
2647	sp|Q15648|MED1_HUMAN Mediator of RNA polymerase II transcription subunit 1 OS=Homo sapiens OX=9606 GN=MED1 PE=1 SV=4	sp|Q15648|MED1_HUMAN	168 kDa	0.99753	2	2	100%	Q15648	MED1	Mediator of RNA polymerase II transcription subunit 1	12.4462	13.8507	14.2572	12.2454	14.0721	15.5566	14.2827	NA	12.2823	14.3443	13.564	13.2586	13.2983	14.239	14.8283	14.7865	NA	14.4505	11.9677	15.2334	13.3947	NA	13.3396	NA	13.9715	14.6356	14.6644	14.0156	NA	NA	NA	NA	1.42032	0.0121102	2.82852	13.8744	2.11024	-4.17423	0.0482474
2365	sp|Q92734|TFG_HUMAN Protein TFG OS=Homo sapiens OX=9606 GN=TFG PE=1 SV=2	sp|Q92734|TFG_HUMAN	43 kDa	0.999466	2	2	100%	Q92734	TFG	Protein TFG	19.6378	19.7815	13.8409	18.6799	17.6547	16.3742	17.2005	18.307	19.2226	19.2712	17.2309	17.9497	19.9534	19.4596	18.5882	17.7404	18.9763	16.8553	18.6985	18.2089	18.8921	18.2487	19.0831	18.8368	19.3012	18.2143	19.0457	18.2964	17.3903	19.4363	16.3678	17.3792	-0.753878	-2.52284	1.01509	18.2539	-0.874269	-4.67249	0.389653
2767	sp|O75448|MED24_HUMAN Mediator of RNA polymerase II transcription subunit 24 OS=Homo sapiens OX=9606 GN=MED24 PE=1 SV=1	sp|O75448|MED24_HUMAN	110 kDa	0.995709	2	2	100%	O75448	MED24	Mediator of RNA polymerase II transcription subunit 24	19.7943	18.2572	13.1957	14.4551	19.3721	19.3003	19.7104	20.1667	19.545	19.4901	14.7863	18.4627	16.4779	18.5348	18.1451	16.1335	18.847	18.9839	19.7093	19.7155	19.2596	19.0235	18.7961	19.7636	19.0949	18.6539	19.2164	19.0231	NA	15.5089	19.0486	18.7451	-0.474014	-2.96251	2.01448	18.3618	-0.391465	-4.77828	0.698631
1600	sp|P12532|KCRU_HUMAN Creatine kinase U-type, mitochondrial OS=Homo sapiens OX=9606 GN=CKMT1A PE=1 SV=1	sp|P12532|KCRU_HUMAN	47 kDa	0.999393	4	4	75%	P12532	CKMT1A	Creatine kinase U-type, mitochondrial	22.0647	21.6797	21.4062	22.2233	21.8219	21.6175	21.8492	21.8127	21.3577	21.7843	21.6335	22.2875	21.4689	21.4376	21.4948	21.6294	21.9306	21.8328	21.9777	22.5566	22.6502	22.2479	22.2509	22.2385	22.3896	22.6572	22.3937	22.6898	20.1654	22.9912	23.3359	22.3173	0.0528467	-0.838026	0.943719	22.0061	0.121639	-4.80284	0.904074
591	sp|P63241|IF5A1_HUMAN Eukaryotic translation initiation factor 5A-1 OS=Homo sapiens OX=9606 GN=EIF5A PE=1 SV=2	sp|P63241|IF5A1_HUMAN	17 kDa	0.99983	9	9	100%	P63241	EIF5A	Eukaryotic translation initiation factor 5A-1	24.0296	23.8838	22.2537	23.4471	24.1484	23.9341	23.9463	23.7481	23.1834	23.5923	23.3916	22.5127	23.7415	23.6559	23.776	23.1887	23.5949	23.2866	23.3214	23.2183	23.351	23.4104	23.2362	23.2091	23.8477	24.0053	23.4429	23.9112	22.8722	23.6208	22.8692	23.6283	0.0280747	-0.664605	0.720754	23.4768	0.0831097	-4.80424	0.934369
1146	sp|P00403|COX2_HUMAN Cytochrome c oxidase subunit 2 OS=Homo sapiens OX=9606 GN=MT-CO2 PE=1 SV=1	sp|P00403|COX2_HUMAN	26 kDa	0.999919	5	5	100%	P00403	MT-CO2	Cytochrome c oxidase subunit 2	23.3878	22.9249	24.4263	24.0903	24.3953	24.5048	24.2663	24.2515	22.7782	23.1157	23.4239	24.3535	22.599	22.8928	22.7838	23.2877	24.0834	24.0902	24.1064	24.269	23.3418	23.2029	23.0546	23.5508	24.1576	24.9809	24.1676	24.2118	21.3564	23.6323	24.3949	24.9307	0.176174	-0.939183	1.29153	23.7192	0.324035	-4.78683	0.748399
561	sp|Q9Y4W6|AFG32_HUMAN AFG3-like protein 2 OS=Homo sapiens OX=9606 GN=AFG3L2 PE=1 SV=2	sp|Q9Y4W6|AFG32_HUMAN	89 kDa	0.999076	10	10	90%	Q9Y4W6	AFG3L2	AFG3-like protein 2	22.2733	21.7956	23.1298	23.204	22.2127	22.3713	22.263	22.5525	21.5287	22.0433	22.7153	22.8622	20.8911	21.5176	21.1224	21.7989	22.3926	22.6088	22.4525	22.3193	22.9071	22.4586	22.7172	22.797	23.25	23.6396	23.3991	23.3498	23.1561	22.5199	23.2889	23.0919	0.160723	-0.854841	1.17629	22.5197	0.324637	-4.78677	0.747944
289	sp|Q15459|SF3A1_HUMAN Splicing factor 3A subunit 1 OS=Homo sapiens OX=9606 GN=SF3A1 PE=1 SV=1	sp|Q15459|SF3A1_HUMAN	89 kDa	0.999852	14	14	100%	Q15459	SF3A1	Splicing factor 3A subunit 1	23.7519	23.8921	24.1685	23.5837	23.9489	23.6479	24.0909	23.8284	23.8605	23.9358	24.1818	23.828	24.0059	24.1042	23.6174	23.7418	23.9417	23.4629	23.9578	23.4084	23.9441	23.9236	23.939	23.8933	23.6473	23.5284	23.2026	23.1016	24.8509	24.1697	23.6919	22.9274	-0.0955554	-0.662779	0.471668	23.8056	-0.345438	-4.78431	0.732406
176	sp|Q9HAV4|XPO5_HUMAN Exportin-5 OS=Homo sapiens OX=9606 GN=XPO5 PE=1 SV=1	sp|Q9HAV4|XPO5_HUMAN	136 kDa	0.999932	18	18	100%	Q9HAV4	XPO5	Exportin-5	23.3571	23.485	23.5424	22.7955	23.9693	24.1147	23.8803	23.3002	23.642	23.3124	23.2726	23.0808	22.9966	23.4085	23.6103	23.5074	23.4729	23.4098	23.4425	23.1294	22.6847	23.2493	22.8624	23.1009	23.1223	23.0716	22.9523	22.8891	24.9681	22.8752	22.4883	23.2006	-0.0788684	-0.832696	0.674959	23.3186	-0.214536	-4.79729	0.83172
1177	sp|Q8NFH5|NUP35_HUMAN Nucleoporin NUP35 OS=Homo sapiens OX=9606 GN=NUP35 PE=1 SV=1	sp|Q8NFH5|NUP35_HUMAN	35 kDa	0.999811	5	5	100%	Q8NFH5	NUP35	Nucleoporin NUP35	24.7477	24.9905	24.0135	24.0849	20.9354	21.3133	21.3906	22.303	24.7315	24.6099	23.6841	22.1498	24.3616	24.6782	24.1713	24.6478	21.7924	20.8737	21.4149	21.3103	21.1026	21.3426	20.9489	21.4345	22.6443	21.7064	22.4351	21.4677	22.961	22.4276	21.3148	20.683	-0.433831	-2.61008	1.74242	22.5835	-0.408954	-4.77584	0.685787
1442	sp|P32969|RL9_HUMAN 60S ribosomal protein L9 OS=Homo sapiens OX=9606 GN=RPL9 PE=1 SV=1	sp|P32969|RL9_HUMAN	22 kDa	0.999845	4	4	100%	P32969	RPL9	60S ribosomal protein L9	21.5292	21.9518	22.615	21.7872	21.9564	21.8316	22.3247	21.996	21.921	21.4399	21.724	22.8564	21.9818	21.8332	21.9457	22.239	21.2871	21.5514	21.7131	21.864	21.3395	21.7476	21.6087	21.248	21.7493	21.873	21.505	21.7971	23.7754	22.4312	22.8032	22.082	0.0823602	-0.724586	0.889307	21.9471	0.209287	-4.79768	0.835774
1303	sp|Q86UV5|UBP48_HUMAN Ubiquitin carboxyl-terminal hydrolase 48 OS=Homo sapiens OX=9606 GN=USP48 PE=1 SV=1	sp|Q86UV5|UBP48_HUMAN	119 kDa	0.999345	5	5	100%	Q86UV5	USP48	Ubiquitin carboxyl-terminal hydrolase 48	18.9707	18.6388	19.8367	19.0604	20.0985	20.0212	20.458	19.8145	18.6409	18.7857	19.4116	19.6475	18.1037	18.6244	18.5365	18.6303	19.1624	19.1351	19.3099	19.5533	18.3584	18.8128	18.3088	18.9889	18.2174	18.6508	18.8527	18.8996	17.7827	18.5605	18.09	18.8896	0.054752	-0.908357	1.01786	18.9641	0.116598	-4.80305	0.908034
1515	sp|O14981|BTAF1_HUMAN TATA-binding protein-associated factor 172 OS=Homo sapiens OX=9606 GN=BTAF1 PE=1 SV=2	sp|O14981|BTAF1_HUMAN	207 kDa	0.999693	4	4	100%	O14981	BTAF1	TATA-binding protein-associated factor 172	17.8672	18.28	18.2539	17.6193	18.7104	19.0668	19.1428	18.4713	18.2918	18.2402	17.4926	17.1905	17.8379	17.8933	17.4325	16.2475	18.0564	17.9825	18.3985	17.4485	17.1404	17.7646	17.6619	17.3216	16.9625	17.353	16.9716	16.5449	19.1999	17.6175	16.753	17.4696	0.169453	-0.885979	1.22489	17.7714	0.329367	-4.78622	0.74441
2222	sp|O15498|YKT6_HUMAN Synaptobrevin homolog YKT6 OS=Homo sapiens OX=9606 GN=YKT6 PE=1 SV=1	sp|O15498|YKT6_HUMAN	22 kDa	0.994994	3	3	100%	O15498	YKT6	Synaptobrevin homolog YKT6	17.5312	18.4553	18.1305	17.5893	17.2813	16.7274	16.6085	16.5349	17.7758	16.8339	16.5994	16.7796	16.7564	17.5452	17.2914	17.576	16.9414	17.1687	17.2094	21.0676	18.4795	20.5174	18.4384	17.9263	17.2218	16.7862	17.1992	17.5244	NA	16.9379	17.197	17.9536	-0.0565027	-1.60966	1.49665	17.5673	-0.0747641	-4.80447	0.940972
703	sp|P62195|PRS8_HUMAN 26S proteasome regulatory subunit 8 OS=Homo sapiens OX=9606 GN=PSMC5 PE=1 SV=1	sp|P62195|PRS8_HUMAN	46 kDa	0.999748	8	8	88%	P62195	PSMC5	26S proteasome regulatory subunit 8	21.0408	21.1825	22.0751	22.5779	21.5921	21.3565	22.5245	21.5734	21.1605	21.4212	21.2362	21.1799	20.7234	20.6295	20.656	21.1802	21.3323	21.1933	21.0183	21.3229	21.4613	21.2887	20.9828	21.0725	21.0715	21.5386	21.2353	21.3232	20.9215	21.5047	20.7499	22.6107	0.182651	-0.619063	0.984364	21.3355	0.467166	-4.76688	0.644079
1571	sp|Q86UY8|NT5D3_HUMAN 5'-nucleotidase domain-containing protein 3 OS=Homo sapiens OX=9606 GN=NT5DC3 PE=1 SV=1	sp|Q86UY8|NT5D3_HUMAN	63 kDa	0.999513	4	4	100%	Q86UY8	NT5DC3	5'-nucleotidase domain-containing protein 3	16.8564	16.7592	17.2483	17.8532	15.8522	16.0837	16.0531	16.4606	15.6144	16.2141	16.4656	16.776	16.687	15.6683	16.7846	16.0191	14.8716	17.0261	14.8037	15.9887	17.8444	16.5309	17.4063	17.5603	18.361	18.7081	18.911	18.8557	14.9069	14.29	NA	16.6168	0.750985	-0.931645	2.43361	16.6477	0.917236	-4.65937	0.367416
613	sp|Q8N8A6|DDX51_HUMAN ATP-dependent RNA helicase DDX51 OS=Homo sapiens OX=9606 GN=DDX51 PE=1 SV=3	sp|Q8N8A6|DDX51_HUMAN	72 kDa	0.999686	9	9	100%	Q8N8A6	DDX51	ATP-dependent RNA helicase DDX51	22.0411	22.3329	20.5878	20.8155	19.2239	19.8446	20.5333	20.6039	23.6184	22.5552	21.9753	21.0593	23.9346	23.1037	23.8134	23.4353	20.6247	20.4329	20.4622	20.7867	19.6715	20.5522	20.3788	20.3339	22.9506	21.4189	22.1033	22.2195	22.3781	21.5027	20.9944	20.3583	-0.62373	-2.56548	1.31802	21.4577	-0.658972	-4.72917	0.515474
1005	sp|Q15691|MARE1_HUMAN Microtubule-associated protein RP/EB family member 1 OS=Homo sapiens OX=9606 GN=MAPRE1 PE=1 SV=3	sp|Q15691|MARE1_HUMAN	30 kDa	0.999672	6	6	100%	Q15691	MAPRE1	Microtubule-associated protein RP/EB family member 1	20.588	21.1862	22.2958	22.4027	20.9055	20.77	22.1342	21.3942	21.9022	21.1698	22.5132	23.6062	22.7346	22.0012	21.7838	22.3222	22.2089	21.3992	21.9935	21.8289	22.8301	22.7508	22.788	22.2294	22.0909	21.4419	21.7264	21.2684	22.2853	23.0757	23.1839	21.98	-0.398222	-1.4312	0.634759	22.0247	-0.790833	-4.69621	0.435903
2753	sp|O75822|EIF3J_HUMAN Eukaryotic translation initiation factor 3 subunit J OS=Homo sapiens OX=9606 GN=EIF3J PE=1 SV=2	sp|O75822|EIF3J_HUMAN	29 kDa	0.996033	2	2	100%	O75822	EIF3J	Eukaryotic translation initiation factor 3 subunit J	NA	18.35	15.3608	18.4135	17.6056	18.1187	17.831	17.5986	17.8639	18.3517	18.5473	18.0578	18.2057	18.6492	18.6418	17.0819	18.9113	19.0609	17.9917	18.0443	19.0939	19.0072	19.1088	18.0629	19.0454	18.5641	17.8857	17.389	19.0207	18.4234	19.5313	18.1682	-0.0251946	-1.1518	1.10141	18.2576	-0.0459584	-4.77998	0.963693
2239	sp|Q9P2R3|ANFY1_HUMAN Rabankyrin-5 OS=Homo sapiens OX=9606 GN=ANKFY1 PE=1 SV=2	sp|Q9P2R3|ANFY1_HUMAN	128 kDa	0.994201	3	3	100%	Q9P2R3	ANKFY1	Rabankyrin-5	21.089	21.3117	18.6862	20.3436	20.2235	20.3857	20.6833	20.8465	21.9443	21.4544	21.047	19.0153	21.5529	21.7813	22.296	21.9838	19.569	19.47	19.5193	19.5064	18.1416	19.6229	18.4868	19.6932	21.8643	21.1441	20.9667	21.0968	16.5205	17.3391	18.6902	20.0444	-0.27158	-2.28418	1.74102	20.1975	-0.276824	-4.79186	0.784016
2628	sp|Q68CZ6|HAUS3_HUMAN HAUS augmin-like complex subunit 3 OS=Homo sapiens OX=9606 GN=HAUS3 PE=1 SV=1	sp|Q68CZ6|HAUS3_HUMAN	70 kDa	0.997781	2	2	100%	Q68CZ6	HAUS3	HAUS augmin-like complex subunit 3	16.5429	16.5872	16.9461	17.5332	16.5321	17.3237	16.6477	17.264	16.9714	16.7941	17.652	16.2706	16.8846	16.7076	16.2386	17.1587	15.9286	15.646	16.1282	16.9606	16.7935	16.6419	16.6753	16.4026	16.0424	16.0297	15.8999	16.6377	NA	15.7086	15.2306	16.5122	-0.107062	-0.964212	0.750088	16.5578	-0.256571	-4.79376	0.799501
761	sp|Q8NI27|THOC2_HUMAN THO complex subunit 2 OS=Homo sapiens OX=9606 GN=THOC2 PE=1 SV=2	sp|Q8NI27|THOC2_HUMAN	183 kDa	0.998916	8	8	100%	Q8NI27	THOC2	THO complex subunit 2	19.3012	19.5787	20.8568	19.6585	20.2279	18.6715	20.3376	19.9234	19.6781	20.1886	20.255	20.7451	19.7015	19.9572	19.8578	20.2012	19.9995	19.7094	20.2541	20.6154	19.8232	20.1179	19.8526	19.8746	19.2805	19.9096	19.0086	19.4303	21.0131	20.644	22.2827	19.9513	0.281731	-0.696931	1.26039	20.0283	0.590459	-4.74406	0.559756
1507.1	sp|E9PAV3|NACAM_HUMAN Nascent polypeptide-associated complex subunit alpha, muscle-specific form OS=Homo sapiens OX=9606 GN=NACA PE=1 SV=1	sp|E9PAV3|NACAM_HUMAN	205 kDa	0.999713	4	4	75%	E9PAV3	NACA	Nascent polypeptide-associated complex subunit alpha, muscle-specific form	21.7318	21.511	22.6016	22.2929	22.5289	22.1746	21.6966	22.0698	21.7362	22.0284	22.2347	22.9041	21.3009	21.2924	21.3857	21.3531	21.9681	22.0046	22.3346	22.0874	22.4502	22.179	22.3617	22.0838	21.0214	21.2999	21.1855	21.0688	23.094	21.1055	22.1081	22.5927	0.0966226	-0.751035	0.944281	21.9309	0.233737	-4.79576	0.816929
1507.2	sp|Q13765|NACA_HUMAN Nascent polypeptide-associated complex subunit alpha OS=Homo sapiens OX=9606 GN=NACA PE=1 SV=1	sp|Q13765|NACA_HUMAN	23 kDa	0.999713	4	4	75%	Q13765	NACA	Nascent polypeptide-associated complex subunit alpha	21.7318	21.511	22.6016	22.2929	22.5289	22.1746	21.6966	22.0698	21.7362	22.0284	22.2347	22.9041	21.3009	21.2924	21.3857	21.3531	21.9681	22.0046	22.3346	22.0874	22.4502	22.179	22.3617	22.0838	21.0214	21.2999	21.1855	21.0688	23.094	21.1055	22.1081	22.5927	0.0966226	-0.751035	0.944281	21.9309	0.233737	-4.79576	0.816929
1268	sp|Q96HS1|PGAM5_HUMAN Serine/threonine-protein phosphatase PGAM5, mitochondrial OS=Homo sapiens OX=9606 GN=PGAM5 PE=1 SV=2	sp|Q96HS1|PGAM5_HUMAN	32 kDa	0.999547	5	5	100%	Q96HS1	PGAM5	Serine/threonine-protein phosphatase PGAM5, mitochondrial	22.4757	21.8187	22.3214	22.5842	22.5576	22.5258	22.5531	22.7908	21.7529	22.0993	22.1895	22.6343	22.0256	21.8208	21.6387	21.779	22.3108	22.6713	22.2275	22.5018	23.0462	22.7055	22.5952	22.9337	22.6312	23.1788	22.8795	23.0382	22.3849	22.7281	23.1224	22.4722	0.149357	-0.561193	0.859906	22.4686	0.431022	-4.77259	0.669828
2109	sp|P39687|AN32A_HUMAN Acidic leucine-rich nuclear phosphoprotein 32 family member A OS=Homo sapiens OX=9606 GN=ANP32A PE=1 SV=1	sp|P39687|AN32A_HUMAN	29 kDa	0.99825	3	3	67%	P39687	ANP32A	Acidic leucine-rich nuclear phosphoprotein 32 family member A	17.7362	18.8947	17.2212	17.4119	18.648	18.7597	19.072	18.1982	18.018	18.6288	16.6648	16.5201	17.7809	19.7896	19.4449	16.7673	17.5487	18.5164	18.1938	17.9655	17.8269	17.348	17.7239	16.879	16.6422	18.2466	17.8292	15.6145	NA	18.9313	17.7024	16.7603	1.08536	-0.00601211	2.17673	17.8479	2.04381	-4.14778	0.0511845
786	sp|Q9Y277|VDAC3_HUMAN Voltage-dependent anion-selective channel protein 3 OS=Homo sapiens OX=9606 GN=VDAC3 PE=1 SV=1	sp|Q9Y277|VDAC3_HUMAN	31 kDa	0.999879	7	7	100%	Q9Y277	VDAC3	Voltage-dependent anion-selective channel protein 3	24.1779	23.8455	23.4022	24.5274	24.681	24.5095	24.2874	24.7923	24.1567	24.1423	24.4692	24.3833	23.4002	24.0117	23.9876	24.3473	24.2414	24.7035	24.5385	24.7055	25.0249	24.4135	24.8431	24.8191	24.6594	25.4255	24.9273	25.3585	23.9457	23.5702	24.3724	25.2452	0.220356	-0.559723	1.00044	24.4348	0.579236	-4.74635	0.567168
1709	sp|Q9Y5A9|YTHD2_HUMAN YTH domain-containing family protein 2 OS=Homo sapiens OX=9606 GN=YTHDF2 PE=1 SV=2	sp|Q9Y5A9|YTHD2_HUMAN	62 kDa	0.998487	4	4	50%	Q9Y5A9	YTHDF2	YTH domain-containing family protein 2	21.3055	20.0034	18.4502	20.5718	21.0597	20.5534	20.496	20.5229	20.8755	20.6398	20.3326	19.7309	20.6848	20.3624	20.8115	20.0181	20.7352	20.2306	20.68	20.6517	21.1107	20.7039	20.8719	20.7525	20.2933	19.8266	20.4226	20.5929	21.7969	20.5195	20.6273	20.3044	-0.627292	-1.37302	0.118439	20.5168	-1.72487	-4.31964	0.0958292
211	sp|Q8IY81|SPB1_HUMAN pre-rRNA 2'-O-ribose RNA methyltransferase FTSJ3 OS=Homo sapiens OX=9606 GN=FTSJ3 PE=1 SV=2	sp|Q8IY81|SPB1_HUMAN	97 kDa	0.999916	16	16	100%	Q8IY81	FTSJ3	pre-rRNA 2'-O-ribose RNA methyltransferase FTSJ3	24.2224	24.2407	23.5433	22.6235	21.5491	21.8805	22.0753	22.2353	24.9988	24.0731	23.1668	23.0985	25.334	24.5851	25.2665	24.8774	22.1375	21.8888	21.904	22.7458	21.396	22.1056	21.0742	21.7133	24.4012	23.0407	23.3651	23.191	21.6525	22.6012	22.6062	21.5445	-0.629153	-2.47232	1.21401	22.9731	-0.700253	-4.71945	0.489737
50	sp|P46940|IQGA1_HUMAN Ras GTPase-activating-like protein IQGAP1 OS=Homo sapiens OX=9606 GN=IQGAP1 PE=1 SV=1	sp|P46940|IQGA1_HUMAN	189 kDa	0.999926	29	29	93%	P46940	IQGAP1	Ras GTPase-activating-like protein IQGAP1	23.4296	23.919	23.4371	23.4353	23.6353	24.8045	23.0004	24.6997	23.828	23.9165	23.4526	25.4153	24.1685	24.5025	24.6714	24.6349	24.8972	24.7241	23.7808	25.1556	24.1737	24.2734	24.2315	24.2256	23.6724	23.807	23.5914	23.7495	24.4316	23.3311	23.7356	25.0277	0.134835	-0.731835	1.00151	24.1175	0.31902	-4.78741	0.752134
508	sp|P22695|QCR2_HUMAN Cytochrome b-c1 complex subunit 2, mitochondrial OS=Homo sapiens OX=9606 GN=UQCRC2 PE=1 SV=3	sp|P22695|QCR2_HUMAN	48 kDa	0.999899	10	10	100%	P22695	UQCRC2	Cytochrome b-c1 complex subunit 2, mitochondrial	22.3154	21.4418	22.2305	22.343	22.3921	23.5679	23.6403	23.621	22.7637	22.3982	23.0651	24.0139	22.1305	21.5456	21.7934	21.7358	23.0794	23.3121	21.8216	23.6309	22.3575	21.9395	23.1378	22.387	22.2363	22.646	22.9918	22.7376	22.9804	22.4117	22.8406	23.8671	-0.149147	-1.19776	0.899461	22.668	-0.291781	-4.79035	0.772675
480	sp|P56182|RRP1_HUMAN Ribosomal RNA processing protein 1 homolog A OS=Homo sapiens OX=9606 GN=RRP1 PE=1 SV=1	sp|P56182|RRP1_HUMAN	53 kDa	0.999678	11	11	100%	P56182	RRP1	Ribosomal RNA processing protein 1 homolog A	23.7088	23.7612	22.7441	22.8381	21.9061	21.5138	22.4489	22.7925	24.8427	24.0366	23.3293	22.995	25.0307	24.0614	24.7812	24.5446	23.4971	23.0872	22.6487	23.0841	22.2047	21.8236	21.775	21.8001	24.756	23.2357	23.7896	24.0245	27.5201	22.5748	22.7046	23.0439	-0.670982	-2.40905	1.06709	23.3408	-0.791966	-4.6959	0.435257
501	sp|Q15021|CND1_HUMAN Condensin complex subunit 1 OS=Homo sapiens OX=9606 GN=NCAPD2 PE=1 SV=3	sp|Q15021|CND1_HUMAN	157 kDa	0.998767	11	11	100%	Q15021	NCAPD2	Condensin complex subunit 1	21.0516	21.4859	21.6397	21.4738	21.7933	21.5374	22.1812	21.6872	21.3711	21.5792	21.6847	21.8301	21.328	21.4565	21.5656	21.5428	21.7111	21.7962	21.7682	21.9737	21.5212	21.8475	21.6467	21.6076	21.3207	21.5687	21.4542	21.3739	21.6786	22.8898	21.6934	21.6007	0.243895	-0.294568	0.782357	21.6456	0.928787	-4.65584	0.36112
818	sp|Q9Y2R4|DDX52_HUMAN Probable ATP-dependent RNA helicase DDX52 OS=Homo sapiens OX=9606 GN=DDX52 PE=1 SV=3	sp|Q9Y2R4|DDX52_HUMAN	68 kDa	0.999785	7	7	100%	Q9Y2R4	DDX52	Probable ATP-dependent RNA helicase DDX52	22.008	22.644	21.4991	21.5162	20.63	21.2707	22.1815	21.4964	23.7614	22.7066	22.892	22.2506	24.9453	23.6571	23.6849	24.2777	21.3335	21.366	21.7692	21.4419	21.2596	21.3647	21.6047	20.9817	23.9153	22.1476	22.5116	22.0963	23.8944	23.3148	22.4444	21.4176	-0.538527	-2.20934	1.13228	22.3214	-0.661216	-4.72865	0.514056
1771	sp|Q9NUL7|DDX28_HUMAN Probable ATP-dependent RNA helicase DDX28 OS=Homo sapiens OX=9606 GN=DDX28 PE=1 SV=2	sp|Q9NUL7|DDX28_HUMAN	60 kDa	0.996837	4	4	100%	Q9NUL7	DDX28	Probable ATP-dependent RNA helicase DDX28	13.9662	17.3714	14.3019	17.1019	18.6678	17.6486	17.7665	18.5205	17.6023	17.1918	18.1514	19.1071	18.2964	17.0823	17.4025	18.43	15.3962	15.3935	17.0271	16.524	19.8793	18.4791	17.6316	16.5371	19.5729	18.4794	17.8249	18.367	19.4491	20.1455	20.5927	18.4154	0.47464	-1.57837	2.52765	17.7601	0.474281	-4.76569	0.639098
2271.1	sp|P0DP23|CALM1_HUMAN Calmodulin-1 OS=Homo sapiens OX=9606 GN=CALM1 PE=1 SV=1	sp|P0DP23|CALM1_HUMAN	17 kDa	0.999809	2	2	100%	P0DP23	CALM1	Calmodulin-1	20.8964	20.6094	21.4326	20.4507	20.2189	20.4223	19.2129	19.1568	19.7735	19.7195	18.7446	19.0706	19.0313	19.3126	19.1299	19.0233	19.9144	19.2199	19.9287	19.5341	19.7331	19.9426	19.4524	19.4791	19.6431	19.0291	19.4651	18.7699	17.7471	18.739	19.7551	19.815	-0.412362	-1.49382	0.669094	19.5742	-0.782227	-4.69853	0.440862
2271.2	sp|P0DP24|CALM2_HUMAN Calmodulin-2 OS=Homo sapiens OX=9606 GN=CALM2 PE=1 SV=1	sp|P0DP24|CALM2_HUMAN	17 kDa	0.999809	2	2	100%	P0DP24	CALM2	Calmodulin-2	20.8964	20.6094	21.4326	20.4507	20.2189	20.4223	19.2129	19.1568	19.7735	19.7195	18.7446	19.0706	19.0313	19.3126	19.1299	19.0233	19.9144	19.2199	19.9287	19.5341	19.7331	19.9426	19.4524	19.4791	19.6431	19.0291	19.4651	18.7699	17.7471	18.739	19.7551	19.815	-0.412362	-1.49382	0.669094	19.5742	-0.782227	-4.69853	0.440862
[truncated: 2,082 more rows]
[truncated: 94 more columns]
